# Supplementary material for: Corticothalamic neurons in motor cortex have a permissive role in motor execution
Source: Nat Commun. 2025 May 21;16:4735. doi: 10.1038/s41467-025-59954-1 (PMC12095750; doi:10.1038/s41467-025-59954-1)
Supplement: Supplementary file 9 — Source Data [file 41467_2025_59954_MOESM9_ESM.xlsx]

## Sheet: Figure 1B
Figure 1B
	mice
training session	A	B	C	D	E	F
1	14.8936	31.1475	9.58904	44.186	5.88235	37.7778
2	14.2857	31.0345	11.5942	44.6429	10.3448	21.875
3	3.125	7.69231	19.5312	17.6471	14.7059	38.3333
4	4	22.6415	28.9062	21.875	9.52381	38.3333
5	4.16667	38.4615	30.7692	55	8	29.2683
6	17.3913	25.8621	30	36.3636	28.9474	42.3077
7	11.9048	37.931	38.6667	27.2727	20	42.8571
8	19.2308	41	29.8507	63.8889	14.8148	28.5714
9	23.3333	40.7895	24.7191	59.0164	24.5614	30.6122
10	18.3099	35.443	20.2899	49.3827	37.8641	24.4898
11	32.2034	37.7778	47.4359	56.383	31.5789	31.25
12	27.3973	47.1014	28.6957	41.1765	58.8785	44.7059
13	25.7426	47.8261	36.0759	37.0968	35.2381	34.6154
14	25	35.8974	37.5	51.4563	38.0165	48.9362
15	12.8205	32.9787	25	52.0325	33.9623	55.0562
16	16.1616	50	41.4634	52.349	53.8462	62.3529
17	39.6226	48.366	23.0769	51.9231	35.5556	62.3529
18	17.9104	59.5745	49.1228	68.75	44.5455	36.9565

## Sheet: Figure 1C
Figure 1C
	mice
training session	A	B	C	D	E	F
1	3.48284	5.32542	3.5862	7.65036	3.03914	7.21241
2	3.58251	4.97279	3.27251	6.47366	3.21918	4.20707
3	2.46704	2.2563	4.05823	3.69957	3.51046	5.43547
4	2.94249	4.27783	5.17916	3.78128	2.84714	5.38869
5	2.67804	5.3099	4.99185	7.08013	2.56984	4.85836
6	3.4832	4.30216	4.83855	5.53222	4.44985	6.03507
7	3.07226	5.22275	6.39936	4.45087	3.46984	6.65215
8	3.68238	5.62704	4.95983	7.29689	2.92557	4.75346
9	4.2662	5.98025	4.0818	6.82865	4.3884	6.43621
10	3.96652	5.61312	3.99799	6.69042	5.04521	4.44323
11	5.02353	5.59654	6.98671	6.73249	4.80557	4.97841
12	4.8424	6.17545	4.91108	4.6349	7.70445	6.56929
13	4.72722	6.17809	5.6651	5.51602	5.25042	5.95245
14	4.16451	5.57159	6.20566	6.27005	5.66193	6.74016
15	3.68696	5.44064	4.34653	6.54812	5.03665	7.25648
16	3.48863	6.67699	5.97525	6.53728	7.63479	8.1933
17	5.95049	6.34042	5.66282	6.49214	5.57912	8.1933
18	4.64738	7.07728	6.69054	7.57211	6.72151	6.00369

## Sheet: Figure 1 F-H
Figure 1F-H
	cluster	nCount_RNA	nFeature_RNA	batch	mt	mapped	mapped_subclass	mapped_score	mapped_subclass_score	umap_x	umap_y	condition
AAACCCACAATAGGAT-1_RM01	L5IT_Rorb+_Adam33+_Trpm4+	10019	3934	RM01	4.97679	L5	IT	0.750505	0.727796	-3.90711	6.03632	late
AAAGGATCAACCCTCT-1_RM01	L6CT_Fezf2+_Foxp2+	13618	4541	RM01	2.55423	L6	CT	0.99477	0.927273	3.28044	9.20416	late
AAAGGATCAGAGCTAG-1_RM01	L5/6IT_Fezf2+_Ccdc80+	13938	4816	RM01	6.89497	L5	IT	0.774868	0.583948	0.177272	4.95336	late
AAAGGATTCCAAGAGG-1_RM01	L6CT_Fezf2+_Foxp2+	20102	5730	RM01	2.52938	L6	CT	0.987634	0.905872	3.77287	8.0373	late
AAAGGGCTCGTGAGAG-1_RM01	L5/6IT_Cux2+_Rorb-	3751	2155	RM01	17.6028	L5	IT	0.561862	0.461501	-5.75709	-0.085169	late
AAAGGTACATATTCGG-1_RM01	L6CT_Fezf2+_Foxp2+	5547	2725	RM01	6.90047	L6	CT	0.99079	0.917424	3.36296	9.26024	late
AAAGTCCTCCTACGGG-1_RM01	L5/6IT_Fezf2+_Ccdc80+	36248	7263	RM01	1.94475	L6	CT	0.876027	0.659449	4.42676	6.03525	late
AAAGTGAAGTGCAGGT-1_RM01	L5IT_Rorb+_Adam33+_Trpm4+	15556	5122	RM01	6.02801	L5	IT	0.763139	0.552514	-3.94945	5.11826	late
AAAGTGATCAGCTGAT-1_RM01	L5IT_Rorb+_Adam33+_Trpm4+	15950	5178	RM01	1.72351	L5	IT	0.928394	0.767002	-5.89787	5.08495	late
AAATGGAGTATCAAGA-1_RM01	L2/3IT_Rorb+_Atp6v0c+	267	205	RM01	0	L5	IT	0.477085	0.501959	3.95727	2.83491	late
AACAAAGTCAGAGCGA-1_RM01	L2/3IT_Rorb+_Atp6v0c+	491	380	RM01	3.663	L5	IT	0.86525	0.548939	4.40444	-1.08863	late
AACAAGAGTACGACTT-1_RM01	L2/3IT_Rorb+_Atp6v0c+	238	186	RM01	16.0656	L5	IT	0.31413	0.540172	-1.1615	-7.92947	late
AACAAGAGTCCGACGT-1_RM01	L5/6IT_Fezf2+_Ccdc80+	10890	4050	RM01	9.03215	L6	IT	0.828286	0.659298	-2.47211	3.40948	late
AACACACGTTCTTAGG-1_RM01	L2/3IT_Rorb+_Atp6v0c+	362	282	RM01	6.18812	L5	IT	0.460287	0.521924	-1.28827	-7.3506	late
AACAGGGGTATAGCTC-1_RM01	L5/6IT_Cux2+_Rorb-	17036	5426	RM01	4.00154	L6	IT	0.687324	0.477032	-3.48085	-0.583305	late
AACCACAGTCACTGAT-1_RM01	L5IT_Rorb+_Adam33+_Trpm4+	9894	4079	RM01	4.9113	L5	IT	0.705344	0.669628	-4.76588	4.33884	late
AACCACATCGCTACAA-1_RM01	L5/6IT_Fezf2+_Ccdc80+	295	227	RM01	12.069	L5	IT	0.5005	0.656643	3.65815	3.26642	late
AACCATGAGAAACTAC-1_RM01	L2/3IT_Rorb+_Atp6v0c+	283	238	RM01	6.20915	L5	IT	0.437411	0.483121	-1.87596	-6.20653	late
AACCCAATCTGTCAGA-1_RM01	L5/6IT_Fezf2+_Ccdc80+	41818	7409	RM01	2.24108	L6	IT	0.913944	0.765987	-2.11663	2.32128	late
AACCTGAAGCAGGGAG-1_RM01	L5/6IT_Cux2+_Rorb-	24106	6306	RM01	2.49538	L6	IT	0.547001	0.551654	-2.91497	-1.09425	late
AACCTGACAACTTGCA-1_RM01	L6CT_Fezf2+_Foxp2+	13454	4646	RM01	2.5329	L6	CT	0.955643	0.805424	2.88785	9.27866	late
AACGGGAAGCTTTCCC-1_RM01	L5/6IT_Cux2+_Rorb-	19012	5690	RM01	4.22209	L6	IT	0.609851	0.545599	-4.9299	-1.13019	late
AACGTCAAGAAGATCT-1_RM01	L5/6IT_Fezf2+_Ccdc80+	4437	2348	RM01	12.8536	L5	IT	0.716037	0.47823	-6.02855	2.17366	late
AAGACAAGTCAGTCGC-1_RM01	L5/6IT_Fezf2+_Ccdc80+	20512	5692	RM01	3.41055	L6	IT	0.846577	0.759267	-2.786	2.66808	late
AAGCATCCAGTCTTCC-1_RM01	L5/6IT_Fezf2+_Ccdc80+	12556	4339	RM01	4.30565	L6	IT	0.749074	0.663156	-2.46376	3.13107	late
AAGCGAGGTGTAGTGG-1_RM01	L5/6IT_Cux2+_Rorb-	19749	5736	RM01	2.69581	L6	IT	0.462074	0.494642	-4.25338	-0.605391	late
AAGGTAAGTAACCAGG-1_RM01	L5IT_Rorb+_Adam33+_Trpm4+	20230	5902	RM01	3.98998	L5	IT	0.702456	0.583069	-3.21516	6.24025	late
AAGGTAAGTACCTAGT-1_RM01	L5/6IT_Rorb+_Adam33+_Hspb3+	25530	6418	RM01	1.23894	L5	IT	0.910336	0.711958	1.36059	1.62587	late
AAGTACCTCATGTCTT-1_RM01	L5/6IT_Cux2+_Rorb-	24807	6327	RM01	3.05219	L6	IT	0.621232	0.537957	-3.28739	-0.742948	late
AAGTACCTCTATTCGT-1_RM01	L5IT_Rorb+_Adam33+_Trpm4+	13628	4684	RM01	2.86214	L5	IT	0.811775	0.6438	-6.64827	4.68815	late
AAGTCGTCAGACGCTC-1_RM01	L6CT_Fezf2+_Foxp2+	4576	2432	RM01	17.8128	L6	CT	0.90992	0.575172	3.4078	10.2189	late
AAGTGAAGTACGATCT-1_RM01	L5/6NP_Fezf2+_Tshz2+	10936	4320	RM01	4.81928	L5/6	NP	0.994796	0.956599	0.0851927	13.094	late
AAGTGAATCTGACGCG-1_RM01	L5/6IT_Rorb+_Adam33+_Hspb3+	18153	5493	RM01	1.68673	L5	IT	0.973624	0.590474	1.50519	0.219246	late
AATCACGAGGACTATA-1_RM01	L5/6IT_Fezf2+_Ccdc80+	11115	4130	RM01	6.43111	L6	IT	0.790775	0.570919	-2.27713	4.60032	late
AATCGACGTGTCCATA-1_RM01	L5/6IT_Cux2+_Rorb-	6452	3053	RM01	5.46976	L5	IT	0.846882	0.578068	-5.61943	2.75266	late
AATCGTGAGTGCAACG-1_RM01	Sst_Htr1a	13684	4798	RM01	3.10383	Sst	Sst	0.990374	0.870056	6.78386	-8.8828	late
AATCGTGCACTCACTC-1_RM01	L5IT_Rorb+_Adam33+_Trpm4+	1299	918	RM01	14.2857	L5	IT	0.644645	0.70123	-4.98803	3.41493	late
AATCGTGTCTCCCAAC-1_RM01	L5/6IT_Rorb+_Adam33+_Hspb3+	43443	7698	RM01	2.19427	L6	IT	0.592515	0.485032	-1.18426	-2.23145	late
AATCGTGTCTCCCAAT-1_RM01	L5/6IT_Rorb+_Adam33+_Hspb3+	761	624	RM01	3.54523	L5	IT	0.910078	0.521446	-0.493738	-1.63741	late
AATGGAACATATTCGG-1_RM01	L5IT_Rorb+_Adam33+_Trpm4+	11489	4518	RM01	3.19193	L5	IT	0.791085	0.493456	-4.10005	3.83641	late
AATGGCTAGCAATAAC-1_RM01	L5/6IT_Cux2+_Rorb-	9210	3744	RM01	5.73639	L6	IT	0.684659	0.448215	-5.03117	1.3482	late
AATGGCTAGTGAACAT-1_RM01	L5/6NP_Fezf2+_Tshz2+	3725	2242	RM01	3.76358	L5/6	NP	0.970516	0.585346	-0.875844	13.5114	late
AATGGCTTCCAACTGA-1_RM01	L5/6IT_Cux2+_Rorb-	27177	6650	RM01	2.22472	L6	IT	0.668371	0.478535	-2.04581	0.320983	late
ACAAAGAGTGGCTTGC-1_RM01	L5/6IT_Cux2+_Rorb-	8648	3759	RM01	6.45776	L6	IT	0.753065	0.432851	-4.00283	0.74657	late
ACAAGCTCACGCGGTT-1_RM01	L6CT_Fezf2+_Foxp2+	14935	4783	RM01	3.01109	L6	CT	0.998728	0.936179	3.47166	9.1131	late
ACAAGCTTCTGCATAG-1_RM01	L5IT_Rorb+_Adam33+_Trpm4+	9586	4080	RM01	3.65092	L5	IT	0.668183	0.755754	-4.28541	4.01958	late
ACACAGTTCGTGTGAT-1_RM01	L5/6IT_Cux2+_Rorb-	9437	4061	RM01	8.8843	L5	IT	0.62567	0.424062	-4.49362	-1.81318	late
ACACCAATCTACTGAG-1_RM01	L5/6IT_Fezf2+_Ccdc80+	29312	6378	RM01	2.59917	L6	IT	0.913353	0.768788	-2.83203	2.38038	late
ACATCCCAGTACGTCT-1_RM01	Ndnf_Chst7	1845	1292	RM01	17.5127	Lamp5	Lamp5	0.889199	0.471594	12.4265	0.287629	late
ACATCCCCATGACGTT-1_RM01	L6CT_Fezf2+_Foxp2+	9543	3615	RM01	3.88944	L6	CT	0.997533	0.933285	2.72248	9.6122	late
ACATCCCTCCCTCTCC-1_RM01	L5IT_Rorb+_Adam33+_Trpm4+	20568	5850	RM01	1.9778	L5	IT	0.825602	0.766092	-5.63252	5.41986	late
ACATCGAGTGGACAGT-1_RM01	L5/6IT_Rorb+_Adam33+_Hspb3+	38220	7282	RM01	1.74944	L5	IT	0.701071	0.484049	1.92559	2.175	late
ACATGCAGTGTCCCTT-1_RM01	L5/6IT_Fezf2+_Ccdc80+	34792	6964	RM01	6.21059	L5	IT	0.769603	0.522684	-2.31226	5.54644	late
ACATTTCAGAATCCCT-1_RM01	Pvalb	9716	4029	RM01	8.18407	L5	IT	0.599591	0.38537	7.50024	-8.30261	late
ACATTTCTCGTGCACG-1_RM01	L2/3IT_Rorb+_Atp6v0c+	228	181	RM01	0	L5	IT	0.556191	0.476177	4.63038	-1.78211	late
ACCAAACAGTGGGAAA-1_RM01	L5/6IT_Fezf2+_Ccdc80+	12818	4462	RM01	4.66472	L5	IT	0.778316	0.595968	-1.67242	4.72441	late
ACCAAACCATGAGAAT-1_RM01	L6CT_Fezf2+_Foxp2+	11080	4216	RM01	4.88007	L6	CT	0.982776	0.854602	4.01077	7.47001	late
ACCAACAAGGGACTGT-1_RM01	L5/6IT_Fezf2+_Ccdc80+	330	264	RM01	0.862069	L5	IT	0.805361	0.460933	2.41505	4.20158	late
ACCACAAAGGAATCGC-1_RM01	L5/6IT_Cux2+_Rorb-	20038	5615	RM01	4.2983	L6	IT	0.57089	0.591404	-3.39734	-0.0354356	late
ACCACAACAACTGCCG-1_RM01	L2/3IT_Rorb+_Atp6v0c+	449	359	RM01	5.78512	L5	IT	0.462948	0.501244	-1.34188	-5.67106	late
ACCACAAGTCCACTTC-1_RM01	L6CT_Fezf2+_Foxp2+	12201	4340	RM01	3.55043	L6	CT	0.995543	0.938558	3.13811	9.23273	late
ACCACAAGTTTCGACA-1_RM01	L5/6IT_Fezf2+_Ccdc80+	22510	5745	RM01	7.20042	L6	IT	0.758253	0.654395	-2.61507	3.24478	late
ACCACAATCTAGACAC-1_RM01	Ndnf_Chst7	2914	1791	RM01	12.5764	Lamp5	Lamp5	0.973826	0.873324	11.957	-0.455934	late
ACCCAAATCTGGACTA-1_RM01	L5/6IT_Rorb+_Adam33+_Hspb3+	19090	5522	RM01	1.14361	L5	IT	0.962118	0.697853	1.62795	0.428514	late
ACCCTCAGTGTGTGGA-1_RM01	L5/6IT_Fezf2+_Ccdc80+	14542	4823	RM01	3.70563	L5	IT	0.791008	0.606705	-1.11308	4.66275	late
ACCCTCATCCCGAGAC-1_RM01	L5/6IT_Rorb+_Adam33+_Hspb3+	26529	6657	RM01	1.75894	L6	IT	0.592439	0.576486	-0.605288	-2.40386	late
ACCCTTGTCACCTGTC-1_RM01	L5IT_Rorb+_Adam33+_Trpm4+	14619	5040	RM01	2.4142	L5	IT	0.764786	0.677804	-5.38239	5.65883	late
ACCGTTCAGAAGCGGG-1_RM01	L5/6NP_Fezf2+_Tshz2+	7051	3239	RM01	6.52399	L5/6	NP	0.983431	0.9597	-0.0092815	13.281	late
ACCTGAATCCGTATAG-1_RM01	Ndnf_Zfp804b	30250	6434	RM01	1.67813	Lamp5	Lamp5	1	0.923226	13.0075	0.262915	late
ACGGTCGGTCATGACT-1_RM01	L6CT_Fezf2+_Foxp2+	16819	5149	RM01	2.14086	L6	CT	0.993468	0.928669	3.08327	9.31007	late
ACGGTCGGTTCCGCGA-1_RM01	L5IT_Rorb+_Adam33+_Trpm4+	10776	4254	RM01	2.99841	L5	IT	0.938335	0.633066	-5.42681	4.65143	late
ACGTACATCCATCCGT-1_RM01	L5/6IT_Rorb+_Adam33+_Hspb3+	23993	6292	RM01	2.58627	L6	IT	0.624077	0.51355	-0.651361	-1.96574	late
ACGTAGTAGCTCGCAC-1_RM01	L5/6IT_Cux2+_Rorb-	18143	5469	RM01	3.19387	L5	IT	0.661047	0.43831	-6.58072	1.00419	late
ACGTCCTTCACGAACT-1_RM01	L5/6IT_Cux2+_Rorb-	23178	5979	RM01	3.3167	L5	IT	0.743763	0.396623	-5.32428	0.71119	late
ACGTTCCTCAACCGAT-1_RM01	L6CT_Fezf2+_Foxp2+	15123	4772	RM01	2.06564	L6	CT	0.977312	0.912556	3.70223	8.38475	late
ACTCCCACACTGCACG-1_RM01	L5IT_Rorb+_Adam33+_Trpm4+	8509	3645	RM01	2.54827	L5	IT	0.898671	0.656921	-5.56785	4.32653	late
ACTCTCGCAAATCCCA-1_RM01	L5/6IT_Cux2+_Rorb-	313	264	RM01	6.47059	L5	IT	0.748175	0.495766	-1.56507	0.455978	late
ACTGTGATCCGCATAA-1_RM01	L5/6IT_Cux2+_Rorb-	13707	4927	RM01	4.74936	L6	IT	0.575381	0.522503	-4.79029	-1.04777	late
ACTTAGGCAGCAGATG-1_RM01	L5/6IT_Cux2+_Rorb-	9859	3955	RM01	4.40717	L5	IT	0.609291	0.430852	-5.35523	0.841195	late
ACTTCCGCAAACACGG-1_RM01	Sst_Htr1a	14473	4806	RM01	4.36588	Sst	Sst	0.998776	0.963137	7.07615	-9.02317	late
ACTTTCAAGAAGTCAT-1_RM01	Ndnf_Chst7	23391	5755	RM01	1.52214	Lamp5	Lamp5	0.991145	1	13.2523	-1.33868	late
ACTTTCATCAGCAATC-1_RM01	L2/3IT_Rorb+_Atp6v0c+	1920	1204	RM01	3.21782	L5	IT	0.667692	0.580258	-1.92235	-4.56704	late
ACTTTGTTCCACGAAT-1_RM01	L2/3IT_Rorb+_Atp6v0c+	537	380	RM01	9.19708	L5	IT	0.57408	0.646363	0.93992	-6.95313	late
AGAAATGAGTTCTCTT-1_RM01	L5/6IT_Fezf2+_Ccdc80+	31898	6560	RM01	1.11204	L6	CT	0.985313	0.858459	4.17522	6.63769	late
AGAAATGCACCCTAGG-1_RM01	L2/3IT_Rorb+_Atp6v0c+	281	253	RM01	5.97484	L5	IT	0.876481	0.553868	3.55882	-1.83868	late
AGAACCTTCTATGCCC-1_RM01	L5IT_Rorb+_Adam33+_Trpm4+	11915	4391	RM01	2.3101	L5	IT	0.830345	0.735783	-5.8845	4.31818	late
AGAAGCGAGTCAACAA-1_RM01	L5IT_Rorb+_Adam33+_Trpm4+	18115	5336	RM01	4.4984	L5	IT	0.585098	0.469626	-3.85083	4.88239	late
AGAAGCGTCTATTCGT-1_RM01	L5/6IT_Cux2+_Rorb-	12790	4658	RM01	8.47434	L6	IT	0.728853	0.502979	-2.94854	-1.87249	late
AGACCATGTTTGATCG-1_RM01	L5/6IT_Fezf2+_Ccdc80+	16047	4946	RM01	6.13658	L6	IT	0.895659	0.68467	-2.84922	2.6661	late
AGACCATTCGTAACTG-1_RM01	L5IT_Rorb+_Adam33+_Trpm4+	16816	5297	RM01	2.26976	L5	IT	0.752875	0.691622	-5.95768	5.13044	late
AGACCCGGTAGTATAG-1_RM01	Sst_Htr1a	22103	6051	RM01	3.5893	Sst	Sst	0.997881	0.89488	6.60058	-8.92524	late
AGACTCACAACGGGTA-1_RM01	L5/6IT_Fezf2+_Ccdc80+	24616	5938	RM01	2.28962	L6	CT	0.927144	0.771938	4.44304	4.38101	late
AGAGAGCCACACCAGC-1_RM01	Mix_Ndnf_Vip	19791	5691	RM01	2.88564	Lamp5	Lamp5	1	0.929104	13.0412	0.290538	late
AGAGCAGCAAGGCTTT-1_RM01	L5/6IT_Cux2+_Rorb-	18515	5556	RM01	3.06633	L6	IT	0.527376	0.493651	-3.72069	-1.74085	late
AGAGCAGGTTAATGAG-1_RM01	L5/6IT_Cux2+_Rorb-	9070	3909	RM01	5.67846	L6	IT	0.648651	0.41199	-4.31066	0.0437003	late
AGAGCAGGTTACTCAG-1_RM01	L6CT_Fezf2+_Foxp2+	10465	4030	RM01	3.96191	L6	CT	0.997618	0.932245	3.53332	9.60558	late
AGATAGAAGTTAGTAG-1_RM01	L5/6IT_Cux2+_Rorb-	22535	6134	RM01	2.40668	L6	IT	0.648982	0.422627	-7.09082	0.425658	late
AGATCGTGTAGTGGCA-1_RM01	L5/6IT_Cux2+_Rorb-	478	413	RM01	6.34615	L5	IT	0.690058	0.486246	-0.561662	2.02165	late
AGATGAACACTTGAGT-1_RM01	L5/6IT_Rorb+_Adam33+_Hspb3+	25894	6009	RM01	1.14807	L5	IT	0.75502	0.619311	1.43897	0.784355	late
AGATGAACAGCTATTG-1_RM01	L5IT_Rorb+_Adam33+_Trpm4+	14174	4976	RM01	2.39811	L5	IT	0.768021	0.560161	-4.28969	4.61035	late
AGCATCAAGGAGTATT-1_RM01	L6CT_Fezf2+_Foxp2+	13160	4554	RM01	3.65042	L6	CT	0.978076	0.900521	3.69843	8.95622	late
AGCCAATCATGTCTAG-1_RM01	L6CT_Fezf2+_Foxp2+	15331	4885	RM01	2.02533	L6	CT	0.990971	0.878832	2.48883	9.72892	late
AGCCACGCACTACGGC-1_RM01	L5/6IT_Cux2+_Rorb-	7052	3374	RM01	15.2868	L5	IT	0.544039	0.568805	-2.6304	-1.96966	late
AGCGATTGTTGCATTG-1_RM01	L5/6IT_Fezf2+_Ccdc80+	15562	5053	RM01	4.35905	L6	IT	0.866237	0.680319	-3.24983	2.67413	late
AGCGCCAAGCGTTACT-1_RM01	L5IT_Rorb+_Adam33+_Trpm4+	25157	6352	RM01	3.00554	L5	IT	0.671064	0.586325	-4.15956	6.00336	late
AGCGTATAGTTGCGCC-1_RM01	L5IT_Rorb+_Adam33+_Trpm4+	8864	3765	RM01	5.07125	L5	IT	0.411128	0.694978	-4.21381	3.87147	late
AGCGTCGGTCTGATCA-1_RM01	Sst_Htr1a	11755	4550	RM01	6.01333	Sst	Sst	0.969848	0.809953	6.71212	-9.04215	late
AGGAATATCTTCCCGA-1_RM01	L5/6IT_Cux2+_Rorb-	22261	6224	RM01	3.84875	L5	IT	0.586529	0.467657	-7.29683	0.282499	late
AGGACTTGTACTCCCT-1_RM01	L5/6NP_Fezf2+_Tshz2+	6048	3013	RM01	7.00935	L5/6	NP	0.988883	0.939131	0.33754	12.8658	late
AGGAGGTAGGTTTACC-1_RM01	L5/6IT_Fezf2+_Ccdc80+	22789	5987	RM01	3.14123	L6	IT	0.702265	0.69511	-2.48177	3.06492	late
AGGATAACAGAAGTTA-1_RM01	L5/6IT_Cux2+_Rorb-	12990	4569	RM01	4.51133	L6	IT	0.556139	0.468739	-4.51892	1.08614	late
AGGATCTAGCCTCTCT-1_RM01	L5/6IT_Fezf2+_Ccdc80+	1792	1272	RM01	13.9057	L5	IT	0.730737	0.730997	1.45705	4.26023	late
AGGCCACCACGGGTAA-1_RM01	L5/6IT_Cux2+_Rorb-	12996	4511	RM01	4.09259	L5	IT	0.645576	0.515299	-6.06268	2.86007	late
AGGCTGCCATACCACA-1_RM01	L2/3IT_Rorb+_Atp6v0c+	198	169	RM01	1.39535	L5	IT	0.44097	0.48741	-1.44217	-9.36815	late
AGGCTGCTCCTGCCAT-1_RM01	L6CT_Fezf2+_Foxp2+	5398	2786	RM01	8.97833	L6	CT	0.809827	0.678068	3.41756	10.2567	late
AGGGAGTAGATACAGT-1_RM01	L5/6IT_Fezf2+_Ccdc80+	38354	6509	RM01	1.82372	L6	IT	0.850454	0.639525	3.86865	0.0274326	late
AGGGCCTCAGTCGGAA-1_RM01	L5/6IT_Fezf2+_Ccdc80+	24554	6105	RM01	3.841	L5	IT	0.779078	0.612461	0.000858449	4.84156	late
AGGGTCCCATAATCGC-1_RM01	L2/3IT_Rorb+_Atp6v0c+	229	173	RM01	0	L5	IT	0.615762	0.490096	4.48875	-1.90182	late
AGGGTGACAGCATTGT-1_RM01	L5/6IT_Cux2+_Rorb-	24041	6202	RM01	2.46747	L6	IT	0.522224	0.542225	-4.41101	-0.633949	late
AGGTCTACACCAGCTG-1_RM01	L5/6NP_Fezf2+_Tshz2+	11603	4371	RM01	2.98152	L5/6	NP	1	0.974335	-0.146795	13.2314	late
AGGTCTAGTACTGGGA-1_RM01	L5/6IT_Cux2+_Rorb-	202	176	RM01	3.27103	L5	IT	0.630585	0.466629	-1.81618	0.619443	late
AGGTTACCATACCAGT-1_RM01	L5/6IT_Cux2+_Rorb-	30933	6821	RM01	2.09682	L6	IT	0.540494	0.519954	-7.54646	0.862459	late
AGGTTACTCGTGGGAA-1_RM01	L5/6IT_Rorb+_Adam33+_Hspb3+	20937	5762	RM01	1.79963	L6	IT	0.543935	0.546073	0.358935	-1.86796	late
AGGTTGTCAAGTGCTT-1_RM01	L5/6IT_Cux2+_Rorb-	31040	6898	RM01	2.9734	L6	IT	0.496832	0.499823	-4.24628	-2.09104	late
AGGTTGTGTCAGACGA-1_RM01	L5IT_Rorb+_Adam33+_Trpm4+	6527	3211	RM01	6.13393	L5	IT	0.867327	0.711424	-3.98267	4.338	late
AGTAACCAGATCGCCC-1_RM01	L2/3IT_Rorb+_Atp6v0c+	4939	2698	RM01	4.59415	L6	IT	0.801705	0.675332	0.0369337	-4.66559	late
AGTAACCGTGACTCTA-1_RM01	L2/3IT_Rorb+_Atp6v0c+	264	206	RM01	12.4183	L5	IT	0.399624	0.51799	-1.96652	-5.89088	late
AGTACTGTCGCTATTT-1_RM01	L5/6IT_Rorb+_Adam33+_Hspb3+	23188	5474	RM01	2.21225	L6	IT	0.655759	0.525692	0.434943	-1.4413	late
AGTCAACCAACTACGT-1_RM01	L5/6IT_Fezf2+_Ccdc80+	4245	2119	RM01	2.15077	L6	CT	0.998853	0.937747	4.02919	5.73059	late
AGTCTCCAGAATCGTA-1_RM01	L5/6IT_Cux2+_Rorb-	25839	6640	RM01	3.08498	L6	IT	0.41586	0.592682	-6.003	-0.613821	late
AGTGACTAGAATTCAG-1_RM01	L5IT_Rorb+_Adam33+_Trpm4+	11334	4398	RM01	2.24483	L5	IT	0.76073	0.680572	-4.65391	4.7787	late
AGTGCCGGTTCGTGCG-1_RM01	L5/6IT_Rorb+_Adam33+_Hspb3+	54647	8116	RM01	1.34617	L6	IT	0.494486	0.625709	0.364858	-2.01041	late
AGTTAGCAGGCTGGAT-1_RM01	L5/6IT_Rorb+_Atp5o+	848	592	RM01	3.125	L5	IT	0.569793	0.556096	4.74456	-1.2176	late
AGTTCGAGTCGCCACA-1_RM01	Ndnf_Chst7	6708	3282	RM01	4.22011	Lamp5	Lamp5	0.997523	0.947812	12.2536	-1.06549	late
ATACCGACATCGTGCG-1_RM01	L5/6IT_Rorb+_Adam33+_Hspb3+	30337	6748	RM01	2.36552	L5	IT	0.804738	0.637052	1.66225	2.43358	late
ATACCGATCACTGATG-1_RM01	L5/6IT_Cux2+_Rorb-	21170	6048	RM01	2.75769	L6	IT	0.600796	0.423493	-3.77158	-0.115415	late
ATACTTCTCACGGAGA-1_RM01	L5IT_Rorb+_Adam33+_Trpm4+	7038	3228	RM01	6.94087	L5	IT	0.526036	0.657039	-4.09114	2.95732	late
ATAGACCTCATTTCGT-1_RM01	L6CT_Fezf2+_Foxp2+	16123	5045	RM01	2.46635	L6	CT	0.998705	0.948482	2.98213	9.19191	late
ATAGAGATCGCAGATT-1_RM01	L5IT_Rorb+_Adam33+_Trpm4+	25425	6383	RM01	3.32219	L5	IT	0.770837	0.53691	-3.451	5.85033	late
ATAGAGATCGGCCAAC-1_RM01	L5ET_Fezf2+_Bcl6+	484	387	RM01	7.6225	L5	IT	0.407882	0.524334	0.824346	-6.86731	late
ATAGGCTAGCGACCCT-1_RM01	L5/6IT_Cux2+_Rorb-	19854	5600	RM01	3.77574	L6	IT	0.655345	0.488909	-6.06025	0.809659	late
ATCACGAGTGTCCATA-1_RM01	L5/6IT_Fezf2+_Ccdc80+	7265	3119	RM01	9.73236	L6	IT	0.725434	0.507954	-2.3945	3.34566	late
ATCACGATCCATGATG-1_RM01	L5/6IT_Fezf2+_Ccdc80+	11873	4365	RM01	16.3348	L5	IT	0.618931	0.474848	-0.897129	5.18257	late
ATCATTCGTAGAATAC-1_RM01	L5IT_Rorb+_Adam33+_Trpm4+	6734	3211	RM01	4.69343	L5	IT	0.668827	0.668289	-0.691542	0.280427	late
ATCCACCCAATTGAAG-1_RM01	L5/6IT_Rorb+_Adam33+_Hspb3+	45269	7542	RM01	1.59044	L6	IT	0.619697	0.503073	-0.0753887	-0.691403	late
ATCCACCCAGACATCT-1_RM01	L2/3IT_Rorb+_Atp6v0c+	212	174	RM01	7.53968	L5	IT	0.431768	0.502802	-0.336913	-7.43192	late
ATCCACCGTAGCGTAG-1_RM01	L5IT_Rorb+_Adam33+_Trpm4+	10858	4254	RM01	3.86721	L5	IT	0.793682	0.576487	-4.60573	4.21636	late
ATCCCTGAGAACCCGA-1_RM01	Sst_Htr1a	13104	4287	RM01	1.76835	Sst	Sst	0.991222	0.862582	7.00893	-8.94846	late
ATCCCTGCACAGCTGC-1_RM01	L6CT_Fezf2+_Foxp2+	16246	4986	RM01	3.01434	L6	CT	0.998006	0.930333	2.88542	9.37028	late
ATCCCTGGTGCGCTCA-1_RM01	L5/6IT_Cux2+_Rorb-	4620	2531	RM01	10.2497	L5	IT	0.659641	0.448948	-5.66472	0.875735	late
ATCCGTCGTCGGTGTC-1_RM01	L5IT_Rorb+_Adam33+_Trpm4+	20402	5775	RM01	7.02672	L5	IT	0.696025	0.464877	-1.69353	6.18942	late
ATCCTATTCCATCCGT-1_RM01	L5/6IT_Rorb+_Adam33+_Hspb3+	24919	6272	RM01	2.81818	L6	IT	0.65906	0.592884	0.749475	-0.475373	late
ATCGCCTAGCTGCGAA-1_RM01	Ndnf_Chst7	15078	4825	RM01	1.66518	Lamp5	Lamp5	0.992855	1	13.1689	-1.11269	late
ATCGGATAGCATCCCG-1_RM01	L5/6IT_Rorb+_Adam33+_Hspb3+	16918	5189	RM01	2.6216	L5	IT	0.934654	0.570462	-0.315172	0.648853	late
ATCGGCGGTAGCTTAC-1_RM01	L5/6IT_Fezf2+_Ccdc80+	16461	5130	RM01	3.86794	L5	IT	0.846848	0.615404	-1.39009	4.72803	late
ATCGGCGTCCTGGCTT-1_RM01	L5/6IT_Cux2+_Rorb-	10645	4300	RM01	7.52597	L5	IT	0.552188	0.484174	-4.47598	-1.57494	late
ATCGTCCTCGAGTTGT-1_RM01	L5/6IT_Rorb+_Adam33+_Hspb3+	24198	6354	RM01	2.52465	L5	IT	0.78088	0.494029	2.31001	2.28657	late
ATCGTGAAGGTTAAAC-1_RM01	L5IT_Rorb+_Adam33+_Trpm4+	9975	4146	RM01	4.38951	L5	IT	0.809684	0.687817	-4.15938	4.82479	late
ATCTCTAAGGCTCCCA-1_RM01	L5/6IT_Fezf2+_Ccdc80+	33022	7047	RM01	3.76265	L6	IT	0.877467	0.695443	-1.67176	3.30234	late
ATCTCTACACCAGTAT-1_RM01	L5/6IT_Fezf2+_Ccdc80+	14928	4668	RM01	1.77832	L5	IT	0.831378	0.764139	-1.08782	3.8533	late
ATGAGTCAGAACCCGA-1_RM01	Mix_L2/3IT_Rorb+_Glia	440	314	RM01	17.7778	L5	IT	0.407498	0.54088	0.982876	-7.04056	late
ATGAGTCCAACCACAT-1_RM01	Pvalb	5564	2826	RM01	7.70096	L5	IT	0.708959	0.537621	7.50295	-8.37322	late
ATGCCTCAGAGTCCGA-1_RM01	L5/6IT_Cux2+_Rorb-	19777	5788	RM01	3.79379	L6	IT	0.522443	0.446126	-6.21071	-0.263639	late
ATGCCTCCAAATAGCA-1_RM01	L5/6IT_Fezf2+_Ccdc80+	15364	4797	RM01	4.94246	L6	IT	0.824134	0.664997	-2.84957	2.8664	late
ATGCCTCGTACGCTTA-1_RM01	L5/6IT_Fezf2+_Ccdc80+	24230	5989	RM01	4.30332	L6	IT	0.909959	0.731446	-2.83985	2.36509	late
ATGCCTCTCCGCGGAT-1_RM01	L5ET_Fezf2+_Bcl6+	15055	5016	RM01	5.80688	L6	IT	0.786237	0.465004	6.22795	6.36406	late
ATGTCCCAGCCAAGTG-1_RM01	L5IT_Rorb+_Adam33+_Trpm4+	9964	4132	RM01	3.22642	L5	IT	0.920289	0.64575	-6.10268	4.17409	late
ATGTCCCAGTCACGCC-1_RM01	L2/3IT_Rorb+_Atp6v0c+	196	156	RM01	8.08511	L5	IT	0.470817	0.501859	-0.18021	-8.29934	late
ATTACCTGTCCCTGTT-1_RM01	L5/6IT_Fezf2+_Ccdc80+	32961	6770	RM01	3.33372	L6	IT	0.887251	0.66179	-1.56911	2.6595	late
ATTACTCCAAATGGAT-1_RM01	L5/6IT_Rorb+_Adam33+_Hspb3+	24208	5933	RM01	2.51262	L6	IT	0.812233	0.727006	-3.44854	2.43574	late
ATTACTCCACGTCTCT-1_RM01	L5/6IT_Fezf2+_Ccdc80+	45349	7332	RM01	1.22317	L6	IT	0.801648	0.695542	1.45041	-0.619508	late
ATTATCCTCGCGCCAA-1_RM01	L5IT_Rorb+_Adam33+_Trpm4+	17267	5385	RM01	1.82781	L5	IT	0.920435	0.698667	-5.27093	4.70538	late
ATTATCCTCTGAGTCA-1_RM01	L5/6NP_Fezf2+_Tshz2+	9863	3930	RM01	3.35957	L5/6	NP	0.992601	0.959163	0.282664	12.8581	late
ATTCATCAGAGATCGC-1_RM01	L5IT_Rorb+_Adam33+_Trpm4+	6393	3211	RM01	8.71852	L5	IT	0.822	0.581838	-2.49148	5.86183	late
ATTCATCAGCCAGACA-1_RM01	L5/6IT_Cux2+_Rorb-	7784	3220	RM01	7.8636	L5	IT	0.672047	0.536846	-5.81345	1.5119	late
ATTCCATTCATGGAGG-1_RM01	L6CT_Fezf2+_Foxp2+	12530	4492	RM01	2.64039	L6	CT	0.996681	0.919668	3.39266	9.84886	late
ATTCCCGGTCTGCCTT-1_RM01	L5IT_Rorb+_Adam33+_Trpm4+	14596	4773	RM01	5.09534	L5	IT	0.541245	0.643393	-4.67092	5.77412	late
ATTCTACTCTACACTT-1_RM01	L5IT_Rorb+_Adam33+_Trpm4+	17668	5394	RM01	3.11745	L5	IT	0.776109	0.7096	-4.15384	5.38123	late
ATTCTTGGTCGAATGG-1_RM01	L5IT_Rorb+_Adam33+_Trpm4+	8681	3907	RM01	3.28527	L5	IT	0.875545	0.704387	-4.00372	3.57338	late
ATTCTTGTCGAATCCA-1_RM01	L5IT_Rorb+_Adam33+_Trpm4+	6263	3003	RM01	3.57952	L5	IT	0.911752	0.684077	-5.81926	3.57181	late
ATTTACCTCCGCGATG-1_RM01	L2/3IT_Rorb+_Atp6v0c+	270	204	RM01	3.82166	L5	IT	0.417755	0.502268	3.78557	2.90163	late
ATTTACCTCGCTTGCT-1_RM01	L2/3IT_Rorb+_Atp6v0c+	226	185	RM01	11.236	L5	IT	0.407966	0.52652	-0.295317	-8.08881	late
ATTTCTGGTATTGAGA-1_RM01	L5/6IT_Rorb+_Atp5o+	262	200	RM01	9.90991	L5	IT	0.582555	0.603909	5.53159	-0.178851	late
ATTTCTGGTTGCTCCT-1_RM01	L5IT_Rorb+_Adam33+_Trpm4+	25382	6288	RM01	1.90271	L5	IT	0.790937	0.669033	-5.45265	5.85722	late
CAAAGAAGTACGTGAG-1_RM01	L6CT_Fezf2+_Foxp2+	10410	4134	RM01	4.87543	L6b	L6b	0.955275	0.81251	3.5029	10.1969	late
CAACCTCAGTAGTGCG-1_RM01	L5/6IT_Fezf2+_Ccdc80+	21977	5826	RM01	3.58513	L6	IT	0.851909	0.661854	-2.49417	3.04591	late
CAACCTCTCGAGTCCG-1_RM01	L5/6IT_Cux2+_Rorb-	19039	5790	RM01	4.30984	L6	IT	0.636089	0.545091	-4.01286	-1.04917	late
CAACGGCAGAGGATCC-1_RM01	L6CT_Fezf2+_Foxp2+	12892	4386	RM01	2.98111	L6	CT	0.979867	0.889632	3.66211	9.48565	late
CAACGGCAGTCGTCTA-1_RM01	L5/6IT_Rorb+_Adam33+_Hspb3+	10436	4172	RM01	4.36266	L5	IT	0.61528	0.567306	-3.85792	4.38184	late
CAAGCTAGTAGTGGCA-1_RM01	L5IT_Rorb+_Adam33+_Trpm4+	15395	5248	RM01	1.76173	L5	IT	0.755669	0.584208	-0.762874	0.0896357	late
CAAGCTATCGAAGAAT-1_RM01	L5/6IT_Fezf2+_Ccdc80+	29518	6636	RM01	3.14855	L6	IT	0.782164	0.654627	-1.38393	2.62168	late
CAAGGGAGTTCTAAGC-1_RM01	L6CT_Fezf2+_Foxp2+	12570	4543	RM01	3.73593	L6	CT	0.948342	0.685599	2.89504	9.81405	late
CAATACGAGATGGTCG-1_RM01	Ndnf_Chst7	21858	5594	RM01	1.53795	Lamp5	Lamp5	0.99083	1	13.1136	-1.26979	late
CAATGACCAGCTCATA-1_RM01	L5/6IT_Cux2+_Rorb-	28214	6528	RM01	2.84179	L6	IT	0.662336	0.543141	-6.97953	1.47562	late
CACACAAAGCTACGTT-1_RM01	L5/6IT_Fezf2+_Ccdc80+	20422	5652	RM01	6.66697	L6	IT	0.894548	0.653114	-2.71149	2.91601	late
CACATGAAGTCGAATA-1_RM01	L5IT_Rorb+_Adam33+_Trpm4+	19180	5736	RM01	3.4964	L5	IT	0.818203	0.498636	-3.33708	6.01739	late
CACGAATCATGACTTG-1_RM01	L6CT_Fezf2+_Foxp2+	13277	4588	RM01	3.04896	L6	CT	0.999564	0.947196	3.21649	9.30949	late
CACGGGTGTAGTACGG-1_RM01	L5IT_Rorb+_Adam33+_Trpm4+	13330	4749	RM01	3.6193	L5	IT	0.76808	0.631097	-5.37075	4.60148	late
CACGTGGAGGAGACCT-1_RM01	L5/6IT_Cux2+_Rorb-	20558	5814	RM01	4.46711	L6	IT	0.682529	0.576232	-2.41668	-2.05249	late
CACTAAGAGGTCACAG-1_RM01	L5/6IT_Cux2+_Rorb-	4447	2501	RM01	18.6825	L5	IT	0.556132	0.541158	-3.2699	-1.43586	late
CACTAAGGTTCAGCTA-1_RM01	L5IT_Rorb+_Adam33+_Trpm4+	15526	5027	RM01	2.42159	L5	IT	0.883404	0.766189	-5.95693	5.11773	late
CACTGAAGTGGTTCTA-1_RM01	L5/6IT_Cux2+_Rorb-	44973	7829	RM01	2.74585	L6	IT	0.490402	0.67079	-3.15324	-0.6272	late
CACTTCGAGCACTAGG-1_RM01	L5/6IT_Cux2+_Rorb-	1809	1271	RM01	5.11392	L5	IT	0.67045	0.634618	-2.39348	-3.05555	late
CAGATTGAGATGCAGC-1_RM01	L2/3IT_Rorb+_Atp6v0c+	256	218	RM01	9.31034	L5	IT	0.49956	0.526845	0.673431	-7.01296	late
CAGATTGTCGTAACAC-1_RM01	L5IT_Rorb+_Adam33+_Trpm4+	1900	1252	RM01	14.4673	L5	IT	0.754293	0.619415	-4.90409	4.28913	late
CAGCAATTCCTTTGAT-1_RM01	L5/6IT_Fezf2+_Ccdc80+	15577	4955	RM01	2.53832	L5	IT	0.855259	0.77058	-1.31074	4.62172	late
CAGCAGCCAGGTCAGA-1_RM01	L5/6IT_Cux2+_Rorb-	18098	5343	RM01	3.28402	L5	IT	0.798268	0.489477	-4.33999	1.18182	late
CAGCAGCCAGGTCTCG-1_RM01	L5IT_Rorb+_Adam33+_Trpm4+	11389	4474	RM01	3.97588	L5	IT	0.743568	0.712089	-0.824587	0.165851	late
CAGCGTGGTCCGGTGT-1_RM01	L5/6IT_Fezf2+_Ccdc80+	521	421	RM01	6.16197	L5	IT	0.71584	0.540859	-1.68635	13.576	late
CAGGCCATCTGGTGCG-1_RM01	L5/6IT_Cux2+_Rorb-	23937	6174	RM01	2.88935	L6	IT	0.737894	0.435537	-3.512	-0.39148	late
CAGTTCCTCAGAGCAG-1_RM01	L5IT_Rorb+_Adam33+_Trpm4+	16553	5375	RM01	1.61244	L5	IT	0.891623	0.777293	-4.92032	5.32045	late
CATAAGCGTGACAGCA-1_RM01	L5/6IT_Cux2+_Rorb-	26639	6480	RM01	2.98231	L6	IT	0.744064	0.431882	-4.14213	0.0746906	late
CATACAGAGCTGTACT-1_RM01	L5/6IT_Cux2+_Rorb-	11674	4448	RM01	2.9236	L5	IT	0.892159	0.58398	-3.94246	2.48398	late
CATACCCGTACTAAGA-1_RM01	L5/6IT_Fezf2+_Ccdc80+	11159	4140	RM01	18.9315	L5	IT	0.628017	0.576975	-0.273452	5.3756	late
CATACCCTCCATTTAC-1_RM01	L2/3IT_Rorb+_Atp6v0c+	227	153	RM01	11.9874	L5	IT	0.366308	0.52931	0.613237	-7.98856	late
CATACTTCAGATTAAG-1_RM01	L5/6IT_Cux2+_Rorb-	18252	5620	RM01	4.90595	L6	IT	0.716612	0.452765	-2.95631	-1.90845	late
CATACTTGTGGTTCTA-1_RM01	L5IT_Rorb+_Adam33+_Trpm4+	9314	3935	RM01	14.2112	L5	IT	0.705967	0.608667	-2.87666	6.28613	late
CATACTTTCGCGTAGC-1_RM01	L5IT_Rorb+_Adam33+_Trpm4+	20169	5802	RM01	2.99901	L5	IT	0.740805	0.624885	-4.51194	2.03561	late
CATCCCAAGATCGGTG-1_RM01	L5/6IT_Cux2+_Rorb-	25681	6595	RM01	2.75822	L6	IT	0.514678	0.52133	-3.43587	-2.17239	late
CATCCCAAGCGCGTTC-1_RM01	L5IT_Rorb+_Adam33+_Trpm4+	17231	5432	RM01	2.4888	L5	IT	0.777061	0.734031	-3.61278	6.27596	late
CATCCCACACGTATAC-1_RM01	L2/3IT_Rorb+_Atp6v0c+	13751	4563	RM01	3.00206	L6	IT	0.550254	0.4739	-1.5988	-6.29232	late
CATCGCTGTTGTTTGG-1_RM01	L2/3IT_Rorb+_Atp6v0c+	6248	2935	RM01	12.8116	L6	IT	0.564875	0.537935	-2.01008	3.09168	late
CATCGGGGTTCCGGTG-1_RM01	L5/6NP_Fezf2+_Tshz2+	7075	3461	RM01	4.61376	L5/6	NP	0.989641	0.940809	-0.62091	13.4948	late
CATCGTCCAGCTCGGT-1_RM01	L5/6IT_Cux2+_Rorb-	24488	6359	RM01	2.03572	L6	IT	0.552118	0.472989	-3.8319	-0.247698	late
CATGCAAGTAGACAAT-1_RM01	L5/6IT_Cux2+_Rorb-	8435	3597	RM01	12.0655	L5	IT	0.668113	0.52809	-4.81783	1.45228	late
CATTCTATCGGTCTGG-1_RM01	L5IT_Rorb+_Adam33+_Trpm4+	11463	4464	RM01	2.73347	L5	IT	0.760565	0.605817	-4.08123	4.94818	late
CATTGAGAGTATGAGT-1_RM01	Sst_Htr1a	9521	4015	RM01	6.31194	Sst	Sst	0.996541	0.88838	6.81002	-8.78926	late
CATTGAGGTTGTGCCG-1_RM01	L5/6IT_Rorb+_Adam33+_Hspb3+	40314	7495	RM01	2.6455	L6	IT	0.689524	0.548297	-0.226621	-2.27747	late
CATTGCCGTACGTAGG-1_RM01	L5/6IT_Fezf2+_Ccdc80+	14183	4830	RM01	4.94078	L6	IT	0.870029	0.749837	-3.05178	2.71642	late
CATTGTTCATTGTACG-1_RM01	L5/6IT_Cux2+_Rorb-	14973	4920	RM01	3.28481	L6	IT	0.555881	0.404921	-6.22892	1.19195	late
CATTGTTTCTACCACC-1_RM01	L6CT_Fezf2+_Foxp2+	7779	3426	RM01	7.16279	L6	CT	0.920519	0.886024	2.77603	9.87216	late
CATTTCATCCTAGCTC-1_RM01	Vip_Sncg	25057	5810	RM01	1.16309	Vip	Vip	0.98944	0.839524	12.4086	1.92639	late
CCAATGAAGCTTCGTA-1_RM01	L5/6IT_Fezf2+_Ccdc80+	7763	3364	RM01	13.3071	L5	IT	0.702144	0.654683	-1.76061	5.38479	late
CCAATGAAGTAGGATT-1_RM01	L2/3IT_Rorb+_Atp6v0c+	204	171	RM01	3.73832	L5	IT	0.55001	0.471624	-0.329434	-7.96598	late
CCACAAACACACTTAG-1_RM01	Vip_Sema5b	5196	2602	RM01	2.61414	Vip	Vip	0.990546	0.794353	14.0401	2.62037	late
CCACTTGGTTTGTTCT-1_RM01	Sst_Htr1a	17677	5372	RM01	3.08014	Sst	Sst	0.996247	0.909376	6.73472	-8.97857	late
CCACTTGTCATTTCGT-1_RM01	L5/6IT_Cux2+_Rorb-	28878	6528	RM01	2.48542	L5	IT	0.753571	0.46351	-7.66354	2.28685	late
CCATAAGGTTGCGAAG-1_RM01	L5/6IT_Fezf2+_Ccdc80+	1531	1146	RM01	13.8813	L5	IT	0.727669	0.753029	1.64466	4.21496	late
CCCTCAAAGAGCAACC-1_RM01	L5/6IT_Fezf2+_Ccdc80+	33856	6698	RM01	1.65668	L6	CT	0.983082	0.835879	4.40907	5.95179	late
CCCTCAAAGGAAGTAG-1_RM01	L5IT_Rorb+_Adam33+_Trpm4+	3480	2133	RM01	10.182	L5	IT	0.444262	0.664452	-1.30943	-0.19423	late
CCCTTAGCACACTGGC-1_RM01	L5/6IT_Cux2+_Rorb-	1610	1098	RM01	6.06061	L5	IT	0.794782	0.699091	0.736043	3.78019	late
CCCTTAGTCCTGTAGA-1_RM01	L5/6IT_Cux2+_Rorb-	15276	5231	RM01	4.8049	L6	IT	0.568126	0.56621	-3.66212	-1.79154	late
CCGAACGGTGGCTTAT-1_RM01	L5/6NP_Fezf2+_Tshz2+	5762	2939	RM01	3.83355	L5/6	NP	0.988199	0.936955	0.15096	13.0406	late
CCGATGGCACAGTATC-1_RM01	Sst_Htr1a	12954	4665	RM01	2.36726	Sst	Sst	0.984148	0.867104	6.84611	-8.95608	late
CCGATGGCAGTCAGTT-1_RM01	L5IT_Rorb+_Adam33+_Trpm4+	15958	5253	RM01	2.77629	L5	IT	0.685439	0.592047	-3.98651	5.40742	late
CCGGACAGTAGACGTG-1_RM01	L5IT_Rorb+_Adam33+_Trpm4+	12254	4581	RM01	2.4776	L5	IT	0.801653	0.736768	-5.14489	5.06812	late
CCGGGTACACAGTACT-1_RM01	L2/3IT_Rorb+_Atp6v0c+	1415	957	RM01	8.83662	L5	IT	0.630639	0.62779	-1.73755	-4.71723	late
CCTACGTCAAAGAGTT-1_RM01	L5IT_Rorb+_Adam33+_Trpm4+	3457	2084	RM01	7.41708	L5	IT	0.795864	0.586187	-3.99126	4.20088	late
CCTACGTCAGTAGTGG-1_RM01	L5IT_Rorb+_Adam33+_Trpm4+	40564	7374	RM01	3.43283	L5	IT	0.717257	0.488908	-2.63653	6.41376	late
CCTATCGAGAGGATGA-1_RM01	L5/6IT_Fezf2+_Ccdc80+	18110	5346	RM01	3.63305	L5	IT	0.753157	0.632109	-1.10143	4.55245	late
CCTCAACGTTCAAGTC-1_RM01	L5/6IT_Rorb+_Adam33+_Hspb3+	23655	6183	RM01	1.256	L5	IT	0.782462	0.679774	0.204679	1.31872	late
CCTCATGTCAATCGGT-1_RM01	Ndnf_Zfp804b	27954	5995	RM01	1.2959	Lamp5	Lamp5	0.99303	0.939445	13.4023	-0.0140871	late
CCTCCTCGTGAGAACC-1_RM01	L5/6IT_Fezf2+_Ccdc80+	29540	6563	RM01	2.34173	L6	IT	0.811202	0.723922	-2.31886	2.09137	late
CCTCTCCCAGACGCTC-1_RM01	L5/6IT_Rorb+_Adam33+_Hspb3+	32509	6942	RM01	1.54545	L5	IT	0.666612	0.440036	-0.401311	-0.215242	late
CCTTCAGGTATGAAAC-1_RM01	L5/6IT_Fezf2+_Ccdc80+	31191	6508	RM01	1.24921	L6	IT	0.782199	0.687252	2.41767	0.0236262	late
CGAATTGTCGTAGAGG-1_RM01	Mix_L2/3IT_Rorb+_Glia	310	251	RM01	6.26781	L5	IT	0.451912	0.499478	-1.18253	-7.67898	late
CGACAGCAGGAAGTAG-1_RM01	L6CT_Fezf2+_Foxp2+	10931	4210	RM01	2.6424	L6	CT	0.991872	0.920438	3.66681	8.35102	late
CGAGAAGAGAATAACC-1_RM01	L5IT_Rorb+_Adam33+_Trpm4+	6908	3289	RM01	5.76104	L5	IT	0.801935	0.63521	-3.59505	4.20192	late
CGAGGAAGTCACCTTC-1_RM01	L5IT_Rorb+_Adam33+_Trpm4+	11210	4340	RM01	2.19433	L5	IT	0.955402	0.740069	-6.21119	4.06129	late
CGAGTTACAACTGCCG-1_RM01	L6CT_Fezf2+_Foxp2+	3209	1926	RM01	11.8671	L5	IT	0.693115	0.466863	3.26047	10.3357	late
CGATCGGTCGAGTGGA-1_RM01	L5/6IT_Cux2+_Rorb-	22697	6088	RM01	3.06467	L6	IT	0.666779	0.477953	-3.03712	-0.557531	late
CGCATAAGTCGCGTTG-1_RM01	L5/6IT_Cux2+_Rorb-	13016	4746	RM01	4.6827	L6	IT	0.735552	0.433403	-3.30564	-0.55356	late
CGCCATTAGATAGTGT-1_RM01	L2/3IT_Rorb+_Atp6v0c+	214	170	RM01	0	L5	IT	0.430926	0.475537	5.03525	-1.58687	late
CGCGTGAAGCATATGA-1_RM01	L2/3IT_Rorb+_Atp6v0c+	253	215	RM01	4.84429	L5	IT	0.705622	0.521457	1.5456	-0.219424	late
CGCGTGATCGGCTCTT-1_RM01	L5/6IT_Cux2+_Rorb-	25775	6390	RM01	2.56875	L6	IT	0.583077	0.440628	-4.04867	-0.5535	late
CGGACACGTGTACAGG-1_RM01	L5IT_Rorb+_Adam33+_Trpm4+	17728	5453	RM01	1.93437	L5	IT	0.742698	0.633671	-5.18984	5.58907	late
CGGAGAATCTGCATAG-1_RM01	L5/6IT_Rorb+_Adam33+_Hspb3+	36475	7287	RM01	1.79578	L6	IT	0.555689	0.630309	-0.830275	-2.18392	late
CGGCAGTGTGTTAGCT-1_RM01	L5/6IT_Fezf2+_Ccdc80+	3182	1968	RM01	14.2669	L5	IT	0.675153	0.550919	-2.32953	4.06245	late
CGGGCATAGTACAGCG-1_RM01	L5/6IT_Cux2+_Rorb-	11410	4481	RM01	6.38075	L5	IT	0.537135	0.512817	-5.78027	-0.599381	late
CGGTCAGAGCTTGTGT-1_RM01	L5IT_Rorb+_Adam33+_Trpm4+	5161	2768	RM01	5.15315	L5	IT	0.76896	0.689113	-4.10943	4.18048	late
CGGTCAGAGTCTAGCT-1_RM01	L5/6IT_Rorb+_Adam33+_Hspb3+	31352	6727	RM01	2.07057	L6	IT	0.59569	0.646769	-1.22179	-1.32261	late
CGGTCAGCATTACTCT-1_RM01	L2/3IT_Rorb+_Atp6v0c+	273	226	RM01	1.40845	L5	IT	0.862197	0.489546	3.39597	9.09279	late
CGTAGTAAGCAGTCTT-1_RM01	L5/6IT_Rorb+_Adam33+_Hspb3+	16790	5210	RM01	1.50195	L5	IT	0.888358	0.652999	0.589543	0.641594	late
CGTCAAAGTTCGTTCC-1_RM01	L5/6IT_Cux2+_Rorb-	8720	3794	RM01	6.24603	L6	IT	0.466438	0.469806	-6.15487	0.09619	late
CGTGATATCGAGTGGA-1_RM01	L2/3IT_Rorb+_Atp6v0c+	404	345	RM01	4.08163	L5	IT	0.603722	0.484856	2.62725	3.56252	late
CGTGTCTAGTACTGGG-1_RM01	L5/6IT_Fezf2+_Ccdc80+	26062	6143	RM01	3.0313	L6	IT	0.711189	0.685213	-2.85537	2.21241	late
CGTGTCTTCGCCAGAC-1_RM01	L5IT_Rorb+_Adam33+_Trpm4+	11957	4609	RM01	2.71963	L5	IT	0.906975	0.735343	-1.00785	0.229357	late
CGTTAGAGTGGCGTAA-1_RM01	Mix_Ndnf_Vip	16364	5460	RM01	13.7859	Lamp5	Lamp5	0.981646	0.465771	12.6868	1.08837	late
CTAACCCGTCTGTGGC-1_RM01	L5/6IT_Rorb+_Atp5o+	397	269	RM01	4.70348	L5	IT	0.428296	0.530245	4.99066	-1.59854	late
CTAACTTTCGAGGCAA-1_RM01	L5/6NP_Fezf2+_Tshz2+	11484	4392	RM01	2.49104	L5/6	NP	0.999967	0.969645	-0.173356	13.2978	late
CTACATTGTCATCGCG-1_RM01	L6CT_Fezf2+_Foxp2+	12222	4357	RM01	2.98078	L6	CT	0.978176	0.90671	2.83747	9.295	late
CTACTATCAAGATCCT-1_RM01	L5IT_Rorb+_Adam33+_Trpm4+	10056	4093	RM01	3.35064	L5	IT	0.910558	0.697157	-6.67072	4.22346	late
CTATCCGCAGCGTTGC-1_RM01	L5IT_Rorb+_Adam33+_Trpm4+	4896	2470	RM01	2.95031	L5	IT	0.782827	0.734253	-6.134	4.01523	late
CTCAATTGTTCGGTAT-1_RM01	L5/6IT_Cux2+_Rorb-	9646	4011	RM01	5.20753	L5	IT	0.567891	0.495735	-5.08099	0.265246	late
CTCACTGTCCAAATGC-1_RM01	L5/6IT_Cux2+_Rorb-	17963	5643	RM01	2.62448	L5	IT	0.54965	0.409958	-4.98524	-1.05756	late
CTCAGAATCCCAGGAC-1_RM01	L2/3IT_Rorb+_Atp6v0c+	322	265	RM01	6.91489	L5	IT	0.424209	0.51702	0.641665	-7.35241	late
CTCATCGCAATAGAGT-1_RM01	L5/6IT_Cux2+_Rorb-	24435	6361	RM01	2.29921	L6	IT	0.734018	0.416606	-3.81643	-0.0867843	late
CTCATCGCACGATAGG-1_RM01	L2/3IT_Rorb+_Atp6v0c+	631	471	RM01	7.97799	L5	IT	0.515129	0.556686	0.768257	-6.92494	late
CTCCATGAGTCTAGAA-1_RM01	L5IT_Rorb+_Adam33+_Trpm4+	18734	5436	RM01	1.55746	L5	IT	0.794405	0.703319	-5.04203	5.28081	late
CTCCCAAGTTGAGTCT-1_RM01	L5IT_Rorb+_Adam33+_Trpm4+	3860	2249	RM01	8.25477	L5	IT	0.538598	0.698471	-3.72071	4.71814	late
CTCCGATCACAGCCAC-1_RM01	L5IT_Rorb+_Adam33+_Trpm4+	13811	4902	RM01	1.60205	L5	IT	0.884539	0.585519	-6.66121	2.58405	late
CTCCTCCTCTATCGGA-1_RM01	L6CT_Fezf2+_Foxp2+	24875	6271	RM01	2.21729	L6	CT	0.98173	0.839455	3.7397	7.58785	late
CTCGAGGGTGAATTGA-1_RM01	L5/6IT_Rorb+_Adam33+_Hspb3+	35976	7150	RM01	1.40487	L5	IT	0.875529	0.67899	1.82749	1.98115	late
CTCTCAGCACAACATC-1_RM01	L6CT_Fezf2+_Foxp2+	12758	4475	RM01	3.15135	L6	CT	0.995152	0.931311	3.21437	9.09003	late
CTGATCCGTTCCCAAA-1_RM01	L6CT_Fezf2+_Foxp2+	14574	4696	RM01	2.6447	L6	CT	0.994851	0.929577	2.78901	9.59511	late
CTGCAGGGTACGAAAT-1_RM01	L5/6IT_Cux2+_Rorb-	28135	6856	RM01	2.38225	L6	IT	0.547459	0.531877	-5.24973	-0.510074	late
CTGCATCAGACCGTTT-1_RM01	L5/6IT_Rorb+_Adam33+_Hspb3+	27161	6427	RM01	1.88883	L5	IT	0.842477	0.513283	-0.297974	-0.0798317	late
CTGGCAGGTGCCTTTC-1_RM01	L5IT_Rorb+_Adam33+_Trpm4+	15794	5050	RM01	1.97744	L5	IT	0.986376	0.710351	-5.72835	4.45546	late
CTGGCAGTCTCTTAAC-1_RM01	L5/6IT_Cux2+_Rorb-	18903	5637	RM01	3.46789	L6	IT	0.521206	0.553683	-6.04717	-0.309321	late
CTGTACCTCATCTGTT-1_RM01	L5IT_Rorb+_Adam33+_Trpm4+	2127	1414	RM01	14.7793	L5	IT	0.460301	0.671471	-4.75767	2.98653	late
CTGTACCTCGCAGTGC-1_RM01	L5/6IT_Fezf2+_Ccdc80+	34706	6790	RM01	0.91419	L6	CT	0.97566	0.834666	4.48875	5.05083	late
CTGTAGAAGGTTGAGC-1_RM01	L5IT_Rorb+_Adam33+_Trpm4+	11789	4551	RM01	3.39841	L5	IT	0.517601	0.453904	-3.26691	3.76802	late
CTGTAGATCCTTATAC-1_RM01	L5IT_Rorb+_Adam33+_Trpm4+	21205	5881	RM01	2.45305	L5	IT	0.801403	0.794408	-0.592088	2.03951	late
CTGTATTCAGAGGAAA-1_RM01	Mix_L2/3IT_Rorb+_Glia	289	231	RM01	13.2948	L5	IT	0.553969	0.480246	7.49742	-8.11436	late
CTGTCGTAGCGACTAG-1_RM01	L5/6IT_Rorb+_Adam33+_Hspb3+	42347	7272	RM01	1.47475	L6	IT	0.642271	0.565082	0.820784	-1.22182	late
CTTCAATAGATCGCCC-1_RM01	L5/6IT_Cux2+_Rorb-	16188	5216	RM01	3.03315	L6	IT	0.387939	0.435437	-5.70469	-0.529244	late
CTTCAATCATTAGGCT-1_RM01	L2/3IT_Rorb+_Atp6v0c+	271	231	RM01	7.44337	L5	IT	0.769325	0.582545	-0.246719	-7.37827	late
CTTCAATTCCACGTGG-1_RM01	L5/6IT_Fezf2+_Ccdc80+	15461	4962	RM01	2.86732	L5	IT	0.803421	0.623961	-1.91061	4.06596	late
CTTCCTTCAGACCTAT-1_RM01	L5IT_Rorb+_Adam33+_Trpm4+	2916	1798	RM01	9.66677	L5	IT	0.459908	0.733437	-3.83448	5.11869	late
CTTGAGAGTCTTCAAG-1_RM01	L5IT_Rorb+_Adam33+_Trpm4+	8824	3828	RM01	3.41515	L5	IT	0.779123	0.52195	-3.71753	4.50115	late
CTTGAGATCCGTAGTA-1_RM01	L5/6IT_Rorb+_Adam33+_Hspb3+	32392	6678	RM01	2.18614	L5	IT	0.720758	0.452138	2.50273	1.88251	late
CTTTCAATCATTTGTC-1_RM01	L5/6IT_Rorb+_Adam33+_Hspb3+	837	607	RM01	2.02247	L5	IT	0.944312	0.561181	0.574286	-0.768266	late
CTTTCAATCCATTTGT-1_RM01	L5/6IT_Rorb+_Adam33+_Hspb3+	34277	6705	RM01	1.28552	L6	IT	0.59982	0.564583	-0.127184	-0.79168	late
CTTTCGGGTCTGTAGT-1_RM01	L2/3IT_Rorb+_Atp6v0c+	4165	2364	RM01	8.46233	L6	IT	0.776574	0.649614	-0.0234259	-4.52609	late
GAAACCTGTGACAACG-1_RM01	L5/6IT_Cux2+_Rorb-	16017	5101	RM01	3.75258	L5	IT	0.774233	0.473961	-5.83519	1.67145	late
GAACACTAGTATGAAC-1_RM01	L5/6IT_Cux2+_Rorb-	18433	5538	RM01	4.53213	L6	IT	0.525834	0.561218	-4.74834	-0.732143	late
GAACTGTTCTAACGGT-1_RM01	Mix_Ndnf_Vip	14069	4533	RM01	8.12841	Lamp5	Lamp5	1	0.740639	12.6792	0.861439	late
GAAGTAACAGGTCCCA-1_RM01	L5/6IT_Cux2+_Rorb-	11117	4181	RM01	3.88663	L5	IT	0.775133	0.604925	-5.09577	1.75159	late
GAATAGAAGGTGCTAG-1_RM01	Vip_Sema5b	4515	2394	RM01	4.41115	Vip	Vip	0.99891	0.873632	13.9291	2.49311	late
GACACGCCATAATGCC-1_RM01	L5/6IT_Fezf2+_Ccdc80+	25355	5786	RM01	3.62454	L5	IT	0.751325	0.505514	-1.67369	3.9485	late
GACAGCCAGATTGGGC-1_RM01	L5/6IT_Cux2+_Rorb-	13551	4882	RM01	3.07799	L6	IT	0.531423	0.480534	-1.81539	0.181995	late
GACAGCCCAAAGCGTG-1_RM01	L6CT_Fezf2+_Foxp2+	5202	2680	RM01	7.76716	L6	CT	0.93885	0.715033	2.54412	9.95712	late
GACCAATAGGATGGCT-1_RM01	L2/3IT_Rorb+_Atp6v0c+	542	424	RM01	2.13144	L5	IT	0.38227	0.475312	-1.88972	-5.7102	late
GACCCTTAGCCTCTCT-1_RM01	L5/6IT_Fezf2+_Ccdc80+	8910	3478	RM01	7.08787	L5	IT	0.458528	0.359059	4.06226	2.52757	late
GACCCTTCAGCTCTGG-1_RM01	Vip_Sema5b	3746	2182	RM01	5.06958	Vip	Vip	0.96399	0.582608	14.2037	2.72413	late
GACCCTTGTTACCTTT-1_RM01	L6CT_Fezf2+_Foxp2+	11375	4176	RM01	3.40824	L6	CT	0.994444	0.931233	2.70182	9.54623	late
GACCGTGTCGAGAGCA-1_RM01	L5/6IT_Rorb+_Adam33+_Hspb3+	46374	7576	RM01	2.42345	L6	IT	0.784267	0.467015	-0.629243	-1.25776	late
GACCTTCAGCTAATGA-1_RM01	L2/3IT_Rorb+_Atp6v0c+	799	622	RM01	1.32212	L5	IT	0.650114	0.513886	-0.178749	-5.24411	late
GACGTTAAGCTCACTA-1_RM01	L5/6IT_Fezf2+_Ccdc80+	38735	7094	RM01	1.13645	L6	CT	0.965628	0.793939	4.54738	6.17845	late
GACTCAAAGCCAGACA-1_RM01	L5IT_Rorb+_Adam33+_Trpm4+	15297	5067	RM01	1.54603	L5	IT	0.862763	0.619472	-5.8397	4.24892	late
GACTCAAAGTACAACA-1_RM01	L5/6IT_Cux2+_Rorb-	13019	4609	RM01	4.96859	L5	IT	0.689539	0.505122	-4.42491	0.798721	late
GACTCTCGTAGGCAAC-1_RM01	L6CT_Fezf2+_Foxp2+	11770	4321	RM01	3.66685	L6	CT	0.998982	0.935078	3.61717	9.24183	late
GAGATGGAGGGAGGGT-1_RM01	L5/6IT_Cux2+_Rorb-	18424	5653	RM01	3.21197	L5	IT	0.714372	0.422147	-5.15895	-0.196198	late
GAGCCTGAGTCGCTAT-1_RM01	L5/6IT_Rorb+_Adam33+_Hspb3+	37102	6689	RM01	1.7472	L6	IT	0.827207	0.575797	0.632149	-1.43872	late
GAGGCCTGTAACATCC-1_RM01	L5/6IT_Fezf2+_Ccdc80+	11537	4098	RM01	5.67353	L5	IT	0.824952	0.622769	-1.98879	4.42319	late
GAGTGAGGTGGACAGT-1_RM01	L5IT_Rorb+_Adam33+_Trpm4+	9007	3903	RM01	3.02711	L5	IT	0.677549	0.711879	-4.1423	4.15716	late
GAGTGTTAGAATTCAG-1_RM01	L5/6IT_Rorb+_Adam33+_Hspb3+	17506	5312	RM01	2.61431	L5	IT	0.802345	0.745357	1.88291	-0.470308	late
GAGTGTTCAGTAACGG-1_RM01	L5IT_Rorb+_Adam33+_Trpm4+	11770	4523	RM01	2.7883	L5	IT	0.903281	0.6439	-1.13129	0.121011	late
GAGTTGTCACTGTCGG-1_RM01	L5/6IT_Fezf2+_Ccdc80+	48266	7331	RM01	1.57188	L6	IT	0.858707	0.678656	3.75153	-0.118848	late
GAGTTGTGTTTGGAAA-1_RM01	L5/6IT_Fezf2+_Ccdc80+	9222	3835	RM01	7.58221	L6	IT	0.828572	0.689571	-2.25154	3.71402	late
GATCACACAGTCGCAC-1_RM01	L5IT_Rorb+_Adam33+_Trpm4+	11918	4496	RM01	2.1062	L5	IT	0.915921	0.783852	-5.58217	4.73471	late
GATCATGTCTCTGACC-1_RM01	L5/6IT_Rorb+_Adam33+_Hspb3+	25219	6509	RM01	2.66009	L5	IT	0.603013	0.548358	-0.72289	-1.89163	late
GATCGTACAGAATGTA-1_RM01	L5IT_Rorb+_Adam33+_Trpm4+	21967	5990	RM01	2.19004	L5	IT	0.777002	0.727402	-4.41953	6.02383	late
GATGACTCACACACTA-1_RM01	L5/6IT_Cux2+_Rorb-	23607	6158	RM01	3.73119	L6	IT	0.559236	0.486329	-6.79427	-0.0134489	late
GATGATCCAAATACGA-1_RM01	L5IT_Rorb+_Adam33+_Trpm4+	6773	3283	RM01	4.75534	L5	IT	0.860254	0.662067	-4.92774	3.73768	late
GATGATCGTTACCCAA-1_RM01	L6CT_Fezf2+_Foxp2+	11348	4143	RM01	3.15781	L6	CT	0.993722	0.925381	3.39552	9.37624	late
GATGTTGTCATTCACT-1_RM01	L5IT_Rorb+_Adam33+_Trpm4+	9574	3930	RM01	2.63027	L5	IT	0.822891	0.748789	-6.06972	4.24684	late
GATTTCTAGGTAGATT-1_RM01	L6CT_Fezf2+_Foxp2+	14504	4770	RM01	2.61828	L6	CT	0.964727	0.870058	3.69037	9.141	late
GATTTCTGTCCTGTTC-1_RM01	L2/3IT_Rorb+_Atp6v0c+	3224	35	RM01	1.10159	L5	IT	0.658875	0.531134	-1.89787	-5.94803	late
GCAACATAGATTGCGG-1_RM01	L5/6IT_Rorb+_Adam33+_Hspb3+	13427	4784	RM01	1.60112	L5	IT	0.916174	0.735566	1.32784	0.278583	late
GCAACCGGTGTCCAAT-1_RM01	L5/6IT_Cux2+_Rorb-	17053	5202	RM01	1.95282	L5	IT	0.859826	0.502933	-7.23646	2.55995	late
GCACATATCCTACCAC-1_RM01	L5/6IT_Cux2+_Rorb-	8483	3742	RM01	4.2174	L5	IT	0.702597	0.512177	-2.59819	-1.27107	late
GCACGTGGTATCGTTG-1_RM01	L6CT_Fezf2+_Foxp2+	12953	4535	RM01	3.50416	L6	CT	0.993931	0.929494	3.45115	9.56039	late
GCACTAAAGGGCCAAT-1_RM01	L5IT_Rorb+_Adam33+_Trpm4+	11826	4325	RM01	3.05423	L5	IT	0.889591	0.708011	-1.30349	1.76021	late
GCAGCCAGTCTCGACG-1_RM01	L5/6IT_Fezf2+_Ccdc80+	17158	5065	RM01	11.568	L5	IT	0.747075	0.466947	-1.08697	4.41882	late
GCAGCTGAGGGCTGAT-1_RM01	Vip_Sema5b	843	615	RM01	4.76706	L5	IT	0.556854	0.484575	12.8456	0.878417	late
GCAGGCTAGAGAACCC-1_RM01	L2/3IT_Rorb+_Atp6v0c+	225	172	RM01	0	L5	IT	0.519938	0.470742	1.24036	-6.73379	late
GCAGTTAGTCCAGCCA-1_RM01	L5/6IT_Cux2+_Rorb-	21780	5777	RM01	4.55406	L6	IT	0.649775	0.441728	-6.27111	1.85502	late
GCATCTCAGAGTAACT-1_RM01	L6CT_Fezf2+_Foxp2+	28654	6583	RM01	1.02468	L6	CT	0.989335	0.912258	3.74093	7.40791	late
GCATCTCTCCGTTGGG-1_RM01	L5/6IT_Rorb+_Atp5o+	1991	1129	RM01	3.17944	L5	IT	0.770064	0.718534	4.45543	0.912972	late
GCCAGTGAGGTGCCTC-1_RM01	L5/6IT_Rorb+_Adam33+_Hspb3+	29179	6529	RM01	2.40603	L6	IT	0.64494	0.488324	-0.288713	-1.167	late
GCCATGGCACTTCAAG-1_RM01	Ndnf_Chst7	4602	2561	RM01	3.57955	Lamp5	Lamp5	0.997564	0.954916	12.1865	-0.802664	late
GCCCGAAGTGCACAAG-1_RM01	L5/6IT_Cux2+_Rorb-	6400	3085	RM01	5.71552	L5	IT	0.770794	0.59219	-4.30208	0.912341	late
GCCGATGGTTTGAAAG-1_RM01	Mix_Ndnf_Vip	18449	5514	RM01	4.14606	Lamp5	Lamp5	1	0.79398	12.9472	0.513099	late
GCCGATGTCATTGCTT-1_RM01	L5/6IT_Fezf2+_Ccdc80+	18609	5361	RM01	3.67204	L6	IT	0.864541	0.723837	-2.81009	2.63136	late
GCCGTGAAGGTATAGT-1_RM01	L5/6IT_Rorb+_Adam33+_Hspb3+	19811	5996	RM01	1.51652	L6	IT	0.496473	0.450724	0.893789	-1.07463	late
GCGTGCAGTTTGGGAG-1_RM01	L6CT_Fezf2+_Foxp2+	10742	4188	RM01	5.86719	L6	CT	0.997835	0.934281	3.79883	9.28273	late
GCTACAAGTCACGTGC-1_RM01	L5IT_Rorb+_Adam33+_Trpm4+	8824	3956	RM01	6.82706	L5	IT	0.654383	0.545389	-3.11982	5.38095	late
GCTACAAGTTTCTATC-1_RM01	L5/6IT_Cux2+_Rorb-	14788	4969	RM01	5.94725	L5	IT	0.663346	0.549724	-2.5079	-1.85239	late
GCTCAAATCCCGAGGT-1_RM01	L5/6IT_Rorb+_Atp5o+	1583	990	RM01	2.76855	L5	IT	0.77347	0.718351	4.16908	0.851086	late
GCTGGGTGTGGTCTAT-1_RM01	Pvalb	3979	2408	RM01	19.9258	L5	IT	0.458889	0.594387	7.48932	-8.22733	late
GCTTGGGGTACCAGAG-1_RM01	L6CT_Fezf2+_Foxp2+	11355	4180	RM01	4.96833	L6	CT	0.990601	0.911624	2.74778	9.70994	late
GCTTTCGGTTCCACGG-1_RM01	L5/6IT_Fezf2+_Ccdc80+	20791	5684	RM01	2.97391	L6	IT	0.887142	0.681276	-1.90846	3.73598	late
GGAAGTGCAAATGGAT-1_RM01	L5/6IT_Fezf2+_Ccdc80+	55885	7544	RM01	1.3204	L6	IT	0.883292	0.631932	3.65964	0.49878	late
GGAATGGTCTGAATGC-1_RM01	L5IT_Rorb+_Adam33+_Trpm4+	12622	4510	RM01	4.03747	L5	IT	0.797587	0.734922	-5.32504	5.7037	late
GGAGATGAGGAACATT-1_RM01	L5/6IT_Cux2+_Rorb-	9809	4010	RM01	7.41695	L6	IT	0.697396	0.461321	-3.6459	-0.266792	late
GGAGATGTCAAATGAG-1_RM01	L6CT_Fezf2+_Foxp2+	2313	1479	RM01	16.4831	L5	IT	0.458257	0.449905	2.27351	10.1044	late
GGAGGATAGATGTTCC-1_RM01	L5IT_Rorb+_Adam33+_Trpm4+	13801	5007	RM01	1.91587	L5	IT	0.980607	0.641431	-4.04103	3.61568	late
GGAGGATTCTGCGAGC-1_RM01	L5/6IT_Cux2+_Rorb-	4263	2586	RM01	6.8746	L5	IT	0.684235	0.507114	-2.84447	-2.31385	late
GGAGGTAGTGGCAGAT-1_RM01	L5IT_Rorb+_Adam33+_Trpm4+	12977	4856	RM01	3.50265	L5	IT	0.926192	0.681881	-1.11387	0.351657	late
GGCACGTCACTGTCCT-1_RM01	L5IT_Rorb+_Adam33+_Trpm4+	16840	5263	RM01	2.69902	L5	IT	0.880849	0.723582	-5.20458	5.76455	late
GGCACGTCACTTCAGA-1_RM01	L5/6IT_Fezf2+_Ccdc80+	26430	6085	RM01	5.02113	L6	IT	0.853074	0.60996	-2.45318	3.54183	late
GGCAGTCCAAATCCCA-1_RM01	L5/6IT_Cux2+_Rorb-	9032	3758	RM01	4.60649	L5	IT	0.781319	0.530777	-5.15302	1.25275	late
GGGAAGTTCATCGGGC-1_RM01	L5/6IT_Cux2+_Rorb-	11637	4491	RM01	5.57715	L6	IT	0.57796	0.437026	-4.84498	-0.366896	late
GGGAAGTTCCTCGCAT-1_RM01	L6CT_Fezf2+_Foxp2+	13547	4560	RM01	3.8084	L6	CT	0.981289	0.873472	3.0806	9.2549	late
GGGACAACAAAGGAGA-1_RM01	L5IT_Rorb+_Adam33+_Trpm4+	23015	6101	RM01	5.29234	L5	IT	0.721653	0.652374	-1.72317	6.20983	late
GGGACAAGTAGAGATT-1_RM01	L5IT_Rorb+_Adam33+_Trpm4+	23461	6271	RM01	4.6966	L5	IT	0.727684	0.500775	-2.41552	6.26237	late
GGGACCTCATCGTTCC-1_RM01	L5IT_Rorb+_Adam33+_Trpm4+	12907	4838	RM01	4.85862	L6	IT	0.778596	0.433042	-3.82456	2.24631	late
GGGACCTTCGCTACAA-1_RM01	L5/6IT_Rorb+_Adam33+_Hspb3+	52942	8059	RM01	1.6292	L5	IT	0.777042	0.568347	1.89024	4.24614	late
GGGATCCGTCAAGTTC-1_RM01	L2/3IT_Rorb+_Atp6v0c+	229	174	RM01	1.0453	L5	IT	0.735634	0.515117	4.69175	-1.62587	late
GGGATCCTCATGCCGG-1_RM01	L6CT_Fezf2+_Foxp2+	17254	5267	RM01	1.89613	L6	CT	0.97045	0.882288	3.08006	9.62342	late
GGGCCATCACTGCTTC-1_RM01	Vip_Sema5b	8562	3764	RM01	1.9852	Vip	Vip	1	0.860155	13.3671	2.3082	late
GGGCCATGTGAGGATC-1_RM01	L5/6IT_Cux2+_Rorb-	8084	3773	RM01	9.30762	L6	IT	0.533414	0.514811	-3.98449	-1.92973	late
GGGCCATGTTGACTAC-1_RM01	L5/6IT_Cux2+_Rorb-	15859	4778	RM01	6.42994	L6	IT	0.84807	0.592051	-6.11354	2.28944	late
GGGCTCAGTCTCGACG-1_RM01	L6CT_Fezf2+_Foxp2+	4630	2416	RM01	5.44367	L6	CT	0.996396	0.926492	3.12871	9.64252	late
GGGTATTAGAAGCGAA-1_RM01	L5/6IT_Fezf2+_Ccdc80+	1726	1203	RM01	7.41117	L5	IT	0.485375	0.727792	1.99865	4.40121	late
GGGTATTGTTTACTGG-1_RM01	L5IT_Rorb+_Adam33+_Trpm4+	9804	4122	RM01	3.46044	L5	IT	0.827872	0.74781	-0.968993	0.300874	late
GGGTGAAGTAGGCTGA-1_RM01	L2/3IT_Rorb+_Atp6v0c+	338	283	RM01	1.42857	L5	IT	0.543858	0.484528	-1.49548	-5.92143	late
GGGTGTCCAATACGAA-1_RM01	L5IT_Rorb+_Adam33+_Trpm4+	11102	4449	RM01	3.62479	L5	IT	0.915022	0.688196	-3.59769	4.40895	late
GGTAGAGCAACTGATC-1_RM01	L6CT_Fezf2+_Foxp2+	15796	5103	RM01	2.67567	L6	CT	0.986566	0.933251	3.50626	9.47011	late
GGTAGAGTCTCCTGTG-1_RM01	L5/6IT_Cux2+_Rorb-	19235	5736	RM01	3.27069	L5	IT	0.608567	0.490524	-2.57348	-2.23473	late
GGTGAAGCAGCGACAA-1_RM01	L5/6IT_Fezf2+_Ccdc80+	21050	5654	RM01	5.51482	L6	IT	0.88683	0.602517	-2.15275	3.7075	late
GGTGATTGTGCGGTAA-1_RM01	L5/6NP_Fezf2+_Tshz2+	11626	4501	RM01	2.85177	L5/6	NP	0.995566	0.951256	-0.596378	13.4941	late
GGTGTTAAGAGAGCCT-1_RM01	L2/3IT_Rorb+_Atp6v0c+	521	411	RM01	6.13288	L5	IT	0.470468	0.523965	0.269522	-7.63305	late
GGTTAACCAAGCTCTA-1_RM01	L5/6IT_Fezf2+_Ccdc80+	56095	7804	RM01	1.58267	L6	IT	0.797924	0.679142	1.73607	-0.490687	late
GGTTCTCGTGTATACC-1_RM01	L6CT_Fezf2+_Foxp2+	16861	5224	RM01	3.29308	L6	CT	0.981937	0.878173	3.69779	9.21473	late
GGTTGTACAAGATGGC-1_RM01	Vip_Pkib	13845	4575	RM01	2.72277	Vip	Vip	0.997187	0.871786	12.6495	2.52384	late
GTAACACAGCTTCGTA-1_RM01	L2/3IT_Rorb+_Atp6v0c+	680	506	RM01	2.5	L5	IT	0.527851	0.516329	-1.64148	-5.2552	late
GTAACCAGTAATACGA-1_RM01	Mix_L2/3IT_Rorb+_Glia	249	221	RM01	1.11524	L5	IT	0.526263	0.504864	12.5391	-1.47986	late
GTACAGTCATACATCG-1_RM01	L5/6IT_Rorb+_Adam33+_Hspb3+	14633	4697	RM01	0.689033	L5	IT	0.784038	0.752144	1.12012	0.834241	late
GTACAGTGTGCCTTCT-1_RM01	L5/6IT_Rorb+_Atp5o+	1035	708	RM01	3.01255	L5	IT	0.858939	0.607007	3.74011	-1.17596	late
GTAGATCAGGATTCCT-1_RM01	L5/6IT_Fezf2+_Ccdc80+	27668	6419	RM01	2.54048	L6	IT	0.916706	0.768425	-2.73091	2.60305	late
GTAGATCCAATTGAGA-1_RM01	L5/6IT_Fezf2+_Ccdc80+	15287	5086	RM01	4.9808	L6	IT	0.887783	0.672702	-2.19245	3.71352	late
GTAGATCGTCTCACGG-1_RM01	L6CT_Fezf2+_Foxp2+	13281	4652	RM01	3.40529	L6	CT	0.997219	0.936831	3.20351	9.27856	late
GTAGCTAAGCTTCATG-1_RM01	L5IT_Rorb+_Adam33+_Trpm4+	13976	4797	RM01	2.51508	L5	IT	0.811512	0.669891	-6.05016	4.85733	late
GTAGCTAGTCGGTGTC-1_RM01	L5/6IT_Fezf2+_Ccdc80+	14570	4811	RM01	5.90017	L6	IT	0.902511	0.698818	-2.78623	2.77908	late
GTAGGTTCATGTTTGG-1_RM01	L6CT_Fezf2+_Foxp2+	3074	1765	RM01	15.625	L5	IT	0.639425	0.463444	2.57939	10.2944	late
GTCAAGTAGATACCAA-1_RM01	L5/6IT_Fezf2+_Ccdc80+	29311	5915	RM01	1.20966	L6	CT	0.958064	0.752097	4.34124	4.66865	late
GTCAAGTAGTAGCCAG-1_RM01	Ndnf_Chst7	4010	2145	RM01	17.9487	Lamp5	Lamp5	0.985703	0.904212	11.9266	-0.478316	late
GTCACGGCAAGATTGA-1_RM01	Ndnf_Chst7	3310	2018	RM01	3.0295	Lamp5	Lamp5	0.982254	0.899843	12.4176	-0.956278	late
GTCACGGGTGCCTGCA-1_RM01	L5IT_Rorb+_Adam33+_Trpm4+	15134	5143	RM01	1.61977	L5	IT	0.886155	0.671015	-4.52717	4.43435	late
GTCCACTCAGTCAACT-1_RM01	L6CT_Fezf2+_Foxp2+	7528	3263	RM01	3.57905	L6	CT	0.998843	0.938493	3.20259	9.34844	late
GTCCCATAGGGTGAGG-1_RM01	L5/6IT_Rorb+_Adam33+_Hspb3+	21215	5822	RM01	2.82002	L5	IT	0.74841	0.581592	2.45415	1.26229	late
GTCGTTCAGTCTCCTC-1_RM01	L6CT_Fezf2+_Foxp2+	4572	2347	RM01	7.63268	L6	CT	0.867812	0.384923	2.11331	9.87139	late
GTCTTTAAGACCAGCA-1_RM01	L6CT_Fezf2+_Foxp2+	4811	2493	RM01	8.1774	L6	CT	0.989715	0.927059	2.89692	9.2998	late
GTGGAGAAGTCGAAAT-1_RM01	L5IT_Rorb+_Adam33+_Trpm4+	11734	4410	RM01	2.97455	L5	IT	0.876368	0.777975	-5.33591	4.95475	late
GTGGAGATCATCCCGT-1_RM01	Mix_L2/3IT_Rorb+_Glia	18514	5726	RM01	1.50812	L5	IT	0.7813	0.787163	-1.41332	-12.7555	late
GTGGGAACAGGTCAGA-1_RM01	L5IT_Rorb+_Adam33+_Trpm4+	4675	2506	RM01	14.0733	L5	IT	0.673188	0.655521	-2.18402	5.90331	late
GTGGTTAGTTCCGGTG-1_RM01	L6CT_Fezf2+_Foxp2+	15427	4792	RM01	2.32774	L6	CT	0.993329	0.920844	3.17636	9.052	late
GTGTAACGTCATATGC-1_RM01	L5/6IT_Fezf2+_Ccdc80+	8480	3560	RM01	8.48228	L6	IT	0.895104	0.699551	-2.82352	2.71737	late
GTGTGGCAGTAGGGTC-1_RM01	L5/6IT_Cux2+_Rorb-	12525	4573	RM01	4.92241	L5	IT	0.542766	0.486342	-5.66043	-0.112418	late
GTGTGGCTCGGACAAG-1_RM01	L5IT_Rorb+_Adam33+_Trpm4+	13416	4932	RM01	4.95104	L5	IT	0.765449	0.535726	-2.69834	5.9608	late
GTGTTAGAGTCAACAA-1_RM01	L5/6IT_Rorb+_Atp5o+	346	265	RM01	13.0152	L5	IT	0.413899	0.606228	5.50217	-0.584021	late
GTGTTAGTCTCGTCAC-1_RM01	L6CT_Fezf2+_Foxp2+	8123	3537	RM01	3.34029	L6	CT	0.994352	0.911177	3.6522	9.67114	late
GTGTTCCAGTATTCCG-1_RM01	L5/6IT_Cux2+_Rorb-	6697	3274	RM01	9.16182	L5	IT	0.573415	0.413103	-5.19213	-0.0886732	late
GTGTTCCGTGACAGCA-1_RM01	L5IT_Rorb+_Adam33+_Trpm4+	8509	3831	RM01	3.77961	L5	IT	0.717754	0.787402	-5.54871	4.62005	late
GTGTTCCTCCCAACTC-1_RM01	L2/3IT_Rorb+_Atp6v0c+	236	207	RM01	5.99251	L5	IT	0.399472	0.485409	0.551051	-6.73048	late
GTTATGGTCGGAATGG-1_RM01	L5/6IT_Fezf2+_Ccdc80+	18429	5461	RM01	4.2287	L6	IT	0.91139	0.710001	-2.77314	2.74755	late
GTTCGCTCAAGAGGCT-1_RM01	L6CT_Fezf2+_Foxp2+	9978	3897	RM01	1.85114	L6	CT	0.995847	0.907624	2.22053	9.5992	late
GTTGCGGGTATGAAGT-1_RM01	L5/6IT_Rorb+_Adam33+_Hspb3+	34615	6811	RM01	1.80522	L5	IT	0.907496	0.642831	1.86585	-0.582181	late
GTTGTAGTCGCTAAAC-1_RM01	L5/6IT_Cux2+_Rorb-	500	411	RM01	16.3724	L5	IT	0.205553	0.562772	-7.4584	2.82329	late
GTTGTAGTCTGTGCTC-1_RM01	L5/6IT_Fezf2+_Ccdc80+	15245	4957	RM01	4.3684	L6	IT	0.727289	0.623208	-3.01052	2.7106	late
GTTGTCCCAGGAATAT-1_RM01	L2/3IT_Rorb+_Atp6v0c+	385	298	RM01	3.17073	L5	IT	0.46222	0.505404	-0.791814	-7.28607	late
GTTGTGACAAGAGAGA-1_RM01	L6CT_Fezf2+_Foxp2+	9286	3765	RM01	4.242	L6	CT	0.984362	0.877137	3.66529	9.60864	late
GTTTACTGTGTCGCTG-1_RM01	L5/6IT_Cux2+_Rorb-	29809	6774	RM01	3.07697	L6	IT	0.52447	0.504107	-3.97774	-0.655318	late
GTTTGGACATCCGATA-1_RM01	L5/6NP_Fezf2+_Tshz2+	15332	5169	RM01	5.02552	L5/6	NP	0.982677	0.924295	0.291709	12.8208	late
TAACACGGTGATACAA-1_RM01	Vip_Sema5b	10142	4128	RM01	1.93165	Vip	Vip	1	0.864907	13.0921	2.19094	late
TAACCAGCAGACCGCT-1_RM01	Pvalb	18226	5480	RM01	10.4528	Sst	Sst	0.973388	0.737843	7.33839	-8.51361	late
TAACGACGTGACACAG-1_RM01	L2/3IT_Rorb+_Atp6v0c+	329	262	RM01	5.47945	L5	IT	0.725183	0.584899	-0.23638	-6.78389	late
TAACTTCCATCGCTAA-1_RM01	Ndnf_Chst7	27755	6767	RM01	2.66817	Lamp5	Lamp5	0.997836	1	11.9852	-0.871208	late
TAAGCACCACCTCGTT-1_RM01	L6CT_Fezf2+_Foxp2+	17026	5129	RM01	2.14812	L6	CT	0.986878	0.903456	3.10669	9.25873	late
TAAGCACCATACATCG-1_RM01	L5IT_Rorb+_Adam33+_Trpm4+	13673	4631	RM01	2.61342	L5	IT	0.811235	0.703872	-5.49704	5.06177	late
TAATCTCCAGTTAGAA-1_RM01	L5/6IT_Cux2+_Rorb-	10274	4155	RM01	5.39809	L6	IT	0.642356	0.475237	-5.26749	0.0509507	late
TACAACGCAAGTATCC-1_RM01	L2/3IT_Rorb+_Atp6v0c+	323	256	RM01	5.17241	L5	IT	0.559895	0.492766	-1.75218	-7.0485	late
TACAACGTCAAATAGG-1_RM01	L5/6IT_Cux2+_Rorb-	17125	5398	RM01	4.57698	L5	IT	0.71033	0.427331	-4.44895	1.14533	late
TACAACGTCCCATGGG-1_RM01	L6CT_Fezf2+_Foxp2+	14085	4595	RM01	2.72776	L6	CT	0.982501	0.894467	2.82167	9.37999	late
TACCTCGGTCCGCAGT-1_RM01	L5/6IT_Cux2+_Rorb-	17893	5547	RM01	3.04814	L6	IT	0.604127	0.468354	-2.79703	-1.48886	late
TACGGGCTCAATCTTC-1_RM01	Sst_Htr1a	15098	4984	RM01	3.52174	Sst	Sst	0.997872	0.857675	6.99267	-8.91335	late
TACGTCCGTCTACAAC-1_RM01	L5/6IT_Cux2+_Rorb-	10894	4065	RM01	4.41176	L6	IT	0.556422	0.492979	-6.37122	1.93544	late
TACTTACTCTACTTCA-1_RM01	L5/6IT_Cux2+_Rorb-	29616	6795	RM01	2.91945	L6	IT	0.516532	0.563702	-2.17834	-1.53374	late
TACTTCAGTGCTGATT-1_RM01	L6CT_Fezf2+_Foxp2+	8082	3461	RM01	4.41379	L6	CT	0.99627	0.921014	3.09163	9.51191	late
TACTTGTAGCAGGCAT-1_RM01	L5/6IT_Cux2+_Rorb-	23636	6242	RM01	1.63481	L5	IT	0.690168	0.401578	-7.50053	1.28446	late
TACTTGTTCGTTCCCA-1_RM01	Mix_L2/3IT_Rorb+_Glia	554	459	RM01	13.1298	L5	IT	0.504254	0.565172	-1.09743	0.36824	late
TAGACTGAGTCCCTAA-1_RM01	L5/6IT_Fezf2+_Ccdc80+	11972	4271	RM01	4.2333	L6	IT	0.845958	0.632632	-3.39747	2.4179	late
TAGATCGCAGTGGGTA-1_RM01	L6CT_Fezf2+_Foxp2+	17777	5342	RM01	3.0098	L6	CT	0.99433	0.92109	3.84574	9.29444	late
TAGCACACAATCGAAA-1_RM01	L6CT_Fezf2+_Foxp2+	4134	2224	RM01	10.7856	L5	IT	0.520173	0.609969	1.9818	9.92393	late
TAGGAGGGTCGAACGA-1_RM01	L6CT_Fezf2+_Foxp2+	3744	2210	RM01	10.6993	L6	CT	0.933929	0.555968	3.51341	10.0967	late
TAGGTACGTACAGAAT-1_RM01	L5/6IT_Cux2+_Rorb-	12732	4594	RM01	3.79165	L5	IT	0.722297	0.45083	-6.24942	2.07427	late
TAGGTTGAGTAAGACT-1_RM01	L5/6IT_Fezf2+_Ccdc80+	19497	5562	RM01	5.41413	L6	IT	0.811452	0.684416	-2.62313	3.02254	late
TAGGTTGGTGTCACAT-1_RM01	L6CT_Fezf2+_Foxp2+	9828	3872	RM01	5.73248	L6	CT	0.96182	0.828899	2.7027	9.52306	late
TAGTGCATCAGGTGTT-1_RM01	L5IT_Rorb+_Adam33+_Trpm4+	12441	4581	RM01	6.52286	L5	IT	0.829387	0.607428	-4.02615	4.6887	late
TATATCCAGACAGCGT-1_RM01	L5IT_Rorb+_Adam33+_Trpm4+	2965	1899	RM01	9.42563	L5	IT	0.757316	0.543148	-3.83045	3.70505	late
TATCGCCTCCGTCACT-1_RM01	L5/6NP_Fezf2+_Tshz2+	11841	4497	RM01	3.37384	L5/6	NP	1	0.970828	-0.180417	13.2854	late
TATCTTGTCAAAGAAC-1_RM01	L5IT_Rorb+_Adam33+_Trpm4+	13402	4727	RM01	3.00795	L5	IT	0.873858	0.729535	-6.14056	4.8023	late
TATTTCGCAGGTCTCG-1_RM01	L2/3IT_Rorb+_Atp6v0c+	260	224	RM01	8.16327	L5	IT	0.502556	0.504041	-1.89758	-6.42802	late
TCAAGACTCAAAGCCT-1_RM01	L6CT_Fezf2+_Foxp2+	11719	4214	RM01	3.65069	L6	CT	0.977314	0.811351	2.1334	9.65666	late
TCAAGACTCTGGACCG-1_RM01	L6CT_Fezf2+_Foxp2+	9661	3841	RM01	4.15653	L6	CT	0.996542	0.934626	3.22592	9.73704	late
TCAATTCGTACACGTT-1_RM01	L5IT_Rorb+_Adam33+_Trpm4+	9740	4011	RM01	4.53415	L5	IT	0.793382	0.701094	-3.90003	4.99438	late
TCAATTCGTTAAGAAC-1_RM01	L6CT_Fezf2+_Foxp2+	9327	3787	RM01	4.76	L6	CT	0.974928	0.811685	2.7948	10.1032	late
TCACATTGTCCCACGA-1_RM01	L5/6IT_Cux2+_Rorb-	23166	6121	RM01	3.2759	L6	IT	0.667714	0.457194	-3.28135	-1.46839	late
TCACATTGTCGGAAAC-1_RM01	L5/6IT_Cux2+_Rorb-	28037	6684	RM01	2.24336	L6	IT	0.498173	0.423168	-3.4179	-0.764921	late
TCACGCTGTGATACCT-1_RM01	L5/6IT_Cux2+_Rorb-	15427	5182	RM01	4.18112	L6	IT	0.501849	0.48	-5.62432	-0.855227	late
TCACGGGAGAGTTGCG-1_RM01	L5/6IT_Fezf2+_Ccdc80+	7356	3290	RM01	11.0182	L5	IT	0.765119	0.483394	-1.75521	4.65224	late
TCAGCCTGTTTCCATT-1_RM01	L5IT_Rorb+_Adam33+_Trpm4+	3855	2188	RM01	7.60084	L5	IT	0.40034	0.711046	-4.99113	2.91344	late
TCAGGGCTCTGGTCAA-1_RM01	L5/6IT_Fezf2+_Ccdc80+	19438	5519	RM01	2.61313	L5	IT	0.87647	0.61047	-1.84126	4.09961	late
TCAGGTAAGGACATCG-1_RM01	L5/6IT_Cux2+_Rorb-	9347	3886	RM01	6.19235	L5	IT	0.75157	0.46376	-4.42006	0.863688	late
TCAGTCCAGACATCAA-1_RM01	L5/6IT_Cux2+_Rorb-	372	302	RM01	19.5426	L5	IT	0.439595	0.586237	-1.36033	0.525446	late
TCAGTGACATGGCTGC-1_RM01	L5/6IT_Rorb+_Adam33+_Hspb3+	18781	5494	RM01	1.87709	L5	IT	0.862411	0.717567	0.696455	1.47528	late
TCATATCCAGAAGCGT-1_RM01	Ndnf_Chst7	22777	5592	RM01	1.15967	Lamp5	Lamp5	0.986652	0.974648	12.817	-1.61253	late
TCATCCGAGTCACGCC-1_RM01	L5/6IT_Cux2+_Rorb-	27073	6257	RM01	3.00887	L6	IT	0.586602	0.514038	-6.13239	1.33833	late
TCATGAGAGCCGAACA-1_RM01	L5/6IT_Rorb+_Adam33+_Hspb3+	38528	7128	RM01	1.54679	L5	IT	0.711205	0.462492	1.42099	1.38447	late
TCATGAGAGCCGAACG-1_RM01	L5/6IT_Rorb+_Adam33+_Hspb3+	215	178	RM01	1.32159	L5	IT	0.672265	0.46922	0.695108	0.498542	late
TCATGAGGTCCGTTTC-1_RM01	L6CT_Fezf2+_Foxp2+	6301	2907	RM01	4.96161	L6	CT	0.996295	0.904281	3.0283	9.66815	late
TCATGCCAGTTGCCTA-1_RM01	L2/3IT_Rorb+_Atp6v0c+	3819	2016	RM01	0.729743	L5	IT	0.961297	0.434549	3.64356	5.42559	late
TCATGGATCTGCGGAC-1_RM01	L5/6IT_Fezf2+_Ccdc80+	14350	4889	RM01	3.55588	L6	IT	0.866234	0.648063	-2.23443	3.44676	late
TCATGTTAGAAACTAC-1_RM01	L5/6IT_Cux2+_Rorb-	19612	5379	RM01	4.12277	L6	IT	0.595285	0.632661	-3.5191	0.426239	late
TCATTACGTACCATAC-1_RM01	L5/6IT_Cux2+_Rorb-	17030	5097	RM01	1.95957	L6	IT	0.57171	0.480162	-5.29308	1.41799	late
TCATTCATCTAGACAC-1_RM01	L5/6IT_Cux2+_Rorb-	19923	5584	RM01	2.54044	L6	IT	0.640293	0.422468	-4.46233	1.21252	late
TCATTGTTCGCTGTCT-1_RM01	L5/6IT_Cux2+_Rorb-	4399	2373	RM01	18.3496	L5	IT	0.423869	0.626149	-4.73168	0.725007	late
TCCACCATCACTCTTA-1_RM01	L2/3IT_Rorb+_Atp6v0c+	856	612	RM01	4.40387	L5	IT	0.589901	0.537503	0.551639	-7.04749	late
TCCACGTCACTTACAG-1_RM01	L6CT_Fezf2+_Foxp2+	20442	5614	RM01	1.74617	L6	CT	0.991842	0.909839	3.64625	7.55926	late
TCCAGAATCAAGAAAC-1_RM01	L5/6IT_Cux2+_Rorb-	29631	6607	RM01	2.45603	L6	IT	0.521731	0.562726	-1.84931	-0.24211	late
TCCATCGGTATCAGCT-1_RM01	Ndnf_Chst7	10545	4104	RM01	12.06	Lamp5	Lamp5	0.989901	1	12.1822	-0.177625	late
TCCATGCCAGTTTCGA-1_RM01	Sst_Htr1a	14344	4849	RM01	5.30681	Sst	Sst	0.997559	0.911984	6.82725	-9.05634	late
TCCGATCAGCGCCCAT-1_RM01	L6CT_Fezf2+_Foxp2+	17823	5233	RM01	2.83155	L6	CT	0.986038	0.914176	3.68056	8.99536	late
TCCGATCTCTCCTACG-1_RM01	L5/6IT_Cux2+_Rorb-	21149	5763	RM01	2.70696	L5	IT	0.621413	0.425825	-7.953	1.28145	late
TCCGGGACAGCGAGTA-1_RM01	L5/6IT_Cux2+_Rorb-	12242	4634	RM01	5.84751	L5	IT	0.579702	0.412495	-4.40864	-0.907701	late
TCCTCCCTCGATTTCT-1_RM01	L5IT_Rorb+_Adam33+_Trpm4+	12558	4311	RM01	3.2075	L5	IT	0.739781	0.6972	-6.4362	4.65015	late
TCCTCTTTCTACGGTA-1_RM01	L5IT_Rorb+_Adam33+_Trpm4+	6714	3280	RM01	3.69541	L5	IT	0.863971	0.644964	-4.72752	3.92071	late
TCCTTCTAGCTGTACT-1_RM01	L5/6IT_Cux2+_Rorb-	21199	5969	RM01	3.8482	L6	IT	0.599883	0.575022	-6.69904	0.364716	late
TCGAACAAGGACCCAA-1_RM01	L5/6IT_Rorb+_Atp5o+	646	413	RM01	8.63061	L5	IT	0.462377	0.678173	5.23837	-0.479579	late
TCGAACATCGCGTTTC-1_RM01	L6CT_Fezf2+_Foxp2+	23832	5921	RM01	1.71415	L6	CT	0.993496	0.916276	3.3392	7.93029	late
TCGATTTGTGTTCATG-1_RM01	L6CT_Fezf2+_Foxp2+	5870	2876	RM01	5.99122	L6	CT	0.982286	0.818141	3.27446	10.0727	late
TCGCACTAGCATGTTC-1_RM01	L2/3IT_Rorb+_Atp6v0c+	286	239	RM01	8.12325	L5	IT	0.695241	0.556847	3.69582	3.15746	late
TCGCTCAGTGATGAAT-1_RM01	L5/6IT_Cux2+_Rorb-	28292	6554	RM01	2.79288	L6	IT	0.507561	0.60968	-6.12502	0.924735	late
TCGGGTGCAATAAGGT-1_RM01	L5ET_Fezf2+_Bcl6+	13473	4749	RM01	3.89773	L6b	L6b	0.979477	0.795466	3.53852	9.96827	late
TCGTGCTTCGAGGCAA-1_RM01	L6CT_Fezf2+_Foxp2+	5576	2839	RM01	6.19103	L6	CT	0.957662	0.777385	3.18661	10.2376	late
TCTACCGAGGAACGAA-1_RM01	L5/6IT_Rorb+_Adam33+_Hspb3+	26923	6465	RM01	2.5411	L6	IT	0.575588	0.513739	-1.44599	-0.542247	late
TCTCAGCCACGGTAGA-1_RM01	L5IT_Rorb+_Adam33+_Trpm4+	15540	5231	RM01	2.92892	L5	IT	0.929685	0.529266	-3.84339	3.04396	late
TCTCAGCCAGACGATG-1_RM01	L5IT_Rorb+_Adam33+_Trpm4+	15243	5180	RM01	3.45556	L5	IT	0.761985	0.540819	-4.01044	5.59419	late
TCTCCGAGTGCGTCGT-1_RM01	L5IT_Rorb+_Adam33+_Trpm4+	9649	4073	RM01	3.29476	L5	IT	0.936706	0.621185	-3.84681	2.32384	late
TCTCCGAGTTGCTAGT-1_RM01	L5/6IT_Fezf2+_Ccdc80+	34821	6654	RM01	1.52075	L6	IT	0.768948	0.699557	2.35234	-0.431319	late
TCTGGCTCATCCGAGC-1_RM01	L2/3IT_Rorb+_Atp6v0c+	252	201	RM01	3.67647	L5	IT	0.529415	0.484204	-0.629859	-7.84096	late
TCTGGCTGTCCACGCA-1_RM01	L5/6IT_Cux2+_Rorb-	30262	6617	RM01	3.0222	L6	IT	0.508964	0.625046	-7.04921	0.943087	late
TCTGTCGTCAGCCCAG-1_RM01	L5/6IT_Cux2+_Rorb-	16741	5391	RM01	3.13151	L6	IT	0.556234	0.45523	-6.27038	0.00766662	late
TCTTAGTTCACGGACC-1_RM01	L6CT_Fezf2+_Foxp2+	20186	5691	RM01	2.13108	L6	CT	0.99754	0.926973	3.44525	7.91134	late
TCTTTGATCAGTGTCA-1_RM01	L5/6IT_Cux2+_Rorb-	46909	8155	RM01	3.66223	L6	IT	0.544716	0.450167	-4.83502	-1.5793	late
TGAACGTGTTAAGTCC-1_RM01	L5/6IT_Cux2+_Rorb-	3657	2233	RM01	19.9069	L5	IT	0.684252	0.528482	-4.918	-0.66194	late
TGACAGTGTACCCACG-1_RM01	L2/3IT_Rorb+_Atp6v0c+	3334	1990	RM01	7.86342	L6	IT	0.795244	0.521532	2.3386	3.2062	late
TGACCCTGTTGACTGT-1_RM01	Sst_Myh8	692	551	RM01	5.49738	L5	IT	0.514016	0.503235	1.26026	-9.61792	late
TGAGACTCACCAACAT-1_RM01	L2/3IT_Rorb+_Atp6v0c+	249	208	RM01	15.6863	L5	IT	0.326221	0.490058	-1.69349	-6.67906	late
TGAGACTGTGTTGAGG-1_RM01	L5/6IT_Cux2+_Rorb-	15364	5339	RM01	3.87701	L5	IT	0.572954	0.423861	-4.18014	-2.14952	late
TGAGACTTCTCTGCCA-1_RM01	L6CT_Fezf2+_Foxp2+	14661	4764	RM01	3.2933	L6	CT	0.998633	0.932232	3.13449	9.30332	late
TGAGACTTCTGAACGT-1_RM01	L5IT_Rorb+_Adam33+_Trpm4+	1514	1054	RM01	14.7807	L5	IT	0.610694	0.711208	-0.896405	0.06365	late
TGAGCATAGACTCCGC-1_RM01	L6CT_Fezf2+_Foxp2+	15242	4934	RM01	2.89574	L6	CT	0.997363	0.921088	3.33326	9.71941	late
TGAGCATAGTCGGCCT-1_RM01	L5IT_Rorb+_Adam33+_Trpm4+	9400	3984	RM01	4.78929	L5	IT	0.782632	0.65533	-3.99269	4.30755	late
TGAGCATCAGTTCACA-1_RM01	L5/6IT_Cux2+_Rorb-	29257	6721	RM01	2.91284	L6	IT	0.492412	0.447396	-4.12543	-1.39996	late
TGAGGGAAGGTATAGT-1_RM01	L2/3IT_Rorb+_Atp6v0c+	206	161	RM01	7.53138	L5	IT	0.434694	0.494115	0.759611	-6.61005	late
TGAGGGAGTGTTCGAT-1_RM01	L2/3IT_Rorb+_Atp6v0c+	6302	71	RM01	0	L5	IT	0.704009	0.538252	-1.9067	-6.05566	late
TGAGGGAGTTACCCAA-1_RM01	L5ET_Fezf2+_Bcl6+	319	268	RM01	0	L5	IT	0.504518	0.432015	0.554425	-6.30737	late
TGATCAGCACTGAATC-1_RM01	L2/3IT_Rorb+_Atp6v0c+	343	253	RM01	5.38462	L5	IT	0.559871	0.530636	0.730822	-6.77369	late
TGATCAGTCAACACGT-1_RM01	L5/6IT_Cux2+_Rorb-	18266	5526	RM01	2.90201	L5	IT	0.579619	0.51541	-5.20406	-0.777618	late
TGATCTTCAAGACGAC-1_RM01	L6CT_Fezf2+_Foxp2+	6454	3134	RM01	10.7042	L6	IT	0.765114	0.377109	3.3459	10.2225	late
TGATGCACAAGCGAGT-1_RM01	L5IT_Rorb+_Adam33+_Trpm4+	12119	4582	RM01	3.20709	L5	IT	0.839952	0.520159	-4.83483	3.90959	late
TGATTCTGTACCTGTA-1_RM01	L5/6IT_Cux2+_Rorb-	7414	3462	RM01	8.50024	L6	IT	0.565458	0.491822	-4.77757	-1.02171	late
TGATTCTGTATGCTAC-1_RM01	L5/6IT_Cux2+_Rorb-	22013	5944	RM01	3.08967	L6	IT	0.568656	0.448472	-4.84863	-0.978934	late
TGCACGGGTTGATGTC-1_RM01	L5IT_Rorb+_Adam33+_Trpm4+	12825	4652	RM01	2.96868	L5	IT	0.907175	0.693915	-2.65511	5.32527	late
TGCAGGCAGAGCTTTC-1_RM01	L6CT_Fezf2+_Foxp2+	8446	3646	RM01	4.20795	L6	CT	0.996344	0.904051	3.24394	9.92359	late
TGCATCCTCTGCCTCA-1_RM01	L5/6IT_Cux2+_Rorb-	25323	6156	RM01	2.10858	L5	IT	0.787406	0.437644	-6.32239	1.76121	late
TGCCGAGTCCCAGGAC-1_RM01	L5/6IT_Cux2+_Rorb-	13846	4672	RM01	4.17963	L6	IT	0.686522	0.502104	-6.82156	1.98331	late
TGCGACGTCCGTGGGT-1_RM01	L5/6IT_Fezf2+_Ccdc80+	14810	5074	RM01	2.7701	L5	IT	0.846197	0.763997	-0.186603	5.02423	late
TGCTGAATCCGTAATG-1_RM01	L5/6NP_Fezf2+_Tshz2+	10502	4128	RM01	3.46878	L5	IT	0.654726	0.458672	0.694322	12.4283	late
TGCTTCGCAATTGCGT-1_RM01	L5/6IT_Fezf2+_Ccdc80+	24419	6103	RM01	1.65031	L5	IT	0.828825	0.509463	1.11313	3.79281	late
TGCTTCGCAGAAGCGT-1_RM01	L5/6IT_Cux2+_Rorb-	25174	6443	RM01	2.5306	L6	IT	0.596295	0.544372	-6.21652	-0.251498	late
TGGAGAGTCTCCGTGT-1_RM01	L5IT_Rorb+_Adam33+_Trpm4+	8976	3770	RM01	4.79908	L5	IT	0.75384	0.718848	-5.67177	4.88335	late
TGGCGTGCAGAGGACT-1_RM01	L6CT_Fezf2+_Foxp2+	11608	4280	RM01	4.24673	L6	CT	0.969831	0.865979	3.53927	10.0694	late
TGGCGTGTCGAGTGAG-1_RM01	L5/6IT_Fezf2+_Ccdc80+	3322	1934	RM01	16.4373	L5	IT	0.527588	0.730093	-1.80409	5.05471	late
TGGGAAGCACTGTCCT-1_RM01	L5IT_Rorb+_Adam33+_Trpm4+	5226	2519	RM01	2.43501	L5	IT	0.939907	0.672814	-0.846235	1.93413	late
TGGGAAGGTGACAACG-1_RM01	L5/6IT_Rorb+_Adam33+_Hspb3+	20735	5713	RM01	2.02056	L5	IT	0.916626	0.553516	1.1195	0.816081	late
TGGGATTGTGTGCCTG-1_RM01	L5/6IT_Fezf2+_Ccdc80+	23017	5849	RM01	3.69007	L6	IT	0.921099	0.685157	-2.77045	2.85281	late
TGGGCGTAGGCACTCC-1_RM01	L5/6IT_Cux2+_Rorb-	11628	4450	RM01	5.80159	L6	IT	0.628332	0.428936	-4.29621	-0.473371	late
TGGGCGTGTTCTGAGT-1_RM01	L5/6IT_Cux2+_Rorb-	22821	6372	RM01	3.21287	L6	IT	0.506934	0.4997	-3.06326	-2.19405	late
TGGGTTAGTCCCTGTT-1_RM01	L5/6IT_Cux2+_Rorb-	21294	6028	RM01	3.45517	L6	IT	0.45903	0.555819	-5.34998	-0.448429	late
TGGTAGTGTTGGTGTT-1_RM01	L5/6IT_Cux2+_Rorb-	12712	4564	RM01	5.16006	L5	IT	0.768967	0.457111	-4.54612	1.01861	late
TGGTAGTTCACTTTGT-1_RM01	L6CT_Fezf2+_Foxp2+	13985	4782	RM01	2.81661	L6	CT	0.99981	0.935724	3.35851	9.1482	late
TGGTGATTCACGATCA-1_RM01	L5/6IT_Fezf2+_Ccdc80+	29908	6409	RM01	6.53974	L5	IT	0.796366	0.558407	-1.09124	5.36054	late
TGGTGATTCGGCCTTT-1_RM01	L2/3IT_Rorb+_Atp6v0c+	320	245	RM01	5.12129	L5	IT	0.476877	0.511163	4.69048	-1.6116	late
TGGTTAGTCATTGTTC-1_RM01	L6CT_Fezf2+_Foxp2+	12340	4343	RM01	2.57776	L6	CT	0.994249	0.922024	2.9016	9.62318	late
TGTAACGTCCCAGGCA-1_RM01	L5/6IT_Fezf2+_Ccdc80+	45253	7343	RM01	2.08465	L6	IT	0.80716	0.662147	3.74563	0.330028	late
TGTAAGCAGTAATACG-1_RM01	Ndnf_Chst7	26533	6013	RM01	1.70798	Lamp5	Lamp5	0.989627	0.973409	12.9587	-1.52339	late
TGTCAGACATGGCTGC-1_RM01	L5/6IT_Fezf2+_Ccdc80+	34797	6994	RM01	3.02816	L6	IT	0.868332	0.730057	-2.52282	2.70584	late
TGTCCACAGAGAGTGA-1_RM01	L5/6IT_Cux2+_Rorb-	11271	4497	RM01	6.05788	L6	IT	0.409915	0.518451	-4.2283	-1.55643	late
TGTCCACCAGTTCTAG-1_RM01	L5/6IT_Fezf2+_Ccdc80+	1036	719	RM01	11.1435	L6	IT	0.523118	0.324477	4.05123	3.35097	late
TGTCCTGGTGTACGCC-1_RM01	L5/6IT_Fezf2+_Ccdc80+	35860	6819	RM01	1.91826	L6	IT	0.785482	0.6969	3.28792	0.166312	late
TGTCCTGTCATTCCTA-1_RM01	L2/3IT_Rorb+_Atp6v0c+	4110	2280	RM01	17.6233	L6	IT	0.688171	0.609679	-2.23718	2.99394	late
TGTGCGGGTTCTTGTT-1_RM01	L5/6IT_Cux2+_Rorb-	5429	2895	RM01	12.3457	L5	IT	0.592602	0.452801	-5.14889	-0.568553	late
TGTTCATTCCGTGCGA-1_RM01	Vip_Sema5b	6269	3182	RM01	3.5495	Vip	Vip	0.991368	0.957612	14.0309	2.7919	late
TGTTCTATCACGAGGA-1_RM01	L5IT_Rorb+_Adam33+_Trpm4+	5968	2849	RM01	9.86686	L5	IT	0.690121	0.620763	-3.32003	5.30783	late
TGTTTGTAGCCTCAAT-1_RM01	L6CT_Fezf2+_Foxp2+	6308	2912	RM01	7.26539	L6	CT	0.988524	0.912926	3.02256	10.0083	late
TTAATCCTCATCGCTC-1_RM01	L2/3IT_Rorb+_Atp6v0c+	244	198	RM01	8.20896	L5	IT	0.751488	0.422202	-1.59956	-6.3083	late
TTAATCCTCTTCCCGA-1_RM01	L5IT_Rorb+_Adam33+_Trpm4+	15512	4925	RM01	3.01864	L5	IT	0.787925	0.74986	-6.18147	4.92186	late
TTACGTTAGCATCCTA-1_RM01	L5/6IT_Fezf2+_Ccdc80+	1245	907	RM01	3.14371	L5	IT	0.59042	0.600333	2.51925	4.49776	late
TTACGTTGTAGTTAGA-1_RM01	L5/6IT_Rorb+_Adam33+_Hspb3+	19227	5422	RM01	2.84775	L5	IT	0.820987	0.740963	0.423227	0.903352	late
TTAGGCAAGACGCCCT-1_RM01	L5/6IT_Fezf2+_Ccdc80+	28188	6383	RM01	6.20515	L6	IT	0.902234	0.726593	-2.90608	2.62499	late
TTAGTCTTCTAAGAAG-1_RM01	L5/6IT_Cux2+_Rorb-	20558	5992	RM01	3.3605	L6	IT	0.548666	0.528381	-4.10977	-1.84521	late
TTCAATCAGTAGACCG-1_RM01	L5/6NP_Fezf2+_Tshz2+	24898	6155	RM01	1.72851	L5/6	NP	0.978848	0.895108	-1.65973	13.6544	late
TTCAATCGTTAAGTCC-1_RM01	L5/6IT_Cux2+_Rorb-	19395	5723	RM01	3.85027	L6	IT	0.510031	0.440846	-6.65092	-0.143026	late
TTCAATCTCAAACTGC-1_RM01	Sst_Htr1a	22141	6102	RM01	2.02863	Sst	Sst	0.991254	0.898913	6.62195	-8.96211	late
TTCACCGAGCATTGAA-1_RM01	L5/6IT_Rorb+_Adam33+_Hspb3+	32584	6986	RM01	2.13876	L6	IT	0.529816	0.62256	0.554625	-0.777926	late
TTCACCGGTGACATCT-1_RM01	L6CT_Fezf2+_Foxp2+	8766	3537	RM01	6.26769	L6	CT	0.986566	0.887774	2.84795	9.87041	late
TTCATGTAGGGATGTC-1_RM01	L2/3IT_Rorb+_Atp6v0c+	597	463	RM01	2.08	L5	IT	0.500452	0.515135	-1.66863	-4.93904	late
TTCCACGCAGCGTATT-1_RM01	L5IT_Rorb+_Adam33+_Trpm4+	9744	3888	RM01	3.28492	L5	IT	0.773066	0.641622	-6.50074	4.34916	late
TTCGATTAGTACAACA-1_RM01	L5/6IT_Cux2+_Rorb-	11350	4279	RM01	7.16348	L6	IT	0.643009	0.421977	-5.08494	-0.0746682	late
TTCGGTCGTGTCATGT-1_RM01	L5/6IT_Fezf2+_Ccdc80+	33230	7125	RM01	3.35587	L6	IT	0.723278	0.684336	-2.53939	3.08874	late
TTCTTGACAGACCTAT-1_RM01	L2/3IT_Rorb+_Atp6v0c+	232	201	RM01	11.6105	L5	IT	0.720611	0.531758	8.18912	4.26593	late
TTGCATTAGCTGTACT-1_RM01	L5/6NP_Fezf2+_Tshz2+	7532	3406	RM01	4.38312	L5/6	NP	0.992797	0.964067	0.0305887	13.0901	late
TTGCCTGCATAATCCG-1_RM01	L2/3IT_Rorb+_Atp6v0c+	199	160	RM01	2.63158	L5	IT	0.52057	0.475487	0.204885	-8.03064	late
TTGCTGCGTGTCTTAG-1_RM01	L5/6IT_Cux2+_Rorb-	4012	2440	RM01	7.88884	L5	IT	0.594591	0.603641	-1.35343	-2.33649	late
TTGGATGCAGACTCTA-1_RM01	L5IT_Rorb+_Adam33+_Trpm4+	22380	6114	RM01	3.02311	L5	IT	0.72934	0.537158	-3.92005	5.31057	late
TTGGGATAGGCAGGTT-1_RM01	Vip_Sema5b	14133	4989	RM01	3.65376	Vip	Vip	1	0.830461	13.747	2.70066	late
TTGGGATAGTGATCGG-1_RM01	L5/6IT_Cux2+_Rorb-	11896	4485	RM01	3.00477	L5	IT	0.822189	0.680944	-3.91315	1.90523	late
TTGGGATAGTTGCCCG-1_RM01	L5/6IT_Cux2+_Rorb-	19464	5751	RM01	3.68594	L6	IT	0.58714	0.571784	-3.9588	-0.0522684	late
TTGGGATTCCCTTCCC-1_RM01	L5IT_Rorb+_Adam33+_Trpm4+	16606	5376	RM01	1.90608	L5	IT	0.895476	0.655864	-5.68964	4.7623	late
TTGGGCGAGCCGATAG-1_RM01	L5/6NP_Fezf2+_Tshz2+	8201	3416	RM01	3.56234	L5/6	NP	0.986592	0.944104	0.226549	12.6595	late
TTGGGTAGTACTCAAC-1_RM01	L5IT_Rorb+_Adam33+_Trpm4+	20478	6007	RM01	3.06198	L5	IT	0.863198	0.647952	-4.02156	6.20642	late
TTGGTTTCATCCGTTC-1_RM01	L5IT_Rorb+_Adam33+_Trpm4+	14038	4930	RM01	3.65395	L5	IT	0.77744	0.5688	-3.70427	5.0168	late
TTGTGGACATATACCG-1_RM01	L2/3IT_Rorb+_Atp6v0c+	238	203	RM01	14.0351	L5	IT	0.418306	0.549931	2.26987	4.61771	late
TTGTGTTCAAGCGCAA-1_RM01	L2/3IT_Rorb+_Atp6v0c+	221	188	RM01	5.04202	L5	IT	0.376287	0.476959	-1.49931	-7.48982	late
TTGTTCAGTTGTCAGT-1_RM01	L5/6IT_Fezf2+_Ccdc80+	23132	5895	RM01	5.10717	L6	IT	0.663037	0.668635	-2.75127	2.88762	late
TTGTTGTAGAAGGTAG-1_RM01	L5/6IT_Fezf2+_Ccdc80+	11630	4252	RM01	4.49988	L6	IT	0.896147	0.711986	-2.91498	2.59814	late
TTGTTGTGTTCACGAT-1_RM01	L6CT_Fezf2+_Foxp2+	5463	2644	RM01	6.21431	L6	CT	0.969821	0.852782	3.4086	10.0238	late
TTGTTTGAGTCGTCTA-1_RM01	L5/6IT_Cux2+_Rorb-	22269	5759	RM01	4.01942	L6	IT	0.646692	0.624148	-3.08847	0.263886	late
TTTATGCCATCGTCCT-1_RM01	L5/6IT_Fezf2+_Ccdc80+	949	706	RM01	0.985222	L5	IT	0.815723	0.528129	4.06264	3.76915	late
TTTATGCTCTTGATTC-1_RM01	L5ET_Fezf2+_Bcl6+	433	345	RM01	18.9091	L5	IT	0.183302	0.54796	6.24305	5.89642	late
TTTCGATAGTTGGCGA-1_RM01	L5/6IT_Cux2+_Rorb-	23065	6315	RM01	2.99489	L6	IT	0.525334	0.462905	-1.77617	-2.04689	late
TTTCGATGTATCCTTT-1_RM01	L5/6IT_Cux2+_Rorb-	30401	7019	RM01	1.85319	L6	IT	0.489228	0.476425	-7.43794	0.30136	late
TTTGATCCAGACAATA-1_RM01	L5/6IT_Rorb+_Adam33+_Hspb3+	39613	7099	RM01	1.35723	L5	IT	0.710633	0.477869	2.92717	1.08432	late
TTTGATCCAGGCACAA-1_RM01	L5/6IT_Fezf2+_Ccdc80+	12361	4512	RM01	4.44495	L5	IT	0.823465	0.562652	-0.947485	4.97521	late
TTTGATCTCATGTCAG-1_RM01	L5IT_Rorb+_Adam33+_Trpm4+	10476	4124	RM01	2.7054	L5	IT	0.921977	0.609698	-5.58814	4.22632	late
TTTGGAGAGCGAATGC-1_RM01	Sst_Gabrd	20392	5826	RM01	2.66612	Sst	Sst	0.991255	0.870873	6.96137	-8.55275	late
TTTGGTTAGCTCATAC-1_RM01	L2/3IT_Rorb+_Atp6v0c+	1054	692	RM01	8.27645	L5	IT	0.650649	0.581684	-1.52802	-7.03486	late
TTTGTTGTCAGCAATC-1_RM01	L5/6NP_Fezf2+_Tshz2+	8677	3663	RM01	3.0011	L5/6	NP	0.997986	0.96152	-0.129352	13.3205	late
AAACCCAAGGTATCTC-1_RM02	L2/3IT_Rorb+_Atp6v0c+	271	178	RM02	3.71622	L2/3	IT	0.512883	0.578405	0.587772	-7.4032	early
AAACCCACAGCGCGTT-1_RM02	Mix_L2/3IT_Rorb+_Glia	211	143	RM02	2.53165	L2/3	IT	0.693111	0.599244	-0.2967	-10.003	early
AAACCCACATGTACGT-1_RM02	Mix_L2/3IT_Rorb+_Glia	255	200	RM02	3.06122	L2/3	IT	0.272146	0.546125	-1.21679	-10.9263	early
AAACCCAGTAGCTCGC-1_RM02	Ndnf_Zfp804b	23664	5658	RM02	1.5811	Lamp5	Lamp5	0.995863	0.879588	13.3648	-0.469587	early
AAACCCAGTTGCCAAT-1_RM02	L5/6IT_Cux2+_Rorb-	10999	4062	RM02	4.51134	L6	IT	0.534436	0.544506	-5.0044	0.820701	early
AAACCCATCCCAGTGG-1_RM02	Mix_L2/3IT_Rorb+_Glia	273	169	RM02	3.05085	L2/3	IT	0.395207	0.551284	-0.894269	-10.0288	early
AAACGAACACCTCGTT-1_RM02	L2/3IT_Rorb+_Atp6v0c+	198	132	RM02	2.30415	L2/3	IT	0.686778	0.630405	-0.889989	-6.04565	early
AAACGCTCACGCACCA-1_RM02	L5/6IT_Cux2+_Rorb-	5130	2548	RM02	4.57624	L5	IT	0.445569	0.783893	-6.04771	1.20886	early
AAACGCTTCCCAAGTA-1_RM02	Mix_L2/3IT_Rorb+_Glia	214	139	RM02	2.97872	L2/3	IT	0.398765	0.525069	-0.625303	-10.3408	early
AAACGCTTCCCTCATG-1_RM02	Mix_L2/3IT_Rorb+_Glia	278	181	RM02	1.64474	L2/3	IT	0.217688	0.571418	-1.80656	-11.7128	early
AAAGAACCACCGTCGA-1_RM02	L5/6NP_Fezf2+_Tshz2+	28885	5943	RM02	1.20551	L5/6	NP	0.891149	0.469027	-1.91958	13.6286	early
AAAGAACTCATCCTGC-1_RM02	L5/6IT_Fezf2+_Ccdc80+	28364	5712	RM02	1.78447	L6	CT	0.980757	0.717998	4.26326	5.78184	early
AAAGGGCGTACCGTCG-1_RM02	L5ET_Fezf2+_Bcl6+	21173	6027	RM02	5.05318	L5	IT	0.630705	0.325956	6.13806	5.77706	early
AAAGGTAGTATGGTTC-1_RM02	L5/6IT_Rorb+_Adam33+_Hspb3+	17990	5023	RM02	1.55194	L5	IT	0.704387	0.515986	2.39474	-0.506297	early
AAAGTCCCATGACTTG-1_RM02	Mix_L2/3IT_Rorb+_Glia	254	190	RM02	2.8169	L2/3	IT	0.545033	0.556613	-0.867374	-10.5305	early
AAAGTGAAGAGTTGCG-1_RM02	L5/6IT_Rorb+_Adam33+_Hspb3+	16617	5058	RM02	1.69521	L5	IT	0.889562	0.538633	-0.175655	0.749532	early
AAAGTGAGTATCGGTT-1_RM02	L5/6IT_Fezf2+_Ccdc80+	8557	3541	RM02	5.67766	L5	IT	0.551566	0.504198	-2.46088	4.44698	early
AAAGTGAGTCTACTGA-1_RM02	L2/3IT_Rorb+_Atp6v0c+	238	192	RM02	12.1711	L5	IT	0.291249	0.677264	-0.323001	-5.67116	early
AAAGTGATCCCATGGG-1_RM02	Mix_L2/3IT_Rorb+_Glia	202	136	RM02	1.76991	L2/3	IT	0.231949	0.58747	-0.0633333	-10.5052	early
AAATGGATCGCCGATG-1_RM02	L5/6IT_Fezf2+_Ccdc80+	15540	4902	RM02	4.40043	L6	IT	0.741547	0.494131	-3.13264	2.37906	early
AACAAAGAGTGGAATT-1_RM02	L2/3IT_Rorb+_Atp6v0c+	219	177	RM02	2.95359	L2/3	IT	0.683689	0.610962	-1.38395	-7.62104	early
AACAAAGGTCATCCGG-1_RM02	L2/3IT_Rorb+_Atp6v0c+	203	128	RM02	1.35135	L2/3	IT	0.575187	0.613323	-0.385385	-6.65241	early
AACAACCGTGACATCT-1_RM02	L5/6IT_Rorb+_Adam33+_Hspb3+	30643	6677	RM02	1.61245	L5	IT	0.845953	0.664321	-0.00249221	2.56009	early
AACAACCGTTAAACAG-1_RM02	L5/6NP_Fezf2+_Tshz2+	13903	4816	RM02	1.20384	L5/6	NP	0.984532	0.988499	-1.02438	13.5048	early
AACAACCTCTCCCATG-1_RM02	Mix_L2/3IT_Rorb+_Glia	429	328	RM02	2.88066	L2/3	IT	0.0959972	0.331786	-1.40823	-12.7965	early
AACAAGAAGCTTTCCC-1_RM02	Mix_L2/3IT_Rorb+_Glia	304	188	RM02	1.8018	L2/3	IT	0.281054	0.557369	-1.2755	-11.0698	early
AACAAGAAGTCCCGAC-1_RM02	L5/6IT_Rorb+_Adam33+_Hspb3+	18219	5435	RM02	3.09906	L6	IT	0.415637	0.559303	-0.876695	-0.77003	early
AACAAGATCCGCACGA-1_RM02	Mix_L2/3IT_Rorb+_Glia	240	164	RM02	1.50943	L2/3	IT	0.400792	0.595986	-1.46951	-11.2408	early
AACACACCAACCGATT-1_RM02	L2/3IT_Rorb+_Atp6v0c+	227	160	RM02	1.23967	L2/3	IT	0.776759	0.609829	0.509494	-6.9363	early
AACAGGGAGTGGGAAA-1_RM02	Mix_L2/3IT_Rorb+_Glia	261	212	RM02	3.0303	L2/3	IT	0.265216	0.485334	-1.4244	-12.8323	early
AACAGGGCAATCGCAT-1_RM02	L2/3IT_Rorb+_Atp6v0c+	410	307	RM02	5.84416	L5	IT	0.561915	0.694674	2.55222	3.56269	early
AACAGGGGTTCTCTAT-1_RM02	L5IT_Rorb+_Adam33+_Trpm4+	6825	2671	RM02	6.08207	L5	IT	0.500624	0.723851	-6.65534	4.33121	early
AACCAACCATCTAACG-1_RM02	Mix_L2/3IT_Rorb+_Glia	260	145	RM02	4.13793	L2/3	IT	0.520158	0.594471	-1.21274	-9.72811	early
AACCAACTCCTACTGC-1_RM02	L5/6IT_Cux2+_Rorb-	11081	4328	RM02	6.36932	L5	IT	0.423748	0.432002	-4.62351	-0.694577	early
AACCACAGTTACCGTA-1_RM02	L5/6IT_Cux2+_Rorb-	15592	4958	RM02	2.58689	L5	IT	0.39294	0.686747	-6.42078	1.35495	early
AACCATGTCAAGTCGT-1_RM02	Mix_L2/3IT_Rorb+_Glia	238	170	RM02	0.8	L2/3	IT	0.525947	0.599396	0.640594	-9.91645	early
AACCATGTCTCTGGTC-1_RM02	L6CT_Fezf2+_Foxp2+	2436	1540	RM02	16.3624	L5	IT	0.339274	0.521093	3.41665	10.2115	early
AACCCAAGTTCTATCT-1_RM02	Mix_L2/3IT_Rorb+_Glia	205	163	RM02	4.98084	L2/3	IT	0.156948	0.54876	-1.53321	-12.6365	early
AACCCAATCGCTAATG-1_RM02	L2/3IT_Rorb+_Atp6v0c+	233	146	RM02	1.93798	L2/3	IT	0.6004	0.587515	0.337396	-7.74444	early
AACCCAATCTCTTCAA-1_RM02	L5IT_Rorb+_Adam33+_Trpm4+	9606	3828	RM02	1.21061	L5	IT	0.407989	0.83441	-0.902209	1.46196	early
AACCTTTCAACCGGAA-1_RM02	L5/6IT_Cux2+_Rorb-	20973	5734	RM02	3.3983	L6	IT	0.467943	0.546078	-3.67243	-0.707275	early
AACGGGAGTCGAACGA-1_RM02	L5/6IT_Fezf2+_Ccdc80+	8139	3550	RM02	10.8914	L5	IT	0.680507	0.526959	-1.37315	3.91223	early
AACGGGATCATTTCCA-1_RM02	L5/6IT_Rorb+_Adam33+_Hspb3+	18116	4973	RM02	0.717397	L5	IT	0.333925	0.463524	1.55983	0.65173	early
AACGTCACACAGTCGC-1_RM02	L2/3IT_Rorb+_Atp6v0c+	5276	2786	RM02	2.74336	L5	IT	0.675695	0.514466	-1.09048	3.53177	early
AACTTCTAGCGAGGAG-1_RM02	L5/6IT_Cux2+_Rorb-	7964	3537	RM02	6.11194	L5	IT	0.522354	0.533463	-3.75038	-0.190379	early
AACTTCTAGGTACAAT-1_RM02	L5/6IT_Fezf2+_Ccdc80+	20307	5651	RM02	2.21256	L5	IT	0.711443	0.534821	-1.56457	4.0443	early
AACTTCTAGTCTACCA-1_RM02	L2/3IT_Rorb+_Atp6v0c+	256	189	RM02	4.57746	L2/3	IT	0.610368	0.598618	-1.41917	-7.02255	early
AACTTCTGTAGACAGC-1_RM02	L5/6IT_Fezf2+_Ccdc80+	53435	7987	RM02	1.20891	L6	CT	0.86864	0.613164	4.52469	5.92059	early
AAGAACAAGGGCGAAG-1_RM02	L5/6IT_Cux2+_Rorb-	15219	5004	RM02	1.85764	L5	IT	0.683074	0.563072	-2.43433	-0.357703	early
AAGAACATCCTGTAAG-1_RM02	L5IT_Rorb+_Adam33+_Trpm4+	14323	4943	RM02	4.20037	L5	IT	0.467698	0.654993	-1.26792	5.45842	early
AAGACAAAGCCTCTTC-1_RM02	L5/6IT_Rorb+_Adam33+_Hspb3+	14195	4741	RM02	1.33036	L5	IT	0.443584	0.677153	-0.260738	1.55528	early
AAGACAATCACACCCT-1_RM02	Mix_L2/3IT_Rorb+_Glia	214	143	RM02	19.1275	L5	IT	0.293156	0.681098	1.04281	-9.49394	early
AAGACAATCTCCGAGG-1_RM02	L2/3IT_Rorb+_Atp6v0c+	238	169	RM02	1.50943	L2/3	IT	0.556757	0.598176	0.549799	-6.48381	early
AAGACTCGTCATAGTC-1_RM02	L5/6IT_Cux2+_Rorb-	3194	1901	RM02	17.4644	L5	IT	0.415067	0.714387	-3.52158	-1.85539	early
AAGATAGGTACACGTT-1_RM02	L5/6IT_Cux2+_Rorb-	29761	6679	RM02	2.18549	L6	IT	0.60324	0.560145	-3.57333	-0.462441	early
AAGCCATTCTGAGATC-1_RM02	L2/3IT_Rorb+_Atp6v0c+	206	145	RM02	1.35747	L2/3	IT	0.876942	0.622012	-1.35762	-5.86891	early
AAGCGAGAGTGGGAAA-1_RM02	Mix_L2/3IT_Rorb+_Glia	206	166	RM02	2.5974	L2/3	IT	0.217459	0.555862	-1.69655	-12.8936	early
AAGCGAGCATACATCG-1_RM02	Mix_L2/3IT_Rorb+_Glia	238	162	RM02	2.61194	L2/3	IT	0.495188	0.604902	-0.697409	-8.57192	early
AAGCGTTAGACTTGTC-1_RM02	L5/6IT_Cux2+_Rorb-	20952	5828	RM02	2.86245	L6	IT	0.581405	0.494646	-2.66059	-0.953762	early
AAGGAATCATGCACTA-1_RM02	L5IT_Rorb+_Adam33+_Trpm4+	3775	2075	RM02	5.03067	L5	IT	0.597695	0.840351	-5.3931	3.98245	early
AAGGTAACACCGTGCA-1_RM02	L2/3IT_Rorb+_Atp6v0c+	256	197	RM02	6.04982	L2/3	IT	0.574712	0.572363	-1.55709	-7.11443	early
AAGTACCCACAAGTGG-1_RM02	L6CT_Fezf2+_Foxp2+	2109	1319	RM02	13.2098	L5	IT	0.338383	0.535204	2.82814	10.3975	early
AAGTACCTCTCCCATG-1_RM02	Mix_L2/3IT_Rorb+_Glia	445	338	RM02	1.60321	L2/3	IT	0.025288	0.398996	-1.56532	-12.771	early
AAGTACCTCTGCTTAT-1_RM02	L5IT_Rorb+_Adam33+_Trpm4+	1826	1040	RM02	8.8694	L5	IT	0.417192	0.867653	-5.56735	3.53384	early
AAGTGAAAGCGCCCAT-1_RM02	L5/6IT_Cux2+_Rorb-	3296	2151	RM02	2.24177	L5	IT	0.49633	0.843835	-0.825767	-2.33451	early
AAGTGAACACCAGCTG-1_RM02	L5IT_Rorb+_Adam33+_Trpm4+	12836	4499	RM02	3.03636	L5	IT	0.843358	0.724308	-5.59036	4.43533	early
AAGTGAAGTCGCATTA-1_RM02	L5/6IT_Fezf2+_Ccdc80+	14777	4856	RM02	6.12576	L5	IT	0.695054	0.477373	-2.14218	4.78199	early
AAGTTCGAGCAAGTGC-1_RM02	Mix_L2/3IT_Rorb+_Glia	219	139	RM02	0	L2/3	IT	0.356664	0.573081	-1.24672	-11.1987	early
AAGTTCGCAGCATCTA-1_RM02	L5/6IT_Rorb+_Adam33+_Hspb3+	22020	5660	RM02	2.44929	L6	IT	0.763847	0.502774	-0.251362	-0.216668	early
AATAGAGCACTCGATA-1_RM02	L5/6IT_Cux2+_Rorb-	4490	2367	RM02	8.79362	L5	IT	0.397637	0.672745	-4.92904	1.19277	early
AATAGAGCAGCTTTGA-1_RM02	Mix_L2/3IT_Rorb+_Glia	230	152	RM02	1.14943	L2/3	IT	0.392863	0.601018	-1.28175	-10.7851	early
AATAGAGGTCCCGCAA-1_RM02	L5/6IT_Rorb+_Adam33+_Hspb3+	14994	4942	RM02	1.12977	L5	IT	0.290976	0.500733	1.8869	2.03679	early
AATCACGAGCGCATCC-1_RM02	L5IT_Rorb+_Adam33+_Trpm4+	15194	5041	RM02	1.40134	L5	IT	0.418091	0.859164	-3.9419	6.13322	early
AATCACGCAAACTCGT-1_RM02	L2/3IT_Rorb+_Atp6v0c+	209	139	RM02	0.881057	L2/3	IT	0.595267	0.612835	-0.674709	-6.67037	early
AATCACGGTCCAATCA-1_RM02	L2/3IT_Rorb+_Atp6v0c+	337	264	RM02	4.69974	L2/3	IT	0.645966	0.588317	-1.67349	-6.18463	early
AATCACGGTTGCATTG-1_RM02	L5/6IT_Cux2+_Rorb-	4579	2489	RM02	0.124481	L5	IT	0.69128	0.49689	-5.29742	1.01737	early
AATCACGGTTTGGCTA-1_RM02	L5/6IT_Rorb+_Adam33+_Hspb3+	13612	4424	RM02	1.8605	L5	IT	0.891812	0.709985	1.36538	0.232913	early
AATCACGGTTTGTTCT-1_RM02	Mix_L2/3IT_Rorb+_Glia	250	141	RM02	1.09489	L2/3	IT	0.447359	0.610588	-1.26639	-9.50455	early
AATCGACTCATTCCTA-1_RM02	L5/6IT_Rorb+_Adam33+_Hspb3+	11640	4160	RM02	1.01868	L5	IT	0.363744	0.624668	0.687294	1.04623	early
AATCGTGAGCATTGTC-1_RM02	Vip_Sema5b	11300	4365	RM02	2.52737	Vip	Vip	0.994321	0.979527	13.5267	2.43387	early
AATCGTGAGGCGTTAG-1_RM02	L5/6NP_Fezf2+_Tshz2+	6878	3291	RM02	5.07902	L5/6	NP	0.998804	0.992679	-0.302532	13.306	early
AATCGTGGTCGAACAG-1_RM02	Mix_L2/3IT_Rorb+_Glia	203	136	RM02	12.4542	L5	IT	0.253057	0.469139	-0.0674931	-6.64673	early
AATCGTGGTTGTGTTG-1_RM02	Mix_L2/3IT_Rorb+_Glia	203	144	RM02	0.45045	L2/3	IT	0.607486	0.628605	0.143834	-7.86758	early
AATGAAGCAATTGGTC-1_RM02	L5IT_Rorb+_Adam33+_Trpm4+	6574	3130	RM02	2.19083	L5	IT	0.793779	0.886648	-5.02574	4.96757	early
AATGAAGCACCCTCTA-1_RM02	L5IT_Rorb+_Adam33+_Trpm4+	1277	865	RM02	15.9621	L5	IT	0.214225	0.787803	-5.03232	2.34784	early
AATGAAGGTGGGCTTC-1_RM02	L5/6IT_Cux2+_Rorb-	3540	1941	RM02	7.30605	L5	IT	0.358207	0.758684	-5.95585	1.42396	early
AATGACCCAAGTCATC-1_RM02	L5/6IT_Rorb+_Adam33+_Hspb3+	13647	4755	RM02	1.47222	L5	IT	0.415831	0.740818	-0.0639756	1.24523	early
AATGACCCATACCATG-1_RM02	L5/6IT_Rorb+_Adam33+_Hspb3+	22139	5508	RM02	0.885103	L5	IT	0.422562	0.609136	1.76832	0.50091	early
AATGACCGTAAGAACT-1_RM02	L5/6IT_Cux2+_Rorb-	5936	2978	RM02	6.3856	L5	IT	0.368557	0.764019	-3.82638	1.89846	early
AATGACCGTGTCCTAA-1_RM02	Mix_L2/3IT_Rorb+_Glia	233	145	RM02	7.58123	L2/3	IT	0.409136	0.57145	-0.53603	-8.00813	early
AATGACCTCGTCTCAC-1_RM02	Mix_L2/3IT_Rorb+_Glia	204	130	RM02	4.64135	L2/3	IT	0.712885	0.626624	1.27689	-9.56166	early
AATGCCAAGGAAGAAC-1_RM02	Mix_L2/3IT_Rorb+_Glia	246	155	RM02	9.86395	L2/3	IT	0.4229	0.524934	0.0650924	-6.9704	early
AATGCCAAGTCCCAAT-1_RM02	L2/3IT_Rorb+_Atp6v0c+	1765	1133	RM02	0.472689	L5	IT	0.571237	0.776173	3.54978	3.07027	early
AATGCCACAATGCAGG-1_RM02	L5IT_Rorb+_Adam33+_Trpm4+	5684	2646	RM02	1.633	L5	IT	0.578238	0.803333	-6.58169	4.81361	early
AATGCCAGTCACTACA-1_RM02	L5IT_Rorb+_Adam33+_Trpm4+	21404	5686	RM02	2.64604	L5	IT	0.684723	0.751069	-4.28681	6.24562	early
AATGGCTCAAGATCCT-1_RM02	L5/6IT_Fezf2+_Ccdc80+	7523	3008	RM02	11.0626	L5	IT	0.518527	0.506979	-4.9722	1.75951	early
AATGGCTCACGATTCA-1_RM02	Mix_L2/3IT_Rorb+_Glia	206	144	RM02	1.32743	L2/3	IT	0.509769	0.612097	-1.19107	-9.8493	early
AATGGCTCACTTACAG-1_RM02	Mix_L2/3IT_Rorb+_Glia	219	156	RM02	2.78884	L2/3	IT	0.297941	0.566551	-1.6402	-11.0386	early
AATGGCTGTGTCGCTG-1_RM02	Mix_L2/3IT_Rorb+_Glia	263	211	RM02	0.711744	L2/3	IT	0.701576	0.623394	-1.70043	-4.9591	early
AATGGCTTCCACCCTA-1_RM02	Mix_L2/3IT_Rorb+_Glia	247	180	RM02	3.55987	L2/3	IT	0.298689	0.565728	-1.07449	-11.9894	early
AATTCCTCATGTAACC-1_RM02	Mix_L2/3IT_Rorb+_Glia	259	173	RM02	2.12766	L2/3	IT	0.395268	0.521814	-1.09655	-9.91686	early
AATTCCTGTTCTATCT-1_RM02	L5ET_Fezf2+_Bcl6+	15577	5224	RM02	8.23987	L5	IT	0.560736	0.463416	6.31734	6.40251	early
AATTTCCCATGACTGT-1_RM02	Mix_L2/3IT_Rorb+_Glia	266	199	RM02	1.70068	L2/3	IT	0.189799	0.578621	-1.22409	-11.5623	early
ACAACCAAGAGGTCAC-1_RM02	L2/3IT_Rorb+_Atp6v0c+	226	140	RM02	10.9848	L2/3	IT	0.324925	0.482382	-1.72788	-6.47599	early
ACAACCACAAGCAATA-1_RM02	L5/6IT_Rorb+_Adam33+_Hspb3+	13160	4596	RM02	3.31689	L5	IT	0.419763	0.548213	-1.73393	-0.044413	early
ACAACCACACATACGT-1_RM02	L5IT_Rorb+_Adam33+_Trpm4+	12477	4529	RM02	2.52216	L5	IT	0.810995	0.832827	-5.36715	4.66237	early
ACAACCAGTATTGAGA-1_RM02	L5IT_Rorb+_Adam33+_Trpm4+	14156	4665	RM02	1.7259	L5	IT	0.594751	0.87636	-5.99578	5.29838	early
ACAACCAGTCAAACGG-1_RM02	L5/6IT_Cux2+_Rorb-	24026	6108	RM02	2.57042	L6	IT	0.649166	0.479103	-7.51787	2.21382	early
ACAACCAGTTAGGAGC-1_RM02	L5IT_Rorb+_Adam33+_Trpm4+	1699	863	RM02	6.99301	L5	IT	0.377201	0.903357	-6.7248	4.6463	early
ACAAGCTAGTGGTCAG-1_RM02	Mix_L2/3IT_Rorb+_Glia	213	144	RM02	2.11864	L2/3	IT	0.443642	0.634545	-0.460148	-8.98875	early
ACAAGCTTCCCATACC-1_RM02	Mix_L2/3IT_Rorb+_Glia	230	161	RM02	1.70648	L2/3	IT	0.555723	0.545413	-0.480019	-10.1813	early
ACAAGCTTCCTTCTGG-1_RM02	Mix_L2/3IT_Rorb+_Glia	219	133	RM02	0	L2/3	IT	0.252083	0.603546	-1.20734	-9.78196	early
ACACAGTCATAAGCGG-1_RM02	L5/6IT_Cux2+_Rorb-	3849	2129	RM02	18.5764	L5	IT	0.484211	0.650368	-4.48844	1.39671	early
ACACAGTTCTCCCATG-1_RM02	Mix_L2/3IT_Rorb+_Glia	561	424	RM02	2.06677	L2/3	IT	0.0846558	0.228067	-1.5024	-12.8543	early
ACACCAAAGTGCACCC-1_RM02	L2/3IT_Rorb+_Atp6v0c+	282	194	RM02	4.70219	L2/3	IT	0.66222	0.620583	-1.52511	-7.84458	early
ACACCAATCTCCCATG-1_RM02	Mix_L2/3IT_Rorb+_Glia	432	335	RM02	2.42915	L2/3	IT	0.136742	0.401572	-1.40967	-12.48	early
ACACGCGGTCCAAAGG-1_RM02	L5/6IT_Fezf2+_Ccdc80+	21519	5413	RM02	2.00191	L6	IT	0.659552	0.653987	2.60313	0.0107972	early
ACACTGAAGCTATCCA-1_RM02	L5IT_Rorb+_Adam33+_Trpm4+	8071	3319	RM02	1.52553	L5	IT	0.625214	0.829788	-6.09343	4.76879	early
ACACTGACACAACGAG-1_RM02	L2/3IT_Rorb+_Atp6v0c+	225	164	RM02	0.819672	L2/3	IT	0.574228	0.613799	-1.50795	-6.7646	early
ACACTGACAGAGAATT-1_RM02	L5/6IT_Cux2+_Rorb-	39863	7520	RM02	1.83574	L6	IT	0.495802	0.48398	-2.68241	-1.31923	early
ACAGAAAAGATGTTGA-1_RM02	L5/6IT_Cux2+_Rorb-	2277	1412	RM02	15.4672	L5	IT	0.235799	0.713229	-4.828	1.30039	early
ACAGAAATCAACTGGT-1_RM02	Mix_L2/3IT_Rorb+_Glia	278	172	RM02	3.54839	L2/3	IT	0.644951	0.609105	-1.16846	-9.80094	early
ACAGGGACAGGACTTT-1_RM02	L2/3IT_Rorb+_Atp6v0c+	210	143	RM02	3.73444	L2/3	IT	0.623191	0.603356	0.785876	-6.56524	early
ACAGGGAGTATCGATC-1_RM02	L5IT_Rorb+_Adam33+_Trpm4+	1563	959	RM02	11.9607	L5	IT	0.228106	0.85028	-5.15679	3.28394	early
ACAGGGAGTTGTCATG-1_RM02	Mix_Ndnf_Vip	6346	3099	RM02	17.8755	L5	IT	0.448847	0.511413	12.8963	0.926323	early
ACAGGGATCTAGATCG-1_RM02	L5/6IT_Rorb+_Adam33+_Hspb3+	19752	5245	RM02	1.41202	L5	IT	0.566584	0.439373	2.21871	0.861587	early
ACATCCCAGTGGATAT-1_RM02	L5/6IT_Fezf2+_Ccdc80+	18844	5322	RM02	2.50872	L5	IT	0.599914	0.532857	-1.51453	3.08703	early
ACATCCCCAGGCTCTG-1_RM02	Mix_L2/3IT_Rorb+_Glia	211	162	RM02	1.76991	L2/3	IT	0.431446	0.578376	-1.17345	-10.5126	early
ACATCCCCATGCCGAC-1_RM02	Mix_L2/3IT_Rorb+_Glia	207	158	RM02	1.31004	L2/3	IT	0.291328	0.597173	-1.79157	-12.3637	early
ACATCCCGTCACGTGC-1_RM02	L5IT_Rorb+_Adam33+_Trpm4+	14353	4803	RM02	1.94246	L5	IT	0.885593	0.829076	-0.906409	2.07406	early
ACATCCCGTCTTCGAA-1_RM02	L2/3IT_Rorb+_Atp6v0c+	246	171	RM02	4.13534	L2/3	IT	0.627695	0.590366	-1.82795	-6.76794	early
ACATCCCTCTTTGGAG-1_RM02	Mix_L2/3IT_Rorb+_Glia	247	143	RM02	0.37037	L2/3	IT	0.498388	0.606139	-0.106857	-7.70154	early
ACATCGATCGTGGACC-1_RM02	Mix_L2/3IT_Rorb+_Glia	239	156	RM02	6.64207	L2/3	IT	0.445525	0.540166	0.0914439	-10.3401	early
ACATGCAAGTCTACCA-1_RM02	Vip_Sncg	49696	6973	RM02	1.62	Sncg	Sncg	0.998589	0.581309	12.426	1.42134	early
ACATTTCGTCAACGCC-1_RM02	Mix_L2/3IT_Rorb+_Glia	243	161	RM02	2.14067	L2/3	IT	0.235376	0.587593	-0.67826	-10.4537	early
ACATTTCGTGTACATC-1_RM02	L5/6IT_Cux2+_Rorb-	4702	2523	RM02	12.6189	L5	IT	0.362111	0.600115	-4.26855	-1.21459	early
ACATTTCGTGTCCACG-1_RM02	L5IT_Rorb+_Adam33+_Trpm4+	7579	3485	RM02	5.087	L5	IT	0.678864	0.61297	-2.95132	5.59553	early
ACATTTCTCTCCCATG-1_RM02	Mix_L2/3IT_Rorb+_Glia	494	383	RM02	1.61002	L2/3	IT	0.147805	0.414014	-1.70471	-12.6957	early
ACCAAACCATTGAAAG-1_RM02	L5/6IT_Rorb+_Adam33+_Hspb3+	12002	3962	RM02	1.71742	L5	IT	0.470291	0.676764	0.611934	0.950392	early
ACCAACAAGTTTGCTG-1_RM02	L2/3IT_Rorb+_Atp6v0c+	243	152	RM02	1.52672	L2/3	IT	0.4674	0.608546	-0.0542425	-7.73065	early
ACCAACACAAAGGGCT-1_RM02	L5IT_Rorb+_Adam33+_Trpm4+	18387	5557	RM02	2.43347	L5	IT	0.678669	0.829459	-3.48225	6.29351	early
ACCAACAGTTGCAACT-1_RM02	L5/6IT_Cux2+_Rorb-	28882	6253	RM02	1.94681	L6	IT	0.609568	0.694042	-6.74725	0.777657	early
ACCACAATCAGTCTTT-1_RM02	L2/3IT_Rorb+_Atp6v0c+	382	299	RM02	0.503778	L2/3	IT	0.732763	0.628915	-1.93424	-5.66471	early
ACCATTTCATCAGTCA-1_RM02	Mix_L2/3IT_Rorb+_Glia	230	140	RM02	1.55039	L2/3	IT	0.524927	0.615401	-0.824581	-8.19191	early
ACCCAAACAAGTGATA-1_RM02	L5/6IT_Rorb+_Adam33+_Hspb3+	13960	4863	RM02	1.37658	L5	IT	0.627524	0.720442	-0.610905	-0.784489	early
ACCCAAATCACTCCGT-1_RM02	L2/3IT_Rorb+_Atp6v0c+	319	260	RM02	4.85714	L2/3	IT	0.693839	0.612846	-1.94125	-5.88993	early
ACCCTCAAGTTTGCTG-1_RM02	Mix_L2/3IT_Rorb+_Glia	232	136	RM02	1.59363	L2/3	IT	0.513575	0.58953	-1.36282	-10.48	early
ACCCTCACAATTCGTG-1_RM02	L5/6NP_Fezf2+_Tshz2+	11632	4411	RM02	2.66568	L5/6	NP	0.998	0.997053	-0.197979	13.1458	early
ACCCTTGAGCACCCAC-1_RM02	L5IT_Rorb+_Adam33+_Trpm4+	9656	3418	RM02	4.5123	L5	IT	0.591821	0.812496	-6.29637	4.45858	early
ACCCTTGAGTGGTTGG-1_RM02	L2/3IT_Rorb+_Atp6v0c+	255	203	RM02	1.08303	L2/3	IT	0.596083	0.588078	-1.61875	-6.9717	early
ACCCTTGGTGGCCTCA-1_RM02	L5/6IT_Cux2+_Rorb-	18450	5330	RM02	1.70375	L5	IT	0.658239	0.70813	-7.84191	1.86138	early
ACCGTTCAGAATCGCG-1_RM02	L5/6IT_Fezf2+_Ccdc80+	10810	4212	RM02	5.75788	L5	IT	0.645939	0.659774	-1.89879	4.25044	early
ACCGTTCAGGCGTTGA-1_RM02	L2/3IT_Rorb+_Atp6v0c+	204	133	RM02	2.21239	L2/3	IT	0.720084	0.60564	-0.552148	-9.02526	early
ACCGTTCGTTGCTGAT-1_RM02	L5/6IT_Cux2+_Rorb-	3034	1609	RM02	11.2039	L5	IT	0.461563	0.746513	-7.09817	2.576	early
ACCTACCGTACCTAAC-1_RM02	L5/6IT_Rorb+_Atp5o+	20300	5221	RM02	1.01279	L6	IT	0.739626	0.522108	4.04168	0.137569	early
ACCTACCGTCGCCACA-1_RM02	L2/3IT_Rorb+_Atp6v0c+	475	342	RM02	3.69686	L5	IT	0.533951	0.815138	-0.72473	-7.5142	early
ACCTACCTCTCCTGCA-1_RM02	L5/6IT_Rorb+_Adam33+_Hspb3+	27251	5881	RM02	1.39312	L6	IT	0.571289	0.379071	1.99657	0.568822	early
ACCTGAACATCAGTCA-1_RM02	L6CT_Fezf2+_Foxp2+	16661	5263	RM02	1.7885	L6	CT	0.837484	0.737963	3.14071	8.67953	early
ACCTGAAGTCTGTTAG-1_RM02	L5/6IT_Cux2+_Rorb-	8526	3586	RM02	6.89545	L5	IT	0.480257	0.465803	-4.11743	-0.207312	early
ACCTGAATCATTATCC-1_RM02	L5/6IT_Rorb+_Adam33+_Hspb3+	23967	5999	RM02	0.880324	L5	IT	0.695683	0.747733	1.44739	1.49126	early
ACCTGTCTCGAATCCA-1_RM02	L5/6IT_Cux2+_Rorb-	17008	5246	RM02	3.25302	L6	IT	0.539616	0.48757	-7.47563	0.547142	early
ACGATCAAGGGCCCTT-1_RM02	Mix_L2/3IT_Rorb+_Glia	16684	5272	RM02	4.97417	L6	IT	0.441072	0.522322	-1.97029	-11.0401	early
ACGATCACATGTACGT-1_RM02	Mix_L2/3IT_Rorb+_Glia	200	147	RM02	1.39535	L2/3	IT	0.177835	0.569809	-1.8342	-11.043	early
ACGATCAGTGAATATG-1_RM02	L2/3IT_Rorb+_Atp6v0c+	237	188	RM02	2.34375	L2/3	IT	0.669533	0.586688	-1.2853	-6.1544	early
ACGATGTGTATAATGG-1_RM02	L5IT_Rorb+_Adam33+_Trpm4+	2870	1801	RM02	8.57058	L5	IT	0.409381	0.649595	-3.6986	4.03502	early
ACGATGTGTCGTTCAA-1_RM02	Mix_L2/3IT_Rorb+_Glia	205	163	RM02	2.53165	L2/3	IT	0.668948	0.635784	0.467754	-7.54216	early
ACGATGTGTCTCACGG-1_RM02	L5/6IT_Fezf2+_Ccdc80+	25086	5521	RM02	1.25976	L6	CT	0.964655	0.768061	4.42163	4.13781	early
ACGCACGAGCTTGTTG-1_RM02	L2/3IT_Rorb+_Atp6v0c+	6720	3020	RM02	5.18242	L6	IT	0.615507	0.477389	3.7212	0.672162	early
ACGCACGTCACCCTGT-1_RM02	L2/3IT_Rorb+_Atp6v0c+	240	153	RM02	1.14068	L2/3	IT	0.438489	0.58261	-0.0768607	-7.24799	early
ACGGAAGCAAGCTGCC-1_RM02	L5/6NP_Fezf2+_Tshz2+	22297	5243	RM02	1.85509	L6	CT	0.864692	0.612134	-1.93002	13.6159	early
ACGGAAGTCCGCATAA-1_RM02	L2/3IT_Rorb+_Atp6v0c+	237	153	RM02	3.39623	L2/3	IT	0.513518	0.570145	-0.0803377	-7.82169	early
ACGGAAGTCTACGGTA-1_RM02	Mix_L2/3IT_Rorb+_Glia	316	251	RM02	4.81586	L2/3	IT	0.599119	0.583712	-1.5988	-10.0503	early
ACGGGTCAGGTTTACC-1_RM02	L2/3IT_Rorb+_Atp6v0c+	226	144	RM02	1.6129	L2/3	IT	0.492873	0.615348	-0.336951	-9.13182	early
ACGGGTCCAACTCCCT-1_RM02	L5/6IT_Rorb+_Adam33+_Hspb3+	15173	4485	RM02	1.30036	L5	IT	0.70588	0.656353	1.16976	0.0149193	early
ACGGGTCCAGACCAAG-1_RM02	L5IT_Rorb+_Adam33+_Trpm4+	465	342	RM02	5.36398	L2/3	IT	0.548922	0.591941	-4.82637	2.8181	early
ACGGGTCGTATCGTTG-1_RM02	Mix_L2/3IT_Rorb+_Glia	213	136	RM02	3.25203	L2/3	IT	0.5401	0.606009	-0.133922	-10.4029	early
ACGGGTCGTCTCCCTA-1_RM02	L5/6IT_Fezf2+_Ccdc80+	13753	4817	RM02	7.04707	L5	IT	0.640507	0.525401	-1.32693	5.60004	early
ACGGTCGAGACGAAGA-1_RM02	L5/6IT_Rorb+_Adam33+_Hspb3+	9624	3793	RM02	1.43383	L5	IT	0.946312	0.872643	0.182191	1.1202	early
ACGGTTAAGTATGTAG-1_RM02	L6CT_Fezf2+_Foxp2+	13400	4783	RM02	2.12164	L6	CT	0.876464	0.710542	3.78516	7.75444	early
ACGGTTACATAACGGG-1_RM02	L5IT_Rorb+_Adam33+_Trpm4+	7167	3340	RM02	2.13362	L5	IT	0.788983	0.869771	-4.45328	4.34232	early
ACGGTTATCCCAGGAC-1_RM02	Mix_L2/3IT_Rorb+_Glia	210	164	RM02	3.40426	L2/3	IT	0.405236	0.593553	-1.82128	-12.1982	early
ACGTAACAGCGACAGT-1_RM02	L5/6IT_Cux2+_Rorb-	4093	2262	RM02	0.0469594	L2/3	IT	0.749914	0.489687	-4.76436	1.38088	early
ACGTAACAGGTTTACC-1_RM02	L5/6IT_Cux2+_Rorb-	20229	5648	RM02	1.79906	L6	IT	0.289886	0.452971	-7.46225	0.436408	early
ACGTAACTCACTGCTC-1_RM02	L5/6IT_Cux2+_Rorb-	721	496	RM02	12.9917	L5	IT	0.442636	0.705905	-5.32463	1.47023	early
ACGTACACACAGTGTT-1_RM02	L5/6IT_Cux2+_Rorb-	21758	5702	RM02	2.67241	L6	IT	0.477984	0.536324	-7.21218	0.874601	early
ACGTACACAGGTCAAG-1_RM02	L2/3IT_Rorb+_Atp6v0c+	208	136	RM02	0.446429	L2/3	IT	0.625815	0.622704	-0.249989	-7.10079	early
ACGTACACATAAGCGG-1_RM02	L5/6IT_Cux2+_Rorb-	15532	4954	RM02	4.9283	L6	IT	0.394251	0.60711	-5.0745	0.953274	early
ACGTACATCAGGCGAA-1_RM02	L5/6IT_Rorb+_Adam33+_Hspb3+	27485	5709	RM02	1.1401	L5	IT	0.738615	0.634879	3.22772	1.06747	early
ACGTACATCGCGTTTC-1_RM02	L5/6IT_Rorb+_Adam33+_Hspb3+	18669	5437	RM02	1.47258	L5	IT	0.701572	0.618842	1.89308	0.295221	early
ACGTACATCGTGCACG-1_RM02	L2/3IT_Rorb+_Atp6v0c+	215	162	RM02	5.48523	L2/3	IT	0.535397	0.580003	-1.19629	-7.06309	early
ACGTCCTCAACGGCTC-1_RM02	L5IT_Rorb+_Adam33+_Trpm4+	8085	2712	RM02	8.15145	L5	IT	0.473792	0.760735	-6.62879	3.98461	early
ACGTTCCCAGGTACGA-1_RM02	Mix_L2/3IT_Rorb+_Glia	207	151	RM02	0.884956	L2/3	IT	0.324543	0.566385	-0.564149	-10.1304	early
ACGTTCCGTTACCCTC-1_RM02	Mix_L2/3IT_Rorb+_Glia	296	219	RM02	3.06748	L2/3	IT	0.469902	0.580226	-1.39059	-7.87013	early
ACGTTCCTCAGTGCGC-1_RM02	L2/3IT_Rorb+_Atp6v0c+	219	134	RM02	1.67364	L2/3	IT	0.74736	0.602391	-0.465599	-7.07184	early
ACGTTCCTCCCATGGG-1_RM02	Mix_L2/3IT_Rorb+_Glia	283	212	RM02	1.86335	L2/3	IT	0.186109	0.54118	-1.07952	-11.6559	early
ACTATCTAGTGGGAAA-1_RM02	Mix_L2/3IT_Rorb+_Glia	226	184	RM02	0.408163	L2/3	IT	0.356152	0.578935	-1.79538	-12.205	early
ACTATCTTCAGTCCGG-1_RM02	L2/3IT_Rorb+_Atp6v0c+	372	278	RM02	1.2285	L2/3	IT	0.715425	0.61961	0.789152	-6.55564	early
ACTATGGAGCATGTTC-1_RM02	L5/6IT_Fezf2+_Ccdc80+	20308	5853	RM02	5.24997	L6	IT	0.612841	0.479427	-1.70533	4.40982	early
ACTATGGGTTGGGTTT-1_RM02	Mix_L2/3IT_Rorb+_Glia	228	164	RM02	1.97628	L2/3	IT	0.357439	0.578712	0.365839	-10.1884	early
ACTATTCAGTGCTCAT-1_RM02	L5/6IT_Cux2+_Rorb-	9099	3652	RM02	3.70564	L5	IT	0.659344	0.641051	-6.31754	0.636348	early
ACTCCCACAATAACGA-1_RM02	L5/6IT_Cux2+_Rorb-	20574	5930	RM02	2.64858	L6	IT	0.555744	0.414503	-4.01089	-0.866792	early
ACTCCCAGTTCCGCGA-1_RM02	Mix_L2/3IT_Rorb+_Glia	643	506	RM02	10.2394	L5	IT	0.411145	0.755135	-2.11136	-10.188	early
ACTGATGTCCCGGTAG-1_RM02	L5/6IT_Fezf2+_Ccdc80+	26662	5568	RM02	1.11303	L6	CT	0.976522	0.735502	4.46585	4.83186	early
ACTGATGTCCCTCATG-1_RM02	Mix_L2/3IT_Rorb+_Glia	290	213	RM02	1.88679	L2/3	IT	0.11176	0.566497	-1.71537	-12.4314	early
ACTGATGTCCTATGGA-1_RM02	L5/6IT_Cux2+_Rorb-	3130	1796	RM02	3.91278	L5	IT	0.50603	0.632959	-6.86731	0.81533	early
ACTGATGTCTTTGGAG-1_RM02	L5/6IT_Cux2+_Rorb-	4399	2085	RM02	8.20988	L5	IT	0.477854	0.737975	-6.31926	2.0835	early
ACTGCAAAGCCTCTCT-1_RM02	L5/6IT_Cux2+_Rorb-	9096	3877	RM02	8.85637	L6	IT	0.497717	0.482925	-4.16213	-1.6824	early
ACTGCAAGTATGAGCG-1_RM02	L5IT_Rorb+_Adam33+_Trpm4+	2422	1505	RM02	8.90361	L5	IT	0.259713	0.827263	-4.91303	3.71574	early
ACTGCAATCCATTTCA-1_RM02	L2/3IT_Rorb+_Atp6v0c+	749	551	RM02	4.92197	L5	IT	0.522684	0.765449	3.09583	-1.37712	early
ACTGCAATCGTAATGC-1_RM02	Mix_L2/3IT_Rorb+_Glia	214	135	RM02	0.420168	L2/3	IT	0.461236	0.612049	-0.418835	-8.99182	early
ACTGTCCCATGGCGCT-1_RM02	Mix_L2/3IT_Rorb+_Glia	210	160	RM02	1.72414	L2/3	IT	0.655942	0.583896	-0.709469	-10.0249	early
ACTGTCCGTAACCCGC-1_RM02	L5IT_Rorb+_Adam33+_Trpm4+	3890	1951	RM02	3.19123	L5	IT	0.794501	0.734894	-5.82419	3.67794	early
ACTGTCCTCCCGTGTT-1_RM02	Mix_L2/3IT_Rorb+_Glia	201	159	RM02	2.57511	L2/3	IT	0.156756	0.550511	-1.44202	-12.7679	early
ACTGTGATCATTCTTG-1_RM02	Mix_L2/3IT_Rorb+_Glia	216	140	RM02	1.2605	L2/3	IT	0.576482	0.59619	-1.05351	-9.02995	early
ACTTAGGAGACTCGAG-1_RM02	L5/6IT_Cux2+_Rorb-	2930	1633	RM02	16.5644	L5	IT	0.336042	0.765649	-5.60156	1.27363	early
ACTTAGGCACAGAGAC-1_RM02	Mix_L2/3IT_Rorb+_Glia	214	125	RM02	0.816327	L2/3	IT	0.496714	0.618227	-1.35369	-9.48329	early
ACTTATCCAACGCCCA-1_RM02	Mix_L2/3IT_Rorb+_Glia	311	179	RM02	0.598802	L2/3	IT	0.463624	0.581734	-1.16379	-9.40396	early
ACTTATCCAGAGTGAC-1_RM02	Mix_L2/3IT_Rorb+_Glia	224	149	RM02	6.13027	L2/3	IT	0.488136	0.563568	-1.23526	-9.76414	early
ACTTATCGTCGTGGAA-1_RM02	Mix_L2/3IT_Rorb+_Glia	239	199	RM02	6.68896	L2/3	IT	0.63554	0.444008	12.4842	-1.42762	early
ACTTATCGTCTACTGA-1_RM02	L2/3IT_Rorb+_Atp6v0c+	237	186	RM02	4.83271	L2/3	IT	0.696028	0.615708	-1.69614	-6.89061	early
ACTTATCTCACAGTGT-1_RM02	L5/6IT_Rorb+_Adam33+_Hspb3+	13642	4886	RM02	1.84367	L5	IT	0.650051	0.603613	0.502474	0.302938	early
ACTTCCGAGTAAATGC-1_RM02	L2/3IT_Rorb+_Atp6v0c+	230	158	RM02	0.414938	L2/3	IT	0.51879	0.602707	-0.920984	-6.88394	early
ACTTCCGTCAAGCTGT-1_RM02	L5IT_Rorb+_Adam33+_Trpm4+	8748	3485	RM02	4.20646	L5	IT	0.68254	0.652586	-2.94273	4.45585	early
ACTTCGCCATGCCGGT-1_RM02	Mix_L2/3IT_Rorb+_Glia	260	142	RM02	0.342466	L2/3	IT	0.429317	0.624769	-1.47719	-10.4782	early
ACTTCGCGTCCCAAAT-1_RM02	L6CT_Fezf2+_Foxp2+	12712	4556	RM02	1.51698	L6	CT	0.95909	0.853403	3.62791	8.87051	early
ACTTCGCGTCCTGGGT-1_RM02	Sst_Htr1a	7100	3342	RM02	8.84277	Sst	Sst	0.987091	0.875991	6.9214	-9.12185	early
ACTTCGCGTGAGATTA-1_RM02	L2/3IT_Rorb+_Atp6v0c+	884	662	RM02	16.9118	L5	IT	0.263441	0.722818	-3.02003	-3.05518	early
ACTTTCAAGAGCCGTA-1_RM02	L5/6IT_Rorb+_Adam33+_Hspb3+	21834	5926	RM02	2.13612	L6	IT	0.637536	0.48253	-1.08676	-2.14381	early
ACTTTCAGTCCTCCTA-1_RM02	Mix_L2/3IT_Rorb+_Glia	283	155	RM02	1.28205	L2/3	IT	0.187349	0.603881	-1.39619	-10.547	early
ACTTTCAGTGCTCCGA-1_RM02	L2/3IT_Rorb+_Atp6v0c+	241	133	RM02	2.60223	L2/3	IT	0.628377	0.623912	-0.383265	-6.41838	early
ACTTTGTAGGTCCAGA-1_RM02	Mix_L2/3IT_Rorb+_Glia	209	150	RM02	1.03448	L2/3	IT	0.43374	0.578083	-1.11191	-10.1627	early
AGAAATGAGGAAGTCC-1_RM02	L5/6IT_Cux2+_Rorb-	18298	5459	RM02	2.17561	L6	IT	0.479698	0.467827	-2.76844	-1.05322	early
AGAAATGAGTGGCGAT-1_RM02	Mix_L2/3IT_Rorb+_Glia	211	139	RM02	3.4188	L2/3	IT	0.544246	0.500716	-0.771176	-9.69821	early
AGAAATGGTGCAACAG-1_RM02	Mix_L2/3IT_Rorb+_Glia	268	165	RM02	2.71186	L2/3	IT	0.453346	0.558148	-0.972455	-9.69237	early
AGAACAAAGCGCACAA-1_RM02	L5IT_Rorb+_Adam33+_Trpm4+	3841	2134	RM02	6.29958	L5	IT	0.41859	0.811122	-4.00495	3.5363	early
AGAACCTAGAGTCAGC-1_RM02	Mix_L2/3IT_Rorb+_Glia	237	165	RM02	16.5079	L5	IT	0.153898	0.674004	-0.846812	-9.04819	early
AGAACCTAGTAGATCA-1_RM02	Mix_L2/3IT_Rorb+_Glia	205	181	RM02	1.79856	L2/3	IT	0.508917	0.575691	-0.923194	-11.1103	early
AGAACCTAGTGGGAAA-1_RM02	Mix_L2/3IT_Rorb+_Glia	318	249	RM02	1.69492	L2/3	IT	0.262791	0.504894	-1.53422	-12.3382	early
AGAAGCGAGTGCAAAT-1_RM02	L5/6NP_Fezf2+_Tshz2+	2880	1661	RM02	7.34177	L5/6	NP	0.948497	0.765433	0.594281	12.4039	early
AGAAGTACACCTGAAT-1_RM02	L2/3IT_Rorb+_Atp6v0c+	202	155	RM02	5.88235	L2/3	IT	0.611418	0.595226	-0.328015	-7.05785	early
AGAAGTAGTCAGTCCG-1_RM02	L5/6IT_Cux2+_Rorb-	11838	4377	RM02	5.01612	L5	IT	0.480915	0.446876	-4.59375	-0.335492	early
AGACAAACATCTCCCA-1_RM02	Mix_L2/3IT_Rorb+_Glia	335	221	RM02	3.19149	L2/3	IT	0.282876	0.489541	-1.77774	-11.5767	early
AGACAAATCGAGCCAC-1_RM02	L5/6IT_Rorb+_Adam33+_Hspb3+	29172	6393	RM02	1.69177	L6	IT	0.704586	0.514998	1.22039	-0.640466	early
AGACACTCAGGATTCT-1_RM02	L5IT_Rorb+_Adam33+_Trpm4+	11016	4198	RM02	5.02949	L5	IT	0.618096	0.732421	-5.89095	4.48855	early
AGACACTGTGCTGCAC-1_RM02	L5/6IT_Cux2+_Rorb-	6855	3228	RM02	6.19245	L5	IT	0.320168	0.724098	-6.78203	1.07724	early
AGACAGGAGGAGACCT-1_RM02	L5IT_Rorb+_Adam33+_Trpm4+	13551	4715	RM02	1.86221	L5	IT	0.883557	0.654738	-5.12386	4.29006	early
AGACAGGCATCCCGTT-1_RM02	L2/3IT_Rorb+_Atp6v0c+	379	300	RM02	14.862	L5	IT	0.178669	0.724296	-1.34725	-5.58026	early
AGACAGGGTTCTCTCG-1_RM02	Mix_L2/3IT_Rorb+_Glia	238	134	RM02	1.50943	L2/3	IT	0.599931	0.593858	-1.27648	-7.93094	early
AGACAGGTCCCGTAAA-1_RM02	Mix_L2/3IT_Rorb+_Glia	392	314	RM02	8	L5	IT	0.485209	0.425008	-1.41162	-7.32729	early
AGACCATCAAGGCTTT-1_RM02	Mix_L2/3IT_Rorb+_Glia	251	143	RM02	0.367647	L2/3	IT	0.594185	0.5789	-0.886863	-10.6868	early
AGACCATGTCAACGCC-1_RM02	Mix_L2/3IT_Rorb+_Glia	241	158	RM02	1.14068	L2/3	IT	0.512715	0.59106	-0.374395	-7.99562	early
AGACCATTCGGAACTT-1_RM02	L2/3IT_Rorb+_Atp6v0c+	2435	1547	RM02	11.4783	L5	IT	0.34163	0.739956	-3.24432	-2.80798	early
AGACCCGAGGCTCTCG-1_RM02	L5/6IT_Cux2+_Rorb-	1795	1084	RM02	4.61858	L5	IT	0.461952	0.63145	-6.59344	1.50041	early
AGACCCGAGTAGGTTA-1_RM02	L5/6IT_Cux2+_Rorb-	11443	4386	RM02	4.27113	L5	IT	0.309729	0.563349	-7.76549	0.689736	early
AGACCCGCAGGACTAG-1_RM02	L5/6IT_Rorb+_Adam33+_Hspb3+	16875	4809	RM02	1.83239	L5	IT	0.525857	0.465503	0.870847	-0.675132	early
AGACCCGTCGACACCG-1_RM02	Mix_L2/3IT_Rorb+_Glia	245	153	RM02	0	L2/3	IT	0.178396	0.554422	-1.39015	-12.1432	early
AGACTCATCACTGGGC-1_RM02	L5IT_Rorb+_Adam33+_Trpm4+	6755	2411	RM02	11.1326	L5	IT	0.447181	0.744106	-6.57811	4.42114	early
AGAGAGCAGGTTCTTG-1_RM02	L5/6IT_Rorb+_Adam33+_Hspb3+	27593	6478	RM02	3.23546	L6	IT	0.644464	0.470244	2.50808	2.04465	early
AGAGCAGTCATTGGTG-1_RM02	Mix_L2/3IT_Rorb+_Glia	229	144	RM02	0.8	L2/3	IT	0.371888	0.581534	-1.26095	-9.73687	early
AGAGCCCCATTACTCT-1_RM02	Mix_L2/3IT_Rorb+_Glia	314	251	RM02	3.08123	L2/3	IT	0.199801	0.505937	-1.62056	-12.0053	early
AGAGCCCGTGGTCCCA-1_RM02	L5/6IT_Cux2+_Rorb-	11662	4608	RM02	2.39492	L5	IT	0.363146	0.604892	-3.19118	-1.89343	early
AGAGCCCTCCCTCATG-1_RM02	Mix_L2/3IT_Rorb+_Glia	217	149	RM02	2.37154	L2/3	IT	0.266828	0.540223	-1.02728	-11.4859	early
AGATAGAGTTGGGAAC-1_RM02	L5/6IT_Rorb+_Adam33+_Hspb3+	29002	6653	RM02	1.83587	L6	IT	0.623523	0.511399	-0.529211	-2.38916	early
AGATAGATCATTCCTA-1_RM02	Mix_L2/3IT_Rorb+_Glia	472	349	RM02	14.9228	L5	IT	0.386362	0.469206	-0.846057	-8.32726	early
AGATCCAAGGGCCTCT-1_RM02	L5IT_Rorb+_Adam33+_Trpm4+	3439	1833	RM02	6.32306	L5	IT	0.518608	0.85127	-6.81133	4.46547	early
AGATCCACAGAGTTCT-1_RM02	Ndnf_Zfp804b	18433	5248	RM02	1.83008	Lamp5	Lamp5	0.996977	0.940641	13.2856	-0.665381	early
AGATCGTCAATCACGT-1_RM02	L5/6IT_Cux2+_Rorb-	12314	4260	RM02	3.85527	L5	IT	0.619353	0.791919	-7.34605	2.51922	early
AGATGAAAGTCGCCCA-1_RM02	L5/6IT_Rorb+_Adam33+_Hspb3+	3005	1757	RM02	3.98297	L5	IT	0.689696	0.837148	0.863327	0.884286	early
AGATGAACACGCTGTG-1_RM02	Mix_L2/3IT_Rorb+_Glia	518	394	RM02	4.56942	L2/3	IT	0.562985	0.580396	-2.10247	-9.41682	early
AGATGAATCGGAGTAG-1_RM02	L5/6IT_Rorb+_Adam33+_Hspb3+	5233	2570	RM02	3.99375	L5	IT	0.597415	0.842245	0.724771	0.61238	early
AGATGCTAGCTGTGCC-1_RM02	Mix_L2/3IT_Rorb+_Glia	297	193	RM02	1.36986	L2/3	IT	0.190892	0.572351	-1.26131	-12.2617	early
AGATGCTCACCCTTAC-1_RM02	Mix_L2/3IT_Rorb+_Glia	210	149	RM02	2.12766	L2/3	IT	0.506744	0.537427	-0.944946	-9.65709	early
AGATGCTGTATGTGTC-1_RM02	L5/6IT_Cux2+_Rorb-	16927	5426	RM02	2.41113	L5	IT	0.468523	0.485232	-3.75852	-0.536743	early
AGATGCTGTTGGGCCT-1_RM02	L5/6IT_Rorb+_Adam33+_Hspb3+	23350	5974	RM02	1.71984	L5	IT	0.595804	0.436208	-1.28718	-0.685437	early
AGCATCACAGCCTATA-1_RM02	L5IT_Rorb+_Adam33+_Trpm4+	16244	5125	RM02	1.33765	L5	IT	0.816254	0.74538	-0.209361	1.67483	early
AGCATCACATCCGTTC-1_RM02	L2/3IT_Rorb+_Atp6v0c+	207	129	RM02	4.29185	L2/3	IT	0.739327	0.619346	-0.0738245	-7.42207	early
AGCCAATCAAAGGCAC-1_RM02	L2/3IT_Rorb+_Atp6v0c+	261	208	RM02	14.6875	L5	IT	0.341745	0.736723	-1.94963	-5.25068	early
AGCCAATGTGCATACT-1_RM02	L2/3IT_Rorb+_Atp6v0c+	340	304	RM02	1.92837	L2/3	IT	0.693695	0.623847	-0.87381	4.39299	early
AGCCAATTCAGAGTTC-1_RM02	L2/3IT_Rorb+_Atp6v0c+	453	336	RM02	14.9826	L5	IT	0.456736	0.626709	-1.36967	-7.2046	early
AGCCAGCAGTAAGGGA-1_RM02	L2/3IT_Rorb+_Atp6v0c+	431	339	RM02	5.83501	L5	IT	0.494385	0.576402	2.57608	-1.57064	early
AGCCAGCCAAGCCCAC-1_RM02	L2/3IT_Rorb+_Atp6v0c+	540	412	RM02	8.16	L2/3	IT	0.564145	0.538829	-1.20134	-7.16717	early
AGCGATTCATTAGGCT-1_RM02	Mix_L2/3IT_Rorb+_Glia	229	181	RM02	2.33463	L2/3	IT	0.344071	0.595968	-1.83226	-12.205	early
AGCGATTGTCTACGAT-1_RM02	L5/6IT_Fezf2+_Ccdc80+	2723	1635	RM02	13.0964	L5	IT	0.454727	0.788557	-2.62631	4.55029	early
AGCGATTTCTCCTGTG-1_RM02	Ndnf_Chst7	13582	4774	RM02	2.59334	Lamp5	Lamp5	0.99852	0.98603	11.8613	-0.668005	early
AGCGCCAAGAAGAACG-1_RM02	L5/6NP_Fezf2+_Tshz2+	6513	3158	RM02	3.14731	L5/6	NP	0.996732	0.998234	0.14477	12.9438	early
AGCGCTGAGTTAGAAC-1_RM02	L2/3IT_Rorb+_Atp6v0c+	213	141	RM02	3.37553	L2/3	IT	0.605129	0.617594	0.443598	-6.84861	early
AGCGCTGTCACCTCTG-1_RM02	L5/6IT_Rorb+_Adam33+_Hspb3+	31512	6736	RM02	1.49458	L6	CT	0.777465	0.431564	2.05804	4.27152	early
AGCGTATAGTCCCAGC-1_RM02	L5/6IT_Rorb+_Adam33+_Hspb3+	9974	3811	RM02	1.70323	L6	IT	0.44281	0.559646	1.42508	0.663233	early
AGCGTATGTGTTACTG-1_RM02	L5/6IT_Fezf2+_Ccdc80+	18081	5371	RM02	8.38959	L6	IT	0.637868	0.528412	-1.29124	4.55016	early
AGCGTCGGTACTCGTA-1_RM02	L5IT_Rorb+_Adam33+_Trpm4+	2010	1178	RM02	7.36086	L5	IT	0.346835	0.852744	-6.35912	4.67849	early
AGCGTCGGTTCCAGGC-1_RM02	L5IT_Rorb+_Adam33+_Trpm4+	1072	642	RM02	12.3496	L5	IT	0.314578	0.810865	-5.73132	3.73397	early
AGCGTCGGTTGAGAGC-1_RM02	L5/6IT_Fezf2+_Ccdc80+	11825	3828	RM02	1.1505	L6	CT	0.975129	0.767661	4.52994	5.18235	early
AGCTACATCACCCTGT-1_RM02	L5/6IT_Rorb+_Adam33+_Hspb3+	41911	7428	RM02	1.23631	L5	IT	0.801393	0.523559	1.7982	2.31039	early
AGCTTCCAGAATTCAG-1_RM02	L5/6NP_Fezf2+_Tshz2+	23645	5572	RM02	1.65911	L5/6	NP	0.947387	0.915818	-1.90687	13.6702	early
AGCTTCCAGGTTCTAC-1_RM02	L2/3IT_Rorb+_Atp6v0c+	231	163	RM02	0	L2/3	IT	0.512103	0.626666	0.188051	-6.56871	early
AGCTTCCCACCATAAC-1_RM02	L2/3IT_Rorb+_Atp6v0c+	242	137	RM02	2.29885	L2/3	IT	0.616137	0.614624	-0.153481	-6.69741	early
AGCTTCCCATGTTTGG-1_RM02	Mix_L2/3IT_Rorb+_Glia	215	149	RM02	1.25523	L2/3	IT	0.424442	0.578757	-1.24208	-11.073	early
AGCTTCCCATTCAGGT-1_RM02	L5IT_Rorb+_Adam33+_Trpm4+	4106	2184	RM02	0.0693802	L2/3	IT	0.783011	0.528549	-6.2598	2.1104	early
AGCTTCCGTGGATTTC-1_RM02	L2/3IT_Rorb+_Atp6v0c+	408	308	RM02	4.41501	L5	IT	0.734008	0.634221	-0.892424	-6.08062	early
AGCTTCCGTTGCTGAT-1_RM02	L5/6IT_Cux2+_Rorb-	7871	3471	RM02	1.20351	L5	IT	0.777822	0.739955	-7.94782	0.912837	early
AGGAAATCAGAGAATT-1_RM02	L5/6IT_Rorb+_Adam33+_Hspb3+	12003	4279	RM02	1.00123	L5	IT	0.355318	0.567906	1.87723	0.393849	early
AGGAATAGTCAGCGTC-1_RM02	L5/6IT_Rorb+_Adam33+_Hspb3+	16582	5171	RM02	2.38862	L6	IT	0.49724	0.485882	-0.30786	-2.03426	early
AGGACGAAGACGCCCT-1_RM02	L2/3IT_Rorb+_Atp6v0c+	263	198	RM02	2.80702	L2/3	IT	0.544483	0.588942	-0.512906	-6.2717	early
AGGACTTGTACTCGTA-1_RM02	L5/6IT_Rorb+_Adam33+_Hspb3+	25254	5807	RM02	1.32159	L6	IT	0.536878	0.536302	1.57852	-1.94554	early
AGGACTTTCTACTCAT-1_RM02	Mix_L2/3IT_Rorb+_Glia	232	136	RM02	0	L2/3	IT	0.612125	0.625558	-0.330171	-8.06718	early
AGGACTTTCTGGGTCG-1_RM02	L2/3IT_Rorb+_Atp6v0c+	284	226	RM02	6.85358	L2/3	IT	0.407118	0.526587	-0.713094	-6.78861	early
AGGATAAAGTCTCTGA-1_RM02	L5/6IT_Rorb+_Adam33+_Hspb3+	34296	6385	RM02	1.93767	L6	IT	0.695047	0.679095	0.829974	-1.03809	early
AGGATAACATATGAAG-1_RM02	L5IT_Rorb+_Adam33+_Trpm4+	3663	1945	RM02	11.965	L5	IT	0.509731	0.81786	-4.62052	4.89285	early
AGGATCTAGGCGTTGA-1_RM02	Ndnf_Chst7	21602	5527	RM02	1.23446	Lamp5	Lamp5	0.99289	0.947964	13.342	-0.96841	early
AGGATCTGTCTGTCCT-1_RM02	L5IT_Rorb+_Adam33+_Trpm4+	3170	1789	RM02	4.75487	L5	IT	0.618976	0.82425	-4.56008	4.19603	early
AGGATCTGTGCGCTCA-1_RM02	L2/3IT_Rorb+_Atp6v0c+	264	175	RM02	2.42215	L2/3	IT	0.583036	0.562218	0.453642	-7.96079	early
AGGATCTGTTCTCACC-1_RM02	L5/6IT_Rorb+_Adam33+_Hspb3+	16534	4967	RM02	2.82256	L6	IT	0.524165	0.626566	0.758668	-0.976347	early
AGGCATTCACTACCGG-1_RM02	Mix_L2/3IT_Rorb+_Glia	209	139	RM02	0	L2/3	IT	0.638585	0.609763	0.0860548	-6.61518	early
AGGCATTGTCATCTAG-1_RM02	Mix_L2/3IT_Rorb+_Glia	222	139	RM02	18.0887	L5	IT	0.310163	0.643599	-0.79066	-8.94167	early
AGGCATTGTCGGATTT-1_RM02	L2/3IT_Rorb+_Atp6v0c+	267	200	RM02	7.58017	L2/3	IT	0.386957	0.390891	3.61222	-1.97929	early
AGGCCACGTACAGTCT-1_RM02	L2/3IT_Rorb+_Atp6v0c+	254	202	RM02	2.88809	L2/3	IT	0.821056	0.631218	-0.586626	-6.53822	early
AGGCCACTCCAAATGC-1_RM02	L2/3IT_Rorb+_Atp6v0c+	230	205	RM02	3.68852	L2/3	IT	0.819507	0.6355	-3.9387	-1.69681	early
AGGCTGCCAAGTGCTT-1_RM02	L5/6IT_Rorb+_Adam33+_Hspb3+	17773	5006	RM02	1.15712	L5	IT	0.499403	0.658761	2.12201	0.445276	early
AGGCTGCTCAAGCTTG-1_RM02	L5/6IT_Cux2+_Rorb-	18562	5298	RM02	2.51191	L5	IT	0.512445	0.51762	-7.1264	1.07593	early
AGGGAGTCAGAACTTC-1_RM02	Vip_Pkib	12740	4018	RM02	1.08906	Vip	Vip	1	0.902572	12.575	2.39665	early
AGGGAGTGTAATTAGG-1_RM02	L5IT_Rorb+_Adam33+_Trpm4+	992	701	RM02	17.9589	L5	IT	0.269679	0.830009	-4.24782	2.80713	early
AGGGAGTGTCCCGTGA-1_RM02	L5/6IT_Fezf2+_Ccdc80+	23148	6130	RM02	3.34648	L6	IT	0.762325	0.475249	-0.0806025	4.83463	early
AGGGAGTTCAAGGCTT-1_RM02	L5IT_Rorb+_Adam33+_Trpm4+	7768	3534	RM02	4.49929	L5	IT	0.626972	0.73439	-3.76621	3.842	early
AGGGCCTAGTAGGGTC-1_RM02	L5IT_Rorb+_Adam33+_Trpm4+	16022	5003	RM02	1.377	L5	IT	0.399745	0.79803	-0.0126583	1.62711	early
AGGGCTCGTAACACCT-1_RM02	L5IT_Rorb+_Adam33+_Trpm4+	4804	2572	RM02	3.83194	L5	IT	0.641608	0.877116	-5.09046	4.26766	early
AGGGTCCCACGCGTCA-1_RM02	Mix_L2/3IT_Rorb+_Glia	220	161	RM02	0.645161	L2/3	IT	0.20647	0.529465	-0.938759	-12.1628	early
AGGGTCCCATCTAACG-1_RM02	L5/6NP_Fezf2+_Tshz2+	18579	5083	RM02	0.811941	L5/6	NP	0.95389	0.538189	-1.93274	13.6281	early
AGGGTCCCATGATCTG-1_RM02	Mix_L2/3IT_Rorb+_Glia	204	156	RM02	3.86266	L2/3	IT	0.284636	0.561097	-1.8191	-12.001	early
AGGGTCCCATTACTCT-1_RM02	Mix_L2/3IT_Rorb+_Glia	303	224	RM02	2.01729	L2/3	IT	0.181716	0.552742	-1.36663	-11.446	early
AGGGTGAAGAGCATAT-1_RM02	L2/3IT_Rorb+_Atp6v0c+	209	147	RM02	4.7619	L2/3	IT	0.73149	0.62182	-0.834511	-6.01118	early
AGGGTGAAGGTAATCA-1_RM02	L5/6IT_Cux2+_Rorb-	18851	5614	RM02	3.03335	L6	IT	0.412115	0.473282	-4.30483	-1.80503	early
AGGGTGAGTGACAGCA-1_RM02	L5/6IT_Fezf2+_Ccdc80+	9851	3941	RM02	4.68676	L5	IT	0.721488	0.618011	-2.79742	3.4218	early
AGGGTTTAGAACTGAT-1_RM02	L5ET_Fezf2+_Bcl6+	15703	5195	RM02	18.5887	L6	IT	0.667513	0.342482	6.32962	6.3614	early
AGGGTTTAGGCACAAC-1_RM02	Mix_L2/3IT_Rorb+_Glia	219	142	RM02	6.4257	L2/3	IT	0.468087	0.524592	0.173141	-8.48378	early
AGGGTTTCATCCTAAG-1_RM02	L2/3IT_Rorb+_Atp6v0c+	212	141	RM02	0.877193	L2/3	IT	0.80518	0.623806	-0.379725	-6.67814	early
AGGTAGGAGCAGCAGT-1_RM02	L5IT_Rorb+_Adam33+_Trpm4+	3374	2089	RM02	4.47033	L5	IT	0.631578	0.774093	-1.08292	0.289772	early
AGGTAGGAGTCACGCC-1_RM02	Mix_L2/3IT_Rorb+_Glia	232	153	RM02	6.07143	L2/3	IT	0.674909	0.615634	-0.826871	-9.13301	early
AGGTAGGCAGTGACCC-1_RM02	L2/3IT_Rorb+_Atp6v0c+	207	144	RM02	4.64135	L2/3	IT	0.527884	0.604637	-0.455808	-6.94325	early
AGGTAGGGTTCTCCCA-1_RM02	Mix_L2/3IT_Rorb+_Glia	356	249	RM02	2.46914	L2/3	IT	0.128976	0.466565	-1.4642	-11.9775	early
AGGTAGGGTTGCAAGG-1_RM02	Mix_L2/3IT_Rorb+_Glia	656	494	RM02	18.1818	L5	IT	0.40948	0.832164	-1.85266	-11.1499	early
AGGTCTATCAACCTTT-1_RM02	L5/6IT_Cux2+_Rorb-	3584	2044	RM02	12.2512	L5	IT	0.450414	0.653897	-4.13021	0.448029	early
AGGTGTTCATTGCTTT-1_RM02	Mix_L2/3IT_Rorb+_Glia	244	152	RM02	3.34572	L2/3	IT	0.549941	0.581481	-0.940075	-9.33143	early
AGGTTACCAGCAGTAG-1_RM02	L5/6IT_Rorb+_Atp5o+	914	619	RM02	3.88446	L5	IT	0.522688	0.811191	2.9704	-1.04757	early
AGGTTACTCGGCCAAC-1_RM02	L5IT_Rorb+_Adam33+_Trpm4+	2199	1212	RM02	8.57605	L5	IT	0.304761	0.840715	-5.94958	3.60655	early
AGGTTGTTCACTACGA-1_RM02	L5/6IT_Fezf2+_Ccdc80+	18539	5176	RM02	1.94825	L6	CT	0.93074	0.780762	4.49426	6.10094	early
AGTAACCTCCGCAGTG-1_RM02	Mix_L2/3IT_Rorb+_Glia	201	130	RM02	0.454545	L2/3	IT	0.281457	0.615934	-0.889157	-7.93281	early
AGTACCAAGCGATTCT-1_RM02	L5/6IT_Cux2+_Rorb-	23647	6297	RM02	2.57839	L5	IT	0.372998	0.461461	-2.29982	-1.97258	early
AGTACCAAGCGGTTCT-1_RM02	L2/3IT_Rorb+_Atp6v0c+	241	206	RM02	1.99203	L2/3	IT	0.853158	0.64319	-1.91165	-1.13612	early
AGTACCACATACAGGG-1_RM02	L2/3IT_Rorb+_Atp6v0c+	200	140	RM02	9.95671	L2/3	IT	0.473112	0.546443	-0.347353	-6.14135	early
AGTACCAGTAGCGTAG-1_RM02	L5IT_Rorb+_Adam33+_Trpm4+	8118	3594	RM02	1.9429	L5	IT	0.564173	0.842441	-4.93497	5.05475	early
AGTAGCTAGACCTCAT-1_RM02	L5/6NP_Fezf2+_Tshz2+	4862	2533	RM02	6.34441	L5/6	NP	0.984903	0.974272	0.519533	12.6559	early
AGTAGCTCACCAAAGG-1_RM02	Mix_L2/3IT_Rorb+_Glia	307	242	RM02	2.25989	L2/3	IT	0.178891	0.517483	-1.73221	-12.7922	early
AGTAGCTCACCAGACC-1_RM02	Mix_L2/3IT_Rorb+_Glia	225	162	RM02	0.809717	L2/3	IT	0.26082	0.585091	-1.12229	-11.6442	early
AGTAGTCCACCCTATC-1_RM02	L2/3IT_Rorb+_Atp6v0c+	1098	823	RM02	1.95578	L5	IT	0.847741	0.534006	-1.02114	-4.91798	early
AGTAGTCCATGTACGT-1_RM02	Mix_L2/3IT_Rorb+_Glia	237	188	RM02	1.12782	L2/3	IT	0.142059	0.592514	-1.48237	-12.1884	early
AGTCAACAGGAGACCT-1_RM02	Mix_L2/3IT_Rorb+_Glia	207	137	RM02	1.33929	L2/3	IT	0.449468	0.590249	-1.02039	-10.1656	early
AGTCAACGTGGAACCA-1_RM02	L5/6IT_Cux2+_Rorb-	15125	5091	RM02	5.26994	L6	IT	0.427279	0.489051	-4.35184	-1.44441	early
AGTCACACAGCTGGTC-1_RM02	L5/6IT_Cux2+_Rorb-	4363	2206	RM02	9.96047	L5	IT	0.318681	0.795452	-6.27658	1.89421	early
AGTCACAGTAGGTCAG-1_RM02	L5IT_Rorb+_Adam33+_Trpm4+	14622	5010	RM02	3.35662	L5	IT	0.856399	0.582617	-2.53001	6.14788	early
AGTCACAGTGCTCCGA-1_RM02	L5/6IT_Rorb+_Adam33+_Hspb3+	10483	4207	RM02	1.65881	L5	IT	0.584566	0.753364	0.826901	0.227171	early
AGTCACATCCTGGGTG-1_RM02	Pvalb	13920	4863	RM02	5.49701	Sst	Sst	0.989519	0.693095	7.44049	-8.41748	early
AGTCACATCTAGTGAC-1_RM02	L2/3IT_Rorb+_Atp6v0c+	2463	1560	RM02	0.613027	L5	IT	0.735609	0.774059	3.09824	-0.801609	early
AGTCATGGTTGCTGAT-1_RM02	L5/6NP_Fezf2+_Tshz2+	17455	5224	RM02	1.25359	L5/6	NP	0.972981	0.964131	-1.57999	13.6203	early
AGTCATGTCGAGAGAC-1_RM02	Mix_L2/3IT_Rorb+_Glia	209	137	RM02	14.9254	L5	IT	0.20409	0.679824	1.19746	-9.54722	early
AGTCATGTCTCTGCTG-1_RM02	L2/3IT_Rorb+_Atp6v0c+	225	173	RM02	4.43548	L2/3	IT	0.642738	0.615328	-0.705125	-5.95766	early
AGTCTCCCAACATCGT-1_RM02	Ndnf_Chst7	20612	5520	RM02	1.39211	Lamp5	Lamp5	0.991569	0.963144	13.3072	-1.19716	early
AGTCTCCCATAGACTC-1_RM02	Mix_L2/3IT_Rorb+_Glia	313	237	RM02	2.76243	L2/3	IT	0.233071	0.477588	-1.60799	-12.1025	early
AGTCTCCCATGGAAGC-1_RM02	Mix_L2/3IT_Rorb+_Glia	270	223	RM02	3.59477	L2/3	IT	0.339298	0.527625	-1.25862	-12.5601	early
AGTGACTCAGCGTGCT-1_RM02	Mix_L2/3IT_Rorb+_Glia	224	169	RM02	5.03876	L2/3	IT	0.608219	0.591093	0.0232215	-7.70621	early
AGTGACTTCCGAACGC-1_RM02	Mix_L2/3IT_Rorb+_Glia	230	146	RM02	0.406504	L2/3	IT	0.413992	0.601512	-1.6923	-12.0002	early
AGTGATCTCTGATTCT-1_RM02	L5/6IT_Rorb+_Adam33+_Hspb3+	21883	5924	RM02	1.58744	L5	IT	0.474517	0.567199	-0.787451	-1.10874	early
AGTGATCTCTTCACAT-1_RM02	L2/3IT_Rorb+_Atp6v0c+	200	154	RM02	2.72727	L2/3	IT	0.588927	0.633806	-0.91604	-7.42838	early
AGTGCCGAGTCCGTCG-1_RM02	L5/6IT_Fezf2+_Ccdc80+	26423	5865	RM02	1.58481	L6	CT	0.816922	0.457069	3.41389	2.66006	early
AGTGCCGGTACGAAAT-1_RM02	L5/6IT_Rorb+_Adam33+_Hspb3+	19163	5653	RM02	2.09763	L6	IT	0.504921	0.538144	-1.16199	-1.21633	early
AGTTAGCTCCCATACC-1_RM02	Mix_L2/3IT_Rorb+_Glia	234	171	RM02	3.663	L2/3	IT	0.543416	0.57503	-1.20853	-9.47577	early
AGTTCCCCACACCGCA-1_RM02	L2/3IT_Rorb+_Atp6v0c+	211	125	RM02	0.442478	L2/3	IT	0.524539	0.622226	-0.140314	-7.25586	early
AGTTCCCGTATGTCTG-1_RM02	L5/6IT_Rorb+_Adam33+_Hspb3+	36213	7148	RM02	1.09458	L6	IT	0.622167	0.4943	0.106953	-2.27898	early
AGTTCCCGTTGCTGAT-1_RM02	L5/6IT_Cux2+_Rorb-	26625	6330	RM02	2.05807	L6	IT	0.714434	0.547585	-2.94713	-0.071818	early
AGTTCCCTCGCCACTT-1_RM02	L5/6IT_Rorb+_Adam33+_Hspb3+	15650	4826	RM02	1.05257	L5	IT	0.379528	0.548715	0.87511	0.784758	early
AGTTCGAAGAGATGCC-1_RM02	L5/6IT_Fezf2+_Ccdc80+	29085	6595	RM02	4.51219	L6	IT	0.623891	0.645727	-1.52054	3.96708	early
AGTTCGAAGGGTGAGG-1_RM02	L6CT_Fezf2+_Foxp2+	5314	2774	RM02	3.05139	L6	CT	0.853631	0.582875	3.55876	10.0586	early
AGTTCGACATGCCGCA-1_RM02	L2/3IT_Rorb+_Atp6v0c+	224	129	RM02	1.22951	L2/3	IT	0.723365	0.628075	-1.47798	-6.78038	early
AGTTCGAGTACGTTCA-1_RM02	L5/6IT_Rorb+_Adam33+_Hspb3+	11222	4103	RM02	1.60331	L5	IT	0.458182	0.800168	1.15363	0.694889	early
AGTTCGAGTCCAATCA-1_RM02	L5/6IT_Cux2+_Rorb-	20282	5525	RM02	3.69244	L5	IT	0.667232	0.469776	-7.09124	2.00803	early
AGTTCGAGTTCTATCT-1_RM02	Vip_Pkib	18746	5117	RM02	1.42375	Vip	Vip	0.998213	0.746498	12.5061	2.06665	early
ATACCGAAGTTCATGC-1_RM02	L5/6IT_Fezf2+_Ccdc80+	13677	4616	RM02	2.78334	L6	CT	0.994077	0.760255	4.20566	5.61161	early
ATACCGACAGCATGCC-1_RM02	Mix_L2/3IT_Rorb+_Glia	282	196	RM02	1.79641	L2/3	IT	0.0347589	0.447274	-1.46379	-12.5315	early
ATACCGATCCGCTAGG-1_RM02	L5/6IT_Cux2+_Rorb-	1403	971	RM02	11.4886	L5	IT	0.338509	0.730176	-3.56672	-2.47046	early
ATACCTTCAATGAAAC-1_RM02	Mix_L2/3IT_Rorb+_Glia	218	133	RM02	2.14592	L2/3	IT	0.467555	0.615328	-1.25393	-7.50283	early
ATACCTTGTTCGCGTG-1_RM02	L2/3IT_Rorb+_Atp6v0c+	200	132	RM02	1.82648	L2/3	IT	0.56337	0.590076	-0.684297	-6.60907	early
ATACTTCAGTGAGGTC-1_RM02	L6CT_Fezf2+_Foxp2+	5597	2690	RM02	10.4706	L6	CT	0.941187	0.769658	3.42175	10.1768	early
ATACTTCCACGGTGCT-1_RM02	L5/6NP_Fezf2+_Tshz2+	20290	5732	RM02	1.39677	L5/6	NP	0.996621	0.997459	-0.879269	13.4674	early
ATACTTCCACGTCGTG-1_RM02	L5/6IT_Cux2+_Rorb-	2840	1650	RM02	0.375427	L2/3	IT	0.781749	0.681731	-5.76603	0.922942	early
ATACTTCCAGGTGACA-1_RM02	L5/6IT_Cux2+_Rorb-	6673	3066	RM02	9.50059	L5	IT	0.518972	0.58494	-4.46219	0.96135	early
ATAGAGAAGGAACATT-1_RM02	Mix_L2/3IT_Rorb+_Glia	385	324	RM02	1.24378	L2/3	IT	0.533666	0.582868	-1.99466	-10.1635	early
ATATCCTCAGGACTAG-1_RM02	L5IT_Rorb+_Adam33+_Trpm4+	11065	4295	RM02	1.49036	L5	IT	0.193694	0.550925	-0.822795	0.379847	early
ATATCCTCATCCGGTG-1_RM02	Sst_Htr1a	3082	1834	RM02	4.81578	Sst	Sst	0.820779	0.554518	6.63053	-8.96037	early
ATATCCTGTACGGGAT-1_RM02	L6CT_Fezf2+_Foxp2+	14962	4973	RM02	3.16288	L6	CT	0.963921	0.840479	2.75723	8.77201	early
ATCACAGCAACCGACC-1_RM02	L2/3IT_Rorb+_Atp6v0c+	247	132	RM02	0.373134	L2/3	IT	0.664642	0.626457	1.0333	-9.43643	early
ATCACAGCAATTCGTG-1_RM02	Vip_Pkib	14535	4567	RM02	1.43493	Vip	Vip	0.989385	0.959183	12.5699	2.31263	early
ATCACAGTCCCGAAAT-1_RM02	L5/6IT_Fezf2+_Ccdc80+	32653	6740	RM02	2.7486	L5	IT	0.664703	0.542562	-1.45796	3.32659	early
ATCACAGTCGTTCCTG-1_RM02	L5/6IT_Cux2+_Rorb-	10539	4010	RM02	2.07712	L5	IT	0.595326	0.737142	-4.42937	-0.868154	early
ATCACGAAGGTTGACG-1_RM02	L5/6NP_Fezf2+_Tshz2+	10097	4056	RM02	3.61356	L5/6	NP	0.999012	0.994131	-0.0531892	13.2033	early
ATCACGACAGCGAGTA-1_RM02	Vip_Pkib	6957	3225	RM02	1.41714	Vip	Vip	0.986294	0.827643	13.1141	2.0333	early
ATCACTTTCAACCGAT-1_RM02	L2/3IT_Rorb+_Atp6v0c+	206	138	RM02	14.2292	L5	IT	0.265264	0.523053	-0.517039	-6.61559	early
ATCAGGTAGACATATG-1_RM02	L5/6IT_Rorb+_Adam33+_Hspb3+	33206	6523	RM02	1.791	L6	IT	0.748472	0.584892	3.31898	0.981816	early
ATCATTCCAGGACAGT-1_RM02	Mix_L2/3IT_Rorb+_Glia	216	134	RM02	0.436681	L2/3	IT	0.477236	0.593173	-1.19884	-10.2	early
ATCCACCAGTCATACC-1_RM02	L2/3IT_Rorb+_Atp6v0c+	221	142	RM02	1.63934	L2/3	IT	0.595341	0.621621	0.903737	-6.5874	early
ATCCACCTCCATTGTT-1_RM02	Mix_L2/3IT_Rorb+_Glia	231	139	RM02	0	L2/3	IT	0.430915	0.575135	-1.04491	-11.542	early
ATCCATTGTTGCTTGA-1_RM02	Mix_L2/3IT_Rorb+_Glia	203	134	RM02	3.07018	L2/3	IT	0.576048	0.60247	-0.159493	-10.4744	early
ATCCCTGAGGGTCAAC-1_RM02	L5IT_Rorb+_Adam33+_Trpm4+	12191	4369	RM02	2.21472	L5	IT	0.873474	0.881693	-0.754494	1.85235	early
ATCCCTGCAAAGTATG-1_RM02	L5IT_Rorb+_Adam33+_Trpm4+	11590	4153	RM02	1.53065	L5	IT	0.697065	0.897351	-6.07176	5.30036	early
ATCCCTGCAATTGCCA-1_RM02	L5/6IT_Cux2+_Rorb-	11615	4257	RM02	5.99434	L5	IT	0.503393	0.474809	-4.985	-0.0692983	early
ATCCCTGCATAATCCG-1_RM02	L5IT_Rorb+_Adam33+_Trpm4+	7885	3414	RM02	2.59505	L5	IT	0.765958	0.835961	-6.26411	4.30131	early
ATCCCTGGTCTTGAAC-1_RM02	L5/6IT_Fezf2+_Ccdc80+	39854	6552	RM02	1.09188	L6	CT	0.735329	0.429745	3.84668	2.66277	early
ATCCGTCGTACTGACT-1_RM02	L5IT_Rorb+_Adam33+_Trpm4+	13996	4924	RM02	2.98123	L5	IT	0.699716	0.748033	-4.08831	5.9602	early
ATCCGTCTCCAGGACC-1_RM02	L2/3IT_Rorb+_Atp6v0c+	344	274	RM02	0	L2/3	IT	0.812681	0.627791	-1.94839	-6.05448	early
ATCCTATAGCACTCTA-1_RM02	L5ET_Fezf2+_Bcl6+	23432	5705	RM02	11.3437	L6	IT	0.728058	0.362546	6.29204	6.4598	early
ATCCTATAGGAAGTGA-1_RM02	L5IT_Rorb+_Adam33+_Trpm4+	26422	6526	RM02	3.11884	L5	IT	0.733296	0.558342	-2.26088	6.24	early
ATCCTATCAGTTGAAA-1_RM02	L5/6IT_Cux2+_Rorb-	11155	4310	RM02	7.75739	L5	IT	0.422784	0.434163	-4.92624	-1.59991	early
ATCCTATGTGGAGAAA-1_RM02	Mix_L2/3IT_Rorb+_Glia	205	135	RM02	1.33333	L2/3	IT	0.420392	0.593862	-1.87847	-11.3944	early
ATCGATGAGACGATAT-1_RM02	L2/3IT_Rorb+_Atp6v0c+	212	136	RM02	1.28205	L2/3	IT	0.851931	0.619466	-0.273505	-6.25791	early
ATCGATGAGTCAGAGC-1_RM02	L5/6NP_Fezf2+_Tshz2+	10613	4299	RM02	3.22437	L5/6	NP	0.999595	0.992886	-0.397914	13.4452	early
ATCGATGCATACCGTA-1_RM02	L5IT_Rorb+_Adam33+_Trpm4+	18726	5599	RM02	2.02606	L5	IT	0.755871	0.727422	-0.51813	2.23565	early
ATCGATGTCGAATCCA-1_RM02	Mix_L2/3IT_Rorb+_Glia	262	182	RM02	1.3986	L2/3	IT	0.658874	0.586244	0.698166	-7.78625	early
ATCGCCTGTAGCTGTT-1_RM02	L2/3IT_Rorb+_Atp6v0c+	207	178	RM02	1.34529	L2/3	IT	0.768275	0.631322	-2.63426	-3.41169	early
ATCGGATTCAATCCAG-1_RM02	L2/3IT_Rorb+_Atp6v0c+	371	283	RM02	1.26904	L2/3	IT	0.596988	0.619557	-0.43584	-6.07581	early
ATCGGATTCTGCATAG-1_RM02	L5/6IT_Cux2+_Rorb-	2216	1403	RM02	19.8736	L5	IT	0.248049	0.646892	-4.57001	-0.219107	early
ATCGGCGAGGCACAAC-1_RM02	Mix_L2/3IT_Rorb+_Glia	245	154	RM02	2.57353	L2/3	IT	0.302499	0.540426	-0.574649	-8.95294	early
ATCGGCGGTGAGCTCC-1_RM02	Mix_L2/3IT_Rorb+_Glia	228	148	RM02	4.19847	L2/3	IT	0.463447	0.547957	0.990589	-9.60281	early
ATCGTAGAGCCACTCG-1_RM02	L5/6IT_Cux2+_Rorb-	13624	4436	RM02	5.15253	L5	IT	0.524988	0.564368	-7.4955	2.03855	early
ATCGTAGTCCCTCATG-1_RM02	Mix_L2/3IT_Rorb+_Glia	298	217	RM02	2.38095	L2/3	IT	0.3192	0.555644	-1.09397	-11.5675	early
ATCGTAGTCTGCGATA-1_RM02	Mix_L2/3IT_Rorb+_Glia	206	164	RM02	4.6332	L2/3	IT	0.636916	0.609203	1.41433	-9.57226	early
ATCGTCCCAATTTCCT-1_RM02	L5/6IT_Rorb+_Adam33+_Hspb3+	13271	4779	RM02	3.11617	L6	IT	0.304427	0.446418	-0.487692	-1.25554	early
ATCGTCCGTAAGCAAT-1_RM02	Mix_L2/3IT_Rorb+_Glia	229	135	RM02	1.56863	L2/3	IT	0.459821	0.614483	-0.935741	-7.70183	early
ATCGTCCTCCGATGTA-1_RM02	Mix_L2/3IT_Rorb+_Glia	227	164	RM02	3.55731	L2/3	IT	0.204619	0.578523	-1.6404	-10.78	early
ATCGTCCTCGTAACCA-1_RM02	L2/3IT_Rorb+_Atp6v0c+	298	226	RM02	7.9646	L2/3	IT	0.552989	0.569155	-1.49981	-6.25795	early
ATCGTGACATACATCG-1_RM02	L5/6IT_Rorb+_Adam33+_Hspb3+	16855	4976	RM02	2.08869	L6	IT	0.729519	0.577461	1.07876	-1.33892	early
ATCGTGATCCGTATAG-1_RM02	L5IT_Rorb+_Adam33+_Trpm4+	8386	3608	RM02	3.12712	L5	IT	0.682543	0.807143	-4.5854	5.15398	early
ATCTCTACAGCGCGTT-1_RM02	Vip_Pkib	8858	3509	RM02	3.78367	Vip	Vip	0.997216	0.979544	13.0767	2.31099	early
ATCTTCAAGGGTCAAC-1_RM02	L5/6IT_Cux2+_Rorb-	15477	4968	RM02	4.11854	L6	IT	0.581203	0.548213	-3.53131	2.17597	early
ATGAAAGCAAGCCTGC-1_RM02	L5IT_Rorb+_Adam33+_Trpm4+	6493	3040	RM02	5.67256	L5	IT	0.603887	0.599662	-5.88687	2.52516	early
ATGAAAGGTTCTCCCA-1_RM02	Mix_L2/3IT_Rorb+_Glia	204	142	RM02	2.20264	L2/3	IT	0.377983	0.579053	-1.22886	-10.2397	early
ATGAAAGTCGCGTGAC-1_RM02	L5/6IT_Rorb+_Adam33+_Hspb3+	22211	4987	RM02	1.24723	L5	IT	0.861523	0.497283	3.99964	-0.266988	early
ATGACCAGTCATCTAG-1_RM02	Mix_Ndnf_Vip	9862	4055	RM02	4.45073	Lamp5	Lamp5	0.999139	0.809962	12.6456	0.538805	early
ATGAGGGAGAGAGCAA-1_RM02	L5/6IT_Rorb+_Adam33+_Hspb3+	26517	6546	RM02	2.43392	L6	IT	0.68303	0.556936	-0.926369	-2.44082	early
ATGCATGAGTTGGAGC-1_RM02	L5IT_Rorb+_Adam33+_Trpm4+	1308	817	RM02	16.8727	L5	IT	0.269856	0.867995	-4.94177	3.80219	early
ATGCATGCACTAACCA-1_RM02	L5/6IT_Fezf2+_Ccdc80+	24345	6036	RM02	1.81129	L5	IT	0.634426	0.589444	-0.865592	4.23326	early
ATGCATGTCCCTCATG-1_RM02	Mix_L2/3IT_Rorb+_Glia	198	131	RM02	4.1841	L2/3	IT	0.554271	0.56383	-1.28213	-9.55762	early
ATGCCTCAGACCATGG-1_RM02	L5IT_Rorb+_Adam33+_Trpm4+	456	290	RM02	2.21328	L2/3	IT	0.539147	0.614795	-5.01655	2.94038	early
ATGCCTCAGTAGGTTA-1_RM02	Mix_L2/3IT_Rorb+_Glia	373	270	RM02	1.23967	L2/3	IT	0.390317	0.554568	-0.804743	-10.636	early
ATGCCTCTCGTTACCC-1_RM02	L5/6IT_Fezf2+_Ccdc80+	27787	5831	RM02	1.31045	L6	CT	0.921245	0.653439	4.49902	5.9269	early
ATGCCTCTCTACGCAA-1_RM02	Mix_L2/3IT_Rorb+_Glia	279	189	RM02	0.235294	L2/3	IT	0.403445	0.579546	-0.550409	-10.2168	early
ATGGAGGAGGGCGAAG-1_RM02	L6CT_Fezf2+_Foxp2+	18139	5606	RM02	1.8081	L6	CT	0.949986	0.794074	4.07682	6.58284	early
ATGGAGGAGGTAAAGG-1_RM02	L5IT_Rorb+_Adam33+_Trpm4+	5230	2787	RM02	6.59986	L5	IT	0.390707	0.679044	-2.09799	5.81999	early
ATGGAGGTCATAGACC-1_RM02	L5/6IT_Cux2+_Rorb-	15790	4898	RM02	1.32366	L5	IT	0.863632	0.760705	-1.11824	0.99894	early
ATGGATCAGACGAAGA-1_RM02	L5IT_Rorb+_Adam33+_Trpm4+	8162	3518	RM02	1.81925	L5	IT	0.858874	0.860521	-0.809823	1.69296	early
ATGGATCGTACGTTCA-1_RM02	Vip_Sema5b	13186	4755	RM02	2.08904	Vip	Vip	0.99783	0.965574	13.4033	2.26091	early
ATGGATCGTGTCTCCT-1_RM02	Mix_L2/3IT_Rorb+_Glia	205	161	RM02	0	L2/3	IT	0.208752	0.547777	-1.4533	-12.7002	early
ATGGGAGCAGGGAATC-1_RM02	L5/6IT_Fezf2+_Ccdc80+	34083	6900	RM02	2.37672	L6	IT	0.5949	0.444545	2.53174	3.93536	early
ATGGGAGGTTTATGCG-1_RM02	L5IT_Rorb+_Adam33+_Trpm4+	7247	3212	RM02	11.2458	L5	IT	0.597373	0.66703	-3.60613	3.76851	early
ATGGTTGAGACGCATG-1_RM02	L2/3IT_Rorb+_Atp6v0c+	457	351	RM02	8.69565	L5	IT	0.268312	0.478918	-0.0304407	-7.4923	early
ATGGTTGGTTTGGAGG-1_RM02	L5IT_Rorb+_Adam33+_Trpm4+	9758	4011	RM02	2.35352	L5	IT	0.788229	0.844704	-4.67772	4.84659	early
ATGGTTGTCCACAGCG-1_RM02	L5/6IT_Rorb+_Adam33+_Hspb3+	7815	3541	RM02	3.6581	L5	IT	0.376789	0.598741	-0.799697	-1.53163	early
ATGTCTTAGATCGCCC-1_RM02	L5ET_Fezf2+_Bcl6+	29378	6726	RM02	5.88235	L5	IT	0.648178	0.307225	5.96232	5.50861	early
ATGTCTTAGGGTATAT-1_RM02	L5/6IT_Rorb+_Adam33+_Hspb3+	31684	6234	RM02	1.50861	L6	IT	0.857056	0.503167	2.45934	0.560385	early
ATGTCTTCACGCTGCA-1_RM02	L5/6IT_Rorb+_Adam33+_Hspb3+	18780	5218	RM02	1.71379	L6	IT	0.563185	0.571853	0.724821	-1.86287	early
ATGTCTTCATGTACGT-1_RM02	Mix_L2/3IT_Rorb+_Glia	220	168	RM02	1.62602	L2/3	IT	0.508672	0.598027	-1.33545	-10.6335	early
ATGTCTTGTGTTACAC-1_RM02	L5/6IT_Fezf2+_Ccdc80+	13663	4805	RM02	7.13863	L6	IT	0.526425	0.381042	0.785145	4.42908	early
ATTACCTCACTACCGG-1_RM02	L2/3IT_Rorb+_Atp6v0c+	219	125	RM02	0.421941	L2/3	IT	0.57409	0.630753	-0.494988	-6.92102	early
ATTACTCCAAGCAGGT-1_RM02	L5/6IT_Rorb+_Adam33+_Hspb3+	32039	6563	RM02	1.39447	L6	IT	0.667768	0.524458	0.468652	-1.91875	early
ATTATCCGTAGAGGAA-1_RM02	Mix_L2/3IT_Rorb+_Glia	203	162	RM02	1.33929	L2/3	IT	0.775959	0.636691	-1.76753	-10.3979	early
ATTATCCGTGGCTCTG-1_RM02	Mix_L2/3IT_Rorb+_Glia	209	123	RM02	3.44828	L2/3	IT	0.65578	0.583021	0.102436	-8.42179	early
ATTCACTCAGAGGGTT-1_RM02	Pvalb	5274	2790	RM02	8.19506	Pvalb	Pvalb	0.873155	0.496226	7.38971	-8.4881	early
ATTCAGGCAATGCAAA-1_RM02	L5/6IT_Fezf2+_Ccdc80+	32665	6168	RM02	1.0398	L6	CT	0.969491	0.691675	4.40816	5.59592	early
ATTCAGGCATTCTCTA-1_RM02	L5IT_Rorb+_Adam33+_Trpm4+	11601	4290	RM02	4.66807	L5	IT	0.687802	0.71969	-4.05144	5.41983	early
ATTCAGGGTATCTCGA-1_RM02	Mix_L2/3IT_Rorb+_Glia	239	157	RM02	0.373134	L2/3	IT	0.524339	0.609905	-0.109285	-10.1288	early
ATTCAGGGTGTTTCTT-1_RM02	L5/6IT_Cux2+_Rorb-	17105	5295	RM02	2.03143	L5	IT	0.699315	0.788477	-7.49864	1.98006	early
ATTCATCAGGTTCATC-1_RM02	L5/6IT_Fezf2+_Ccdc80+	6004	2787	RM02	5.62883	L5	IT	0.607642	0.659406	-2.10837	4.90117	early
ATTCCATGTGCATCTA-1_RM02	L5/6IT_Fezf2+_Ccdc80+	17948	5311	RM02	4.49163	L5	IT	0.681438	0.4977	-1.67749	3.64873	early
ATTCCATTCCTCACCA-1_RM02	L2/3IT_Rorb+_Atp6v0c+	206	90	RM02	0	L2/3	IT	0.636719	0.598481	0.314822	-6.69829	early
ATTCCATTCTGCGAGC-1_RM02	L5IT_Rorb+_Adam33+_Trpm4+	4100	2248	RM02	19.7121	L5	IT	0.354018	0.615512	-2.2837	6.17858	early
ATTCCCGAGGTGCATG-1_RM02	L5IT_Rorb+_Adam33+_Trpm4+	11027	4141	RM02	1.38974	L5	IT	0.847927	0.760862	-7.2227	2.75072	early
ATTCCCGAGTGGATAT-1_RM02	Mix_L2/3IT_Rorb+_Glia	211	164	RM02	6.53846	L2/3	IT	0.303575	0.408636	-0.667932	-10.2275	early
ATTCCTACAAAGGCAC-1_RM02	L2/3IT_Rorb+_Atp6v0c+	269	183	RM02	8.9404	L2/3	IT	0.487465	0.496422	-0.902212	-6.18389	early
ATTCCTACACTATCCC-1_RM02	Mix_L2/3IT_Rorb+_Glia	205	98	RM02	3.13901	L2/3	IT	0.564319	0.590724	-0.774887	-8.35492	early
ATTCCTAGTGGAACAC-1_RM02	L5/6IT_Cux2+_Rorb-	5940	2703	RM02	10.116	L5	IT	0.483209	0.500094	-4.59867	1.16618	early
ATTCCTATCAACTACG-1_RM02	L2/3IT_Rorb+_Atp6v0c+	214	97	RM02	1.75439	L2/3	IT	0.641692	0.635757	-0.887703	-7.39424	early
ATTCCTATCACTGGTA-1_RM02	Mix_L2/3IT_Rorb+_Glia	293	151	RM02	3.03951	L2/3	IT	0.403087	0.514637	-0.227723	-7.3606	early
ATTCGTTAGCAGGTCA-1_RM02	L5/6IT_Cux2+_Rorb-	11996	4472	RM02	6.35053	L5	IT	0.352334	0.451471	-4.26508	-1.84479	early
ATTCGTTTCAACTGGT-1_RM02	Mix_L2/3IT_Rorb+_Glia	206	146	RM02	0.401606	L2/3	IT	0.299844	0.583267	-0.473787	-9.04383	early
ATTCGTTTCTGTCGTC-1_RM02	L5IT_Rorb+_Adam33+_Trpm4+	7464	2892	RM02	5.06518	L5	IT	0.744152	0.641573	-1.13565	1.87233	early
ATTCTACAGCCTGCCA-1_RM02	L5/6IT_Cux2+_Rorb-	14770	4872	RM02	2.95541	L5	IT	0.387961	0.74102	-7.65556	0.717677	early
ATTCTTGAGCCTTGAT-1_RM02	L2/3IT_Rorb+_Atp6v0c+	230	174	RM02	18.0328	L5	IT	0.201516	0.654765	-1.62841	-5.92701	early
ATTCTTGGTACTCGTA-1_RM02	L5/6IT_Rorb+_Adam33+_Hspb3+	10126	3616	RM02	1.94193	L5	IT	0.843346	0.853099	0.806716	0.482289	early
ATTCTTGGTTTAGAGA-1_RM02	L5/6NP_Fezf2+_Tshz2+	3794	2263	RM02	8.79608	L5/6	NP	0.887214	0.640568	0.417747	12.8676	early
ATTCTTGTCGTAGCCG-1_RM02	L5/6IT_Rorb+_Adam33+_Hspb3+	11930	4316	RM02	1.8646	L5	IT	0.319982	0.795567	-0.188541	1.60644	early
ATTCTTGTCTGACAGT-1_RM02	L2/3IT_Rorb+_Atp6v0c+	240	144	RM02	7.35294	L2/3	IT	0.446112	0.405878	-0.11938	-6.43866	early
ATTGGGTAGTGCAACG-1_RM02	Mix_L2/3IT_Rorb+_Glia	212	137	RM02	1.71674	L2/3	IT	0.666044	0.627139	-0.553422	-9.48213	early
ATTGGGTTCTCGGTCT-1_RM02	L5/6IT_Fezf2+_Ccdc80+	29266	6561	RM02	1.97475	L6	IT	0.553711	0.466008	1.05863	4.06432	early
ATTTACCCACGGTGTC-1_RM02	L5IT_Rorb+_Adam33+_Trpm4+	3263	1779	RM02	12.8373	L5	IT	0.355809	0.822033	-4.77682	2.54855	early
ATTTCACTCCCAGGAC-1_RM02	Mix_L2/3IT_Rorb+_Glia	365	265	RM02	2.72277	L2/3	IT	0.0663236	0.395031	-1.53152	-12.4428	early
ATTTCTGTCACCACAA-1_RM02	L5/6NP_Fezf2+_Tshz2+	5577	2816	RM02	3.50432	L5/6	NP	0.997837	0.998425	0.419651	12.7963	early
CAAAGAAAGTTGTAGA-1_RM02	L5/6IT_Cux2+_Rorb-	12197	4490	RM02	4.44614	L5	IT	0.535153	0.483159	-3.5804	0.0346997	early
CAAAGAACACTGTGTA-1_RM02	L5/6IT_Cux2+_Rorb-	9898	3881	RM02	6.34877	L5	IT	0.404349	0.558192	-6.71367	0.0289832	early
CAAAGAAGTCTCACGG-1_RM02	L5/6IT_Fezf2+_Ccdc80+	29321	5760	RM02	1.17461	L6	CT	0.964237	0.689609	4.60214	5.1186	early
CAAAGAATCATTTGGG-1_RM02	L5/6IT_Fezf2+_Ccdc80+	46639	7308	RM02	1.76002	L6	CT	0.695659	0.377009	3.54468	3.16617	early
CAACAACTCGTAACTG-1_RM02	L2/3IT_Rorb+_Atp6v0c+	6479	2995	RM02	2.27016	L5	IT	0.741575	0.746391	2.1985	-0.680262	early
CAACAACTCTCTGACC-1_RM02	L2/3IT_Rorb+_Atp6v0c+	213	148	RM02	4.66926	L2/3	IT	0.620926	0.590714	0.634251	-6.3918	early
CAACCAACACGTGTGC-1_RM02	Mix_L2/3IT_Rorb+_Glia	332	248	RM02	4.07125	L2/3	IT	0.596801	0.576394	-0.0764449	-8.25947	early
CAACCAAGTTCTCGCT-1_RM02	L5/6IT_Cux2+_Rorb-	4929	2300	RM02	9.59323	L5	IT	0.436544	0.745939	-6.64204	2.53923	early
CAACCTCCATAAGCGG-1_RM02	L2/3IT_Rorb+_Atp6v0c+	238	135	RM02	6.95971	L2/3	IT	0.674783	0.564764	0.0216197	-6.32286	early
CAACCTCTCTCTCAAT-1_RM02	Mix_L2/3IT_Rorb+_Glia	221	140	RM02	0.769231	L2/3	IT	0.145105	0.603184	-0.774884	-10.5203	early
CAACGATAGCCTATTG-1_RM02	L5/6IT_Cux2+_Rorb-	23466	5724	RM02	6.30067	L6	IT	0.432903	0.468576	-6.46705	1.42589	early
CAACGATCACCGTGCA-1_RM02	L5/6NP_Fezf2+_Tshz2+	15037	4899	RM02	1.31325	L5/6	NP	0.996444	0.996964	-1.39941	13.5577	early
CAACGATGTGAGACCA-1_RM02	L5IT_Rorb+_Adam33+_Trpm4+	19898	5561	RM02	2.09864	L5	IT	0.72511	0.525687	-0.877372	2.97374	early
CAACGGCAGCCACTCG-1_RM02	Sst_Gabrd	18930	5236	RM02	0.903276	Sst	Sst	0.967463	0.769663	6.94789	-8.57928	early
CAACGGCCATGGAAGC-1_RM02	Mix_L2/3IT_Rorb+_Glia	234	158	RM02	2.63158	L2/3	IT	0.441638	0.590105	-0.558758	-9.11574	early
CAACGGCTCACCACAA-1_RM02	Mix_L2/3IT_Rorb+_Glia	274	222	RM02	2.55591	L2/3	IT	0.370343	0.560505	-1.16772	-11.3833	early
CAACGGCTCAGCTTGA-1_RM02	L5/6NP_Fezf2+_Tshz2+	14164	4569	RM02	1.8496	L5/6	NP	0.975194	0.971449	-1.9303	13.6788	early
CAAGAGGCATTAAAGG-1_RM02	L5IT_Rorb+_Adam33+_Trpm4+	1457	929	RM02	16.3037	L5	IT	0.334456	0.848548	-4.38746	3.9353	early
CAAGAGGGTACTCCGG-1_RM02	Mix_L2/3IT_Rorb+_Glia	213	138	RM02	2.48963	L2/3	IT	0.57969	0.586105	-0.355963	-8.09632	early
CAAGAGGTCCATTGCC-1_RM02	Mix_L2/3IT_Rorb+_Glia	230	143	RM02	1.19048	L2/3	IT	0.625077	0.63104	-0.858953	-9.20838	early
CAAGAGGTCGACCTAA-1_RM02	Mix_L2/3IT_Rorb+_Glia	224	155	RM02	5.30303	L2/3	IT	0.619307	0.582705	0.656382	-8.53509	early
CAAGGGAAGCAGGGAG-1_RM02	L5/6IT_Cux2+_Rorb-	4569	2452	RM02	6.56716	L5	IT	0.332419	0.734668	-4.32622	-0.0308175	early
CAATACGAGAGTTGCG-1_RM02	L5IT_Rorb+_Adam33+_Trpm4+	9216	3848	RM02	9.04735	L5	IT	0.493346	0.672276	-2.85169	5.3267	early
CAATACGGTTGTCCCT-1_RM02	L2/3IT_Rorb+_Atp6v0c+	332	189	RM02	6.65025	L5	IT	0.431717	0.541486	0.844765	-6.93857	early
CAATACGTCACTGGTA-1_RM02	L2/3IT_Rorb+_Atp6v0c+	249	155	RM02	11.3333	L5	IT	0.447132	0.769618	-1.19618	-7.00058	early
CAATACGTCTAGGCCG-1_RM02	L5IT_Rorb+_Adam33+_Trpm4+	12194	4210	RM02	1.72604	L5	IT	0.951871	0.888609	-0.654038	1.74549	early
CAATCGAAGGCAGGTT-1_RM02	Sst_Htr1a	12872	4746	RM02	3.20023	Sst	Sst	0.975832	0.88141	6.82072	-9.06726	early
CAATCGAAGGTATAGT-1_RM02	L5/6IT_Rorb+_Adam33+_Hspb3+	13281	4734	RM02	1.61003	L5	IT	0.676196	0.688272	1.5989	1.73556	early
CAATCGATCACACGAT-1_RM02	L5/6NP_Fezf2+_Tshz2+	4140	2340	RM02	8.13285	L5/6	NP	0.951439	0.879249	0.40145	12.8764	early
CAATGACAGGCAGGGA-1_RM02	Mix_L2/3IT_Rorb+_Glia	233	167	RM02	3.51562	L2/3	IT	0.377305	0.586919	-1.2121	-11.5341	early
CAATGACGTTAATCGC-1_RM02	L5/6IT_Cux2+_Rorb-	7982	3458	RM02	10.5918	L6	IT	0.608868	0.51121	-2.93022	-2.56822	early
CAATGACGTTGTCTAG-1_RM02	Mix_L2/3IT_Rorb+_Glia	205	149	RM02	2.95359	L2/3	IT	0.416502	0.611125	-1.69238	-11.8482	early
CAATTTCAGCCGAACA-1_RM02	Mix_L2/3IT_Rorb+_Glia	245	145	RM02	2.28137	L2/3	IT	0.616475	0.622275	-0.935009	-8.58776	early
CAATTTCCAACCGCCA-1_RM02	L2/3IT_Rorb+_Atp6v0c+	259	142	RM02	5.29801	L2/3	IT	0.615493	0.595362	-1.49752	-7.13786	early
CAATTTCTCCAGCAAT-1_RM02	L2/3IT_Rorb+_Atp6v0c+	988	677	RM02	4.01494	L2/3	IT	0.603626	0.503527	-1.74286	-5.74109	early
CACAACAAGCTGACAG-1_RM02	L5/6NP_Fezf2+_Tshz2+	26030	5790	RM02	0.782744	L5/6	NP	0.934959	0.955845	-1.823	13.652	early
CACAACACACTCCTGT-1_RM02	Mix_L2/3IT_Rorb+_Glia	289	165	RM02	1.90476	L2/3	IT	0.437501	0.618222	-0.896408	-9.55234	early
CACAACACAGTGTACT-1_RM02	L5IT_Rorb+_Adam33+_Trpm4+	12156	4450	RM02	2.23758	L5	IT	0.3719	0.780056	-5.6304	4.92912	early
CACAACAGTCCGGATC-1_RM02	Vip_Pkib	10794	3767	RM02	1.70134	Vip	Vip	0.975307	0.977337	12.6143	2.5571	early
CACAACATCTGCGGCA-1_RM02	Mix_L2/3IT_Rorb+_Glia	218	127	RM02	0.854701	L2/3	IT	0.601634	0.612946	-0.948948	-9.76059	early
CACACAAGTATTGCCA-1_RM02	L5IT_Rorb+_Adam33+_Trpm4+	6113	2524	RM02	2.84775	L5	IT	0.494708	0.780152	-6.43091	4.08167	early
CACACAAGTCCAGTTA-1_RM02	L5IT_Rorb+_Adam33+_Trpm4+	20965	5904	RM02	1.98242	L5	IT	0.761969	0.484568	-4.05931	5.91541	early
CACAGATCACAACCGC-1_RM02	L5/6IT_Cux2+_Rorb-	7374	3373	RM02	12.3191	L6	IT	0.453522	0.482486	-4.28945	-1.147	early
CACAGATCACTAACCA-1_RM02	L5/6IT_Fezf2+_Ccdc80+	39344	7275	RM02	1.17724	L6b	L6b	0.311247	0.57993	3.99593	7.58539	early
CACAGATCATACTTTC-1_RM02	L5/6IT_Cux2+_Rorb-	18734	5365	RM02	2.86561	L5	IT	0.528992	0.454169	-7.71756	1.43359	early
CACAGGCAGCACTAGG-1_RM02	L5/6IT_Cux2+_Rorb-	17943	5331	RM02	1.56474	L5	IT	0.856694	0.71423	-1.25951	1.31081	early
CACAGGCCAACTGATC-1_RM02	Mix_L2/3IT_Rorb+_Glia	201	141	RM02	0.469484	L2/3	IT	0.732119	0.627245	-0.724231	-8.26434	early
CACAGGCCAGTGTGCC-1_RM02	L5IT_Rorb+_Adam33+_Trpm4+	10266	3988	RM02	1.48418	L5	IT	0.856226	0.917519	-5.52193	5.37731	early
CACAGGCGTCATCACA-1_RM02	L5IT_Rorb+_Adam33+_Trpm4+	6598	3032	RM02	1.82397	L5	IT	0.330776	0.733678	-0.76142	1.63047	early
CACAGGCGTGCTGATT-1_RM02	L5/6IT_Cux2+_Rorb-	4445	2447	RM02	7.65784	L5	IT	0.537544	0.658102	-4.32741	1.46074	early
CACAGGCTCACCCTCA-1_RM02	L5/6IT_Cux2+_Rorb-	13726	4654	RM02	2.6021	L5	IT	0.502645	0.617179	-5.64878	0.417973	early
CACAGGCTCGGTAGGA-1_RM02	L5/6IT_Rorb+_Adam33+_Hspb3+	19124	4847	RM02	1.33654	L5	IT	0.697835	0.482105	3.11712	-0.472293	early
CACATGATCTACGCGG-1_RM02	L5/6IT_Cux2+_Rorb-	6098	3000	RM02	11.872	L5	IT	0.3859	0.482032	-3.89423	-1.10981	early
CACATGATCTCTAGGA-1_RM02	Mix_L2/3IT_Rorb+_Glia	209	132	RM02	1.2987	L2/3	IT	0.292391	0.605755	0.0687096	-8.44011	early
CACCAAACAGGTCAAG-1_RM02	L5IT_Rorb+_Adam33+_Trpm4+	5505	2809	RM02	6.93004	L5	IT	0.398429	0.706264	-3.4146	4.57706	early
CACCAAACATTGTAGC-1_RM02	Mix_L2/3IT_Rorb+_Glia	248	156	RM02	2.24719	L2/3	IT	0.457489	0.541021	-0.490957	-7.83694	early
CACGAATAGGCTGTAG-1_RM02	L2/3IT_Rorb+_Atp6v0c+	213	132	RM02	0.431034	L2/3	IT	0.490532	0.60859	-0.917578	-7.74934	early
CACGAATGTGAGATAT-1_RM02	L5/6IT_Fezf2+_Ccdc80+	19899	5534	RM02	1.22627	L6	CT	0.991277	0.821381	3.89749	7.15842	early
CACGGGTAGTATGATG-1_RM02	L2/3IT_Rorb+_Atp6v0c+	384	292	RM02	1.93705	L2/3	IT	0.698883	0.625338	2.77237	-1.5551	early
CACGGGTCATGACACT-1_RM02	Mix_L2/3IT_Rorb+_Glia	207	149	RM02	2.1645	L2/3	IT	0.376502	0.564388	-0.988888	-10.7393	early
CACGTGGTCTTAGTTC-1_RM02	L2/3IT_Rorb+_Atp6v0c+	236	154	RM02	4.96183	L2/3	IT	0.62561	0.584841	-1.81409	-6.05333	early
CACGTTCGTGCCCACA-1_RM02	L5/6IT_Rorb+_Adam33+_Hspb3+	15349	5054	RM02	2.59962	L5	IT	0.420165	0.497123	-0.831694	-1.98008	early
CACGTTCTCTCATGGA-1_RM02	Mix_L2/3IT_Rorb+_Glia	223	134	RM02	2.85714	L2/3	IT	0.391306	0.570352	-0.966991	-10.3193	early
CACGTTCTCTCTAGGA-1_RM02	L5/6IT_Rorb+_Adam33+_Hspb3+	18161	5423	RM02	1.25342	L5	IT	0.705371	0.870541	0.346305	1.87391	early
CACTAAGCAACCGTGC-1_RM02	Sst_Htr1a	11277	4024	RM02	4.0721	Sst	Sst	1	0.8419	6.97436	-8.98556	early
CACTGAACACGACAAG-1_RM02	L5IT_Rorb+_Adam33+_Trpm4+	15773	4974	RM02	1.81741	L5	IT	0.781946	0.732943	-3.83677	5.83976	early
CACTGAAGTCGAAGCA-1_RM02	L2/3IT_Rorb+_Atp6v0c+	16409	5096	RM02	1.5702	L6	IT	0.519571	0.445677	0.828237	-1.66571	early
CACTGAAGTGTTACAC-1_RM02	L2/3IT_Rorb+_Atp6v0c+	309	247	RM02	0.890208	L2/3	IT	0.559124	0.614108	-1.54118	-4.90644	early
CACTGAATCTTAGCAG-1_RM02	Gpr88	3530	1870	RM02	0.578353	L2/3	IT	0.666775	0.564245	12.0348	-0.420499	early
CACTGGGAGTCACTGT-1_RM02	Mix_L2/3IT_Rorb+_Glia	235	151	RM02	0.396825	L2/3	IT	0.535331	0.594433	0.363236	-8.72457	early
CACTGGGGTTATTCTC-1_RM02	L5/6IT_Cux2+_Rorb-	16469	4868	RM02	3.38895	L6	IT	0.491681	0.564515	-6.91059	0.337058	early
CACTGGGTCGGCTATA-1_RM02	L6CT_Fezf2+_Foxp2+	5267	2585	RM02	6.52027	L6	CT	0.965639	0.875201	3.60996	9.41956	early
CACTGTCTCCTCATAT-1_RM02	L2/3IT_Rorb+_Atp6v0c+	326	221	RM02	17.5983	L5	IT	0.216936	0.687006	0.72564	-7.65361	early
CAGAGCCCAGACTGCC-1_RM02	L5/6IT_Fezf2+_Ccdc80+	7132	3129	RM02	11.4348	L5	IT	0.639986	0.47721	-2.20669	4.28301	early
CAGAGCCGTCCTGAAT-1_RM02	L5/6IT_Fezf2+_Ccdc80+	18525	5609	RM02	4.11863	L6	IT	0.499083	0.568721	-2.39246	2.20477	early
CAGATACTCTTTCCAA-1_RM02	L2/3IT_Rorb+_Atp6v0c+	222	176	RM02	0.416667	L2/3	IT	0.807208	0.617738	0.0342354	-6.4155	early
CAGATCAAGCTTTCCC-1_RM02	Mix_L2/3IT_Rorb+_Glia	203	130	RM02	1.79372	L2/3	IT	0.230364	0.570777	-1.76939	-11.9171	early
CAGATCAGTGCCAAGA-1_RM02	L2/3IT_Rorb+_Atp6v0c+	329	267	RM02	6.13333	L5	IT	0.54828	0.77532	-1.06387	-5.77099	early
CAGATCATCAGCTTCC-1_RM02	Mix_L2/3IT_Rorb+_Glia	252	159	RM02	0.362319	L2/3	IT	0.705723	0.610775	-0.445811	-8.36437	early
CAGATTGCATAACGGG-1_RM02	Mix_L2/3IT_Rorb+_Glia	251	154	RM02	5.7554	L2/3	IT	0.429131	0.527209	-0.554261	-9.54375	early
CAGATTGGTCGCTTGG-1_RM02	L5/6IT_Fezf2+_Ccdc80+	12290	4451	RM02	4.06928	L5	IT	0.677609	0.674749	-3.39419	3.86621	early
CAGATTGTCTTACGTT-1_RM02	L5/6NP_Fezf2+_Tshz2+	9263	3789	RM02	2.3122	L5/6	NP	0.999321	0.997989	-0.0125961	12.9189	early
CAGCACGCATACTGAC-1_RM02	Mix_L2/3IT_Rorb+_Glia	253	152	RM02	8	L2/3	IT	0.463023	0.453826	-1.79784	-11.0475	early
CAGCACGTCGACATCA-1_RM02	L5/6IT_Rorb+_Adam33+_Hspb3+	15352	4881	RM02	2.82323	L5	IT	0.490752	0.44604	0.136479	-0.929617	early
CAGCAGCAGTGTTCAC-1_RM02	L5/6IT_Cux2+_Rorb-	7799	3409	RM02	5.95322	L5	IT	0.556955	0.506145	-4.40699	0.404007	early
CAGCCAGCAAGGTTGG-1_RM02	Mix_L2/3IT_Rorb+_Glia	328	223	RM02	8.51582	L2/3	IT	0.376043	0.439778	-0.668872	-9.16971	early
CAGCGTGCAGCAGGAT-1_RM02	L2/3IT_Rorb+_Atp6v0c+	206	135	RM02	2.17391	L2/3	IT	0.58468	0.614247	0.106497	-6.91749	early
CAGGCCAAGGCATGGT-1_RM02	Vip_Sema5b	9282	3819	RM02	2.92493	Vip	Vip	1	0.962337	13.6423	2.25392	early
CAGGCCACAAGAGTTA-1_RM02	L5IT_Rorb+_Adam33+_Trpm4+	3943	2094	RM02	0.287977	L2/3	IT	0.825294	0.588014	-6.29074	2.11865	early
CAGGCCAGTGACCGAA-1_RM02	L5/6IT_Cux2+_Rorb-	11135	4064	RM02	3.04456	L6	IT	0.616079	0.586984	-7.03342	1.09873	early
CAGGCCATCTTGTGCC-1_RM02	Mix_L2/3IT_Rorb+_Glia	221	138	RM02	1.25523	L2/3	IT	0.450184	0.623777	-0.561095	-10.7525	early
CAGGGCTCACCGCTGA-1_RM02	Mix_L2/3IT_Rorb+_Glia	218	165	RM02	0.829876	L2/3	IT	0.144353	0.589937	-1.6947	-11.6206	early
CAGGGCTCACCGGTCA-1_RM02	Mix_L2/3IT_Rorb+_Glia	379	291	RM02	2.83019	L2/3	IT	0.0459396	0.414309	-1.50026	-12.767	early
CAGGGCTCACCTCGTT-1_RM02	Mix_L2/3IT_Rorb+_Glia	255	192	RM02	2.39726	L2/3	IT	0.0700206	0.480359	-1.50105	-12.763	early
CAGGGCTGTTAGTTCG-1_RM02	L5IT_Rorb+_Adam33+_Trpm4+	6112	2728	RM02	2.62585	L5	IT	0.927267	0.889376	-6.60881	4.74807	early
CAGGTATAGTTTCTTC-1_RM02	L5IT_Rorb+_Adam33+_Trpm4+	8067	3062	RM02	3.14628	L5	IT	0.804513	0.846911	-6.55021	4.84889	early
CAGTGCGCATTCAGCA-1_RM02	L5/6IT_Rorb+_Adam33+_Hspb3+	16367	4701	RM02	1.18774	L5	IT	0.428688	0.646956	1.53666	0.473606	early
CAGTGCGGTACATACC-1_RM02	L5/6IT_Cux2+_Rorb-	11667	4170	RM02	5.98642	L5	IT	0.508819	0.601622	-6.53318	0.475048	early
CAGTGCGTCCTGGCTT-1_RM02	Vip_Sema5b	7291	3432	RM02	2.51353	Vip	Vip	0.997784	0.990994	13.4172	2.3492	early
CAGTGCGTCGAGTGGA-1_RM02	L5/6IT_Fezf2+_Ccdc80+	6198	2995	RM02	4.0801	L5	IT	0.740469	0.738407	-2.1847	4.2081	early
CAGTTAGGTCTCGACG-1_RM02	Mix_L2/3IT_Rorb+_Glia	230	148	RM02	1.2	L2/3	IT	0.311282	0.577453	-1.15201	-10.033	early
CAGTTCCAGTGCAACG-1_RM02	L5/6IT_Rorb+_Adam33+_Hspb3+	15592	4897	RM02	1.34432	L5	IT	0.263425	0.743821	-0.219061	1.5776	early
CAGTTCCCAGAGCTAG-1_RM02	L5/6IT_Fezf2+_Ccdc80+	31115	5965	RM02	1.08127	L6	CT	0.940466	0.66192	4.58952	4.85648	early
CAGTTCCCATTCTCTA-1_RM02	Mix_L2/3IT_Rorb+_Glia	209	136	RM02	0.431034	L2/3	IT	0.375819	0.590149	-1.69364	-11.27	early
CAGTTCCGTGTCGCTG-1_RM02	L2/3IT_Rorb+_Atp6v0c+	239	161	RM02	0.380228	L2/3	IT	0.50682	0.6273	-1.26991	-7.20033	early
CAGTTCCTCCCGTGTT-1_RM02	Mix_L2/3IT_Rorb+_Glia	256	195	RM02	3.18021	L2/3	IT	0.261785	0.577471	-0.88602	-11.6755	early
CATAAGCTCACCTTGC-1_RM02	Mix_L2/3IT_Rorb+_Glia	278	199	RM02	1.63934	L2/3	IT	0.381979	0.613187	-1.46828	-11.8899	early
CATAAGCTCCCTCATG-1_RM02	Mix_L2/3IT_Rorb+_Glia	252	187	RM02	2.85714	L2/3	IT	0.248771	0.516665	-1.80698	-11.7788	early
CATACAGAGGCTCCCA-1_RM02	Mix_L2/3IT_Rorb+_Glia	203	138	RM02	1.75439	L2/3	IT	0.200684	0.543432	-1.47406	-11.8922	early
CATACAGGTTCGCGTG-1_RM02	L5/6IT_Cux2+_Rorb-	7333	3355	RM02	4.87619	L5	IT	0.401766	0.694719	-4.66238	0.837396	early
CATACAGTCTCACCCA-1_RM02	L2/3IT_Rorb+_Atp6v0c+	279	169	RM02	5.3125	L2/3	IT	0.667531	0.602114	-0.530484	-7.97811	early
CATACTTGTTTACCAG-1_RM02	L5/6IT_Cux2+_Rorb-	10143	4014	RM02	4.80796	L5	IT	0.509012	0.559955	-4.22621	0.814706	early
CATACTTTCTAGAGCT-1_RM02	L5/6IT_Rorb+_Adam33+_Hspb3+	17905	5330	RM02	1.70016	L5	IT	0.565506	0.620016	0.938183	1.8296	early
CATCAAGGTCTGTCCT-1_RM02	Mix_L2/3IT_Rorb+_Glia	205	163	RM02	0	L2/3	IT	0.418031	0.629343	-1.44987	-9.80124	early
CATCCACAGCAGATAT-1_RM02	L5IT_Rorb+_Adam33+_Trpm4+	18418	5445	RM02	1.64844	L5	IT	0.835059	0.769878	-1.15832	1.64502	early
CATCGCTAGGCACCAA-1_RM02	Mix_L2/3IT_Rorb+_Glia	261	166	RM02	1.40351	L2/3	IT	0.0947377	0.518723	-1.40243	-10.6699	early
CATCGGGAGCTGTACT-1_RM02	Mix_L2/3IT_Rorb+_Glia	302	198	RM02	2.02312	L2/3	IT	0.391174	0.555452	-1.33497	-11.6954	early
CATCGGGAGGATTACA-1_RM02	Mix_L2/3IT_Rorb+_Glia	237	152	RM02	1.9305	L2/3	IT	0.673175	0.58186	-0.254003	-8.0214	early
CATCGGGAGGTTGGTG-1_RM02	L5IT_Rorb+_Adam33+_Trpm4+	4039	2364	RM02	0.53032	L2/3	IT	0.755931	0.488022	-3.39188	4.90027	early
CATCGGGCACGCCAGT-1_RM02	Mix_L2/3IT_Rorb+_Glia	199	117	RM02	0.458716	L2/3	IT	0.622151	0.614895	-0.693952	-7.65659	early
CATCGGGTCAGCCTCT-1_RM02	L6CT_Fezf2+_Foxp2+	7568	3496	RM02	4.47016	L6	CT	0.926846	0.792069	3.96714	7.94082	early
CATCGGGTCATGGGAG-1_RM02	L5/6IT_Rorb+_Adam33+_Hspb3+	14605	4959	RM02	1.8326	L5	IT	0.465121	0.434123	-1.9668	-1.11671	early
CATCGTCAGACGAAGA-1_RM02	Mix_L2/3IT_Rorb+_Glia	243	155	RM02	1.82482	L2/3	IT	0.599407	0.615385	-1.10305	-8.6915	early
CATGAGTCAGGGCTTC-1_RM02	L5IT_Rorb+_Adam33+_Trpm4+	5916	3036	RM02	4.27074	L5	IT	0.716837	0.85933	-3.70351	2.90675	early
CATGAGTTCGGAGTGA-1_RM02	L5/6IT_Rorb+_Adam33+_Hspb3+	12842	4371	RM02	1.84342	L5	IT	0.454628	0.787121	1.39568	0.917535	early
CATGCAAAGGAATGTT-1_RM02	L5/6IT_Rorb+_Adam33+_Hspb3+	19513	4794	RM02	1.47662	L5	IT	0.654957	0.472793	2.9434	-0.294528	early
CATGCAAGTGATCATC-1_RM02	L5IT_Rorb+_Adam33+_Trpm4+	235	177	RM02	4.96183	L2/3	IT	0.598504	0.604783	-4.4363	2.89718	early
CATGCAATCGCAATTG-1_RM02	L5/6NP_Fezf2+_Tshz2+	11140	4363	RM02	2.02778	L5/6	NP	0.999936	0.998073	-0.185042	13.2704	early
CATGCGGAGCTCTTCC-1_RM02	L2/3IT_Rorb+_Atp6v0c+	1093	804	RM02	5.50082	L5	IT	0.235278	0.823584	-0.288472	-5.79001	early
CATGCGGGTACCACGC-1_RM02	L2/3IT_Rorb+_Atp6v0c+	258	188	RM02	12.7389	L5	IT	0.346469	0.554947	-1.71652	-6.1724	early
CATGCTCTCGTCGGGT-1_RM02	L2/3IT_Rorb+_Atp6v0c+	204	140	RM02	0.913242	L2/3	IT	0.642906	0.597963	-0.242852	-6.44928	early
CATGGATCACTACCCT-1_RM02	L5IT_Rorb+_Adam33+_Trpm4+	6699	2737	RM02	2.90185	L5	IT	0.610896	0.839221	-6.41631	4.92899	early
CATGGATGTTGCATTG-1_RM02	L5/6IT_Cux2+_Rorb-	14262	4780	RM02	2.78974	L5	IT	0.384803	0.636833	-5.7609	1.01054	early
CATGGATTCCGGACTG-1_RM02	L2/3IT_Rorb+_Atp6v0c+	219	136	RM02	0.429185	L2/3	IT	0.791896	0.630724	-0.303958	-6.76901	early
CATGGATTCTGACGCG-1_RM02	Mix_L2/3IT_Rorb+_Glia	289	234	RM02	7.85498	L2/3	IT	0.607644	0.542815	-1.86862	-9.37661	early
CATGGTACACCGTACG-1_RM02	L5/6IT_Rorb+_Adam33+_Hspb3+	20621	5158	RM02	1.44973	L5	IT	0.900781	0.544058	2.15857	-0.248074	early
CATGGTATCTTACACT-1_RM02	L2/3IT_Rorb+_Atp6v0c+	226	113	RM02	0.395257	L2/3	IT	0.600108	0.610971	-0.623351	-6.99444	early
CATTCATCATCGCTAA-1_RM02	L5/6IT_Rorb+_Atp5o+	15965	4800	RM02	1.18881	L6	IT	0.780491	0.488225	3.97672	-0.112366	early
CATTCCGAGAGTTGCG-1_RM02	L5IT_Rorb+_Adam33+_Trpm4+	22335	5991	RM02	6.60887	L5	IT	0.685337	0.473942	-1.70607	5.95193	early
CATTCCGAGGCAATGC-1_RM02	L2/3IT_Rorb+_Atp6v0c+	273	203	RM02	0.347222	L2/3	IT	0.588633	0.634797	-1.52713	-6.68019	early
CATTCCGCATCTCCCA-1_RM02	L2/3IT_Rorb+_Atp6v0c+	212	134	RM02	0.434783	L2/3	IT	0.657979	0.582825	0.202425	-6.71531	early
CATTCCGGTCAAGCCC-1_RM02	L5/6IT_Cux2+_Rorb-	10856	4292	RM02	8.61842	L6	IT	0.401762	0.474682	-3.93752	-1.20701	early
CATTCTACAGCTATTG-1_RM02	L5IT_Rorb+_Adam33+_Trpm4+	1578	1084	RM02	19.854	L5	IT	0.405416	0.849662	-1.82098	-1.06469	early
CATTCTAGTTCTCCCA-1_RM02	L5/6IT_Rorb+_Adam33+_Hspb3+	20771	5798	RM02	1.68225	L5	IT	0.541374	0.435825	0.589034	-0.598036	early
CATTGAGTCGAGAGCA-1_RM02	L5/6IT_Rorb+_Adam33+_Hspb3+	5070	2603	RM02	1.16115	L5	IT	0.70981	0.834211	3.19747	-0.00640673	early
CATTGCCGTACTTGTG-1_RM02	L2/3IT_Rorb+_Atp6v0c+	210	162	RM02	2.57511	L2/3	IT	0.74934	0.627159	-0.736058	-5.9867	early
CATTGCCTCCCAGGAC-1_RM02	Mix_L2/3IT_Rorb+_Glia	245	170	RM02	1.89394	L2/3	IT	0.310178	0.564168	-1.37358	-11.2067	early
CATTGTTTCTCTAGGA-1_RM02	Mix_L2/3IT_Rorb+_Glia	252	159	RM02	4.92958	L2/3	IT	0.558593	0.510595	-0.906694	-9.93871	early
CCAAGCGAGCTCCCTT-1_RM02	L5/6IT_Fezf2+_Ccdc80+	35523	7011	RM02	2.45182	L6	IT	0.600278	0.460923	-1.22237	2.96445	early
CCAAGCGTCGGCATCG-1_RM02	L2/3IT_Rorb+_Atp6v0c+	4465	2508	RM02	7.67243	L5	IT	0.343714	0.640798	-1.78688	3.25011	early
CCAATGAAGCATACTC-1_RM02	L5/6IT_Rorb+_Adam33+_Hspb3+	8299	3240	RM02	2.18823	L5	IT	0.917949	0.856745	-0.232556	1.07956	early
CCAATGATCAGTCATG-1_RM02	Vip_Sema5b	6606	3184	RM02	3.63013	Vip	Vip	0.97568	0.946092	14.1735	2.60558	early
CCAATTTGTACCGTGC-1_RM02	Vip_Sema5b	4995	2630	RM02	2.61002	Vip	Vip	0.928709	0.916967	14.2159	2.62963	early
CCACAAAAGGTATAGT-1_RM02	Mix_L2/3IT_Rorb+_Glia	307	192	RM02	1.45349	L2/3	IT	0.45151	0.57625	-1.06505	-10.3442	early
CCACAAAAGTTCTACG-1_RM02	Mix_L2/3IT_Rorb+_Glia	272	154	RM02	3.30033	L2/3	IT	0.519613	0.524689	-0.856064	-8.89011	early
CCACAAAGTTAGGCCC-1_RM02	Mix_L2/3IT_Rorb+_Glia	328	228	RM02	1.15274	L2/3	IT	0.100464	0.548109	-1.38341	-11.089	early
CCACAAAGTTCTCAGA-1_RM02	Mix_L2/3IT_Rorb+_Glia	247	161	RM02	2.54545	L2/3	IT	0.476753	0.600736	-0.535944	-7.99568	early
CCACAAATCTCATGCC-1_RM02	L5/6IT_Cux2+_Rorb-	13286	4478	RM02	6.23129	L5	IT	0.58476	0.57323	-7.33766	1.24958	early
CCACACTAGACGATAT-1_RM02	Mix_L2/3IT_Rorb+_Glia	198	137	RM02	0	L2/3	IT	0.507584	0.623739	-0.565976	-9.59428	early
CCACACTGTGGATACG-1_RM02	L5IT_Rorb+_Adam33+_Trpm4+	5423	2684	RM02	2.79623	L5	IT	0.81449	0.854992	-4.44266	4.07885	early
CCACCATAGACCATGG-1_RM02	L2/3IT_Rorb+_Atp6v0c+	200	120	RM02	2.29358	L2/3	IT	0.65727	0.615979	-0.314558	-7.64903	early
CCACCATGTCATCTAG-1_RM02	L5IT_Rorb+_Adam33+_Trpm4+	8862	3655	RM02	2.19578	L5	IT	0.680438	0.825904	-5.27558	4.58268	early
CCACGAGAGCGGACAT-1_RM02	L5IT_Rorb+_Adam33+_Trpm4+	2130	1359	RM02	0.0457247	L2/3	IT	0.5888	0.666526	-4.95226	2.87822	early
CCACGAGGTGGATACG-1_RM02	L5IT_Rorb+_Adam33+_Trpm4+	2504	1445	RM02	13.1286	L5	IT	0.468939	0.813821	-4.28574	3.78999	early
CCACGTTCATTGAAAG-1_RM02	L2/3IT_Rorb+_Atp6v0c+	235	189	RM02	16.0656	L5	IT	0.390647	0.578628	-1.23396	-6.79335	early
CCACGTTTCCCGTTGT-1_RM02	L5/6IT_Fezf2+_Ccdc80+	19750	5286	RM02	1.28294	L6	CT	0.900383	0.700789	2.88495	3.06166	early
CCACTTGAGACGCTCC-1_RM02	L6CT_Fezf2+_Foxp2+	17124	5295	RM02	1.78581	L6	CT	0.958652	0.853006	3.70373	8.97847	early
CCACTTGCAATCGCCG-1_RM02	L6CT_Fezf2+_Foxp2+	3625	1976	RM02	11.7107	L5	IT	0.396273	0.475129	2.44211	10.149	early
CCACTTGGTTAACAGA-1_RM02	L5/6IT_Fezf2+_Ccdc80+	21403	5515	RM02	2.72602	L5	IT	0.685117	0.351962	-1.42904	4.06592	early
CCATAAGTCAGCACCG-1_RM02	L5IT_Rorb+_Adam33+_Trpm4+	2953	1826	RM02	7.79994	L5	IT	0.402497	0.822776	-3.97573	2.9081	early
CCATCACAGTTCTACG-1_RM02	L5/6IT_Rorb+_Adam33+_Hspb3+	21688	5646	RM02	1.5407	L6	IT	0.468044	0.519218	-1.26455	-0.191279	early
CCCATTGCACTGGATT-1_RM02	Mix_L2/3IT_Rorb+_Glia	201	135	RM02	3.93013	L2/3	IT	0.473202	0.549547	-1.3082	-10.0072	early
CCCATTGCAGTAACGG-1_RM02	L5ET_Fezf2+_Bcl6+	28070	6384	RM02	7.60544	L6	IT	0.724091	0.413176	6.30728	6.34884	early
CCCATTGGTATGACAA-1_RM02	L5/6IT_Rorb+_Adam33+_Hspb3+	17779	5395	RM02	1.69826	L5	IT	0.725209	0.84659	1.15126	0.0660766	early
CCCGAAGCACGGAAGT-1_RM02	L5/6IT_Fezf2+_Ccdc80+	26257	5613	RM02	1.49097	L6	CT	0.98459	0.73725	4.49969	4.99719	early
CCCGAAGGTGATTCTG-1_RM02	Mix_L2/3IT_Rorb+_Glia	1498	993	RM02	18.8516	L5	IT	0.342668	0.683993	-4.83684	4.24745	early
CCCGAAGGTGGCAACA-1_RM02	L5/6IT_Rorb+_Adam33+_Hspb3+	18277	5431	RM02	1.68431	L6	IT	0.668053	0.526326	-2.00076	-0.443085	early
CCCGAAGGTTCTTCAT-1_RM02	Mix_L2/3IT_Rorb+_Glia	234	129	RM02	1.16732	L2/3	IT	0.662004	0.594305	-1.28933	-9.90104	early
CCCGAAGTCATTGCCC-1_RM02	Mix_L2/3IT_Rorb+_Glia	275	157	RM02	1.31148	L2/3	IT	0.383243	0.571158	-0.951934	-9.74356	early
CCCGAAGTCTAGCCAA-1_RM02	Vip_Pkib	26471	5853	RM02	1.20649	Vip	Vip	0.993054	0.880486	12.5717	2.32116	early
CCCGAAGTCTCATGGA-1_RM02	L5IT_Rorb+_Adam33+_Trpm4+	2899	1591	RM02	0.133511	L2/3	IT	0.657955	0.600893	0.772423	11.8707	early
CCCGGAACAAGCGAAC-1_RM02	L5IT_Rorb+_Adam33+_Trpm4+	7482	3301	RM02	3.05033	L5	IT	0.835138	0.860415	-6.11156	5.19611	early
CCCGGAACACAAGTTC-1_RM02	L5/6NP_Fezf2+_Tshz2+	28749	5970	RM02	0.996466	L5/6	NP	0.848392	0.73519	-1.91403	13.6253	early
CCCGGAACATGTTCGA-1_RM02	Mix_L2/3IT_Rorb+_Glia	200	150	RM02	2.38095	L2/3	IT	0.552755	0.619687	-0.848768	-7.76258	early
CCCGGAAGTGGACAGT-1_RM02	L5IT_Rorb+_Adam33+_Trpm4+	5107	2723	RM02	0.0740056	L2/3	IT	0.882252	0.536146	-5.26731	1.61094	early
CCCGGAATCGAGATAA-1_RM02	L5/6IT_Rorb+_Adam33+_Hspb3+	27278	5568	RM02	1.41782	L5	IT	0.686413	0.670819	2.58541	-0.681586	early
CCCTAACGTACGTACT-1_RM02	Mix_L2/3IT_Rorb+_Glia	210	116	RM02	11.2	L5	IT	0.319483	0.585579	-0.469522	-8.4478	early
CCCTAACTCTGACAGT-1_RM02	Mix_L2/3IT_Rorb+_Glia	221	155	RM02	2.05761	L2/3	IT	0.256136	0.596943	-1.15147	-10.3471	early
CCCTAACTCTGGTCAA-1_RM02	Mix_L2/3IT_Rorb+_Glia	204	144	RM02	0.909091	L2/3	IT	0.490697	0.600033	-0.416083	-8.5996	early
CCCTCAAGTACTCGCG-1_RM02	Mix_L2/3IT_Rorb+_Glia	332	253	RM02	2.87958	L2/3	IT	0.271243	0.480312	-1.2656	-12.0283	early
CCCTCAAGTTGCATCA-1_RM02	Mix_L2/3IT_Rorb+_Glia	226	166	RM02	2.86885	L2/3	IT	0.582575	0.607768	1.02687	-9.6771	early
CCCTCTCCACTGCACG-1_RM02	L5IT_Rorb+_Adam33+_Trpm4+	16002	4944	RM02	2.96239	L5	IT	0.781066	0.548127	-5.82265	5.58031	early
CCCTCTCGTCTCACAA-1_RM02	L5/6IT_Cux2+_Rorb-	25389	6254	RM02	4.52208	L6	IT	0.447616	0.521956	-5.30808	-0.868536	early
CCCTGATAGTGAGTGC-1_RM02	L5IT_Rorb+_Adam33+_Trpm4+	1782	1163	RM02	9.46746	L5	IT	0.294709	0.827049	-3.97924	3.9402	early
CCCTGATTCCAACCGG-1_RM02	L5IT_Rorb+_Adam33+_Trpm4+	4138	2225	RM02	5.28437	L5	IT	0.564312	0.807474	-3.92932	4.10198	early
CCCTTAGCACACCTAA-1_RM02	L5ET_Fezf2+_Bcl6+	41171	7374	RM02	3.06158	L5	IT	0.766529	0.367963	5.77719	5.89324	early
CCCTTAGCACCATATG-1_RM02	Mix_L2/3IT_Rorb+_Glia	251	142	RM02	2.5641	L2/3	IT	0.580054	0.630282	-1.05737	-8.8351	early
CCCTTAGCACCGAATT-1_RM02	Vip_Pkib	15663	4630	RM02	1.23839	Vip	Vip	0.948887	0.962382	12.828	2.74415	early
CCCTTAGGTAGAGCTG-1_RM02	L2/3IT_Rorb+_Atp6v0c+	216	159	RM02	1.30435	L2/3	IT	0.595518	0.610431	0.373803	-6.59242	early
CCCTTAGGTCATAAAG-1_RM02	L2/3IT_Rorb+_Atp6v0c+	233	146	RM02	2.59259	L2/3	IT	0.59884	0.572044	0.574064	-6.86042	early
CCCTTAGGTTGGAGAC-1_RM02	L2/3IT_Rorb+_Atp6v0c+	207	167	RM02	2.20264	L2/3	IT	0.631912	0.632215	-1.80062	-6.94413	early
CCGATCTAGCGGTATG-1_RM02	L5/6IT_Cux2+_Rorb-	11423	4110	RM02	4.593	L5	IT	0.483082	0.551983	-6.96215	2.06686	early
CCGATGGTCGTAACAC-1_RM02	L5/6IT_Cux2+_Rorb-	14993	5137	RM02	2.67671	L6	IT	0.52482	0.496117	-3.05085	-0.67915	early
CCGCAAGGTAGTCGTT-1_RM02	L5IT_Rorb+_Adam33+_Trpm4+	7996	3698	RM02	4.769	L5	IT	0.688399	0.770428	-2.47179	6.06886	early
CCGCAAGGTTGCGTAT-1_RM02	L5/6NP_Fezf2+_Tshz2+	12361	4681	RM02	2.08028	L5/6	NP	0.996934	0.99671	-0.235424	13.403	early
CCGGACAGTAATGTGA-1_RM02	L5IT_Rorb+_Adam33+_Trpm4+	10310	4201	RM02	4.88357	L5	IT	0.394613	0.756326	-3.04686	5.24142	early
CCGGACAGTGCCGTAC-1_RM02	L5IT_Rorb+_Adam33+_Trpm4+	1137	836	RM02	10.92	L5	IT	0.343375	0.847479	-4.15875	3.31489	early
CCGGGTAGTCCGGCAT-1_RM02	L5IT_Rorb+_Adam33+_Trpm4+	6713	3203	RM02	1.86621	L5	IT	0.90689	0.851203	-5.72069	4.9057	early
CCGGGTAGTGCTGATT-1_RM02	L5/6IT_Cux2+_Rorb-	9423	3899	RM02	4.24557	L5	IT	0.28491	0.668208	-5.46845	-0.973473	early
CCGGGTATCATAGCAC-1_RM02	L2/3IT_Rorb+_Atp6v0c+	223	143	RM02	0.823045	L2/3	IT	0.63613	0.590641	-1.33355	-7.51533	early
CCGGTAGTCATAGCAC-1_RM02	L5IT_Rorb+_Adam33+_Trpm4+	8552	3771	RM02	1.7649	L5	IT	0.37567	0.750292	-4.59531	4.43041	early
CCGGTGAAGCTCCACG-1_RM02	L5IT_Rorb+_Adam33+_Trpm4+	5109	2671	RM02	5.83889	L5	IT	0.346946	0.823499	-3.33899	4.8539	early
CCGGTGAAGGTCCCGT-1_RM02	L2/3IT_Rorb+_Atp6v0c+	245	190	RM02	5.39568	L2/3	IT	0.746938	0.595828	-0.730565	-7.46785	early
CCGTGAGGTGAATGTA-1_RM02	L5IT_Rorb+_Adam33+_Trpm4+	10973	4303	RM02	2.27059	L5	IT	0.753857	0.573471	-1.10669	-0.0238573	early
CCGTGAGTCTTACTGT-1_RM02	L5/6IT_Cux2+_Rorb-	13075	4185	RM02	2.41503	L5	IT	0.532782	0.510607	-6.82462	1.42768	early
CCGTTCAGTAAGACCG-1_RM02	L2/3IT_Rorb+_Atp6v0c+	621	467	RM02	5.18934	L5	IT	0.402139	0.570185	2.32423	-1.63303	early
CCTAACCCACCCAATA-1_RM02	L5/6IT_Fezf2+_Ccdc80+	14523	4560	RM02	3.02235	L6	CT	0.95377	0.806594	3.82789	5.44958	early
CCTAAGAAGAGATGCC-1_RM02	Mix_L2/3IT_Rorb+_Glia	250	163	RM02	2.23048	L2/3	IT	0.675483	0.592814	-0.615986	-9.50412	early
CCTAAGAAGTAGGTTA-1_RM02	Ndnf_Zfp804b	30705	6259	RM02	1.51561	Lamp5	Lamp5	0.992016	0.587859	13.4418	-0.191458	early
CCTAAGACACAGTACT-1_RM02	L5/6IT_Rorb+_Adam33+_Hspb3+	15769	4681	RM02	0.759701	L5	IT	0.449147	0.672033	1.57963	0.566308	early
CCTAAGACACGAGGTA-1_RM02	L5/6IT_Cux2+_Rorb-	3651	1742	RM02	18.7193	L5	IT	0.459066	0.781579	-7.88798	1.67732	early
CCTAAGAGTCTCAAGT-1_RM02	L2/3IT_Rorb+_Atp6v0c+	256	205	RM02	5.92334	L2/3	IT	0.682836	0.590164	-1.63146	-5.39481	early
CCTAAGATCCACTTTA-1_RM02	L2/3IT_Rorb+_Atp6v0c+	220	145	RM02	3.62903	L2/3	IT	0.551842	0.54581	0.69217	-6.59719	early
CCTATCGAGGAACTAT-1_RM02	L5/6IT_Rorb+_Adam33+_Hspb3+	11468	4060	RM02	5.73816	L6	IT	0.741731	0.496978	-1.02581	0.19142	early
CCTATCGCACAAATCC-1_RM02	L6CT_Fezf2+_Foxp2+	6843	3228	RM02	4.2374	L6	CT	0.69944	0.526136	3.58825	10.2051	early
CCTCAACAGTTGGCTT-1_RM02	Mix_L2/3IT_Rorb+_Glia	243	139	RM02	1.14504	L2/3	IT	0.406344	0.616874	-1.5227	-10.364	early
CCTCAACCACTTGTGA-1_RM02	L5/6IT_Rorb+_Adam33+_Hspb3+	13266	4286	RM02	1.28743	L5	IT	0.421723	0.75998	-0.331223	1.88931	early
CCTCACAAGGTGATAT-1_RM02	L6CT_Fezf2+_Foxp2+	4117	2208	RM02	7.47785	L6	CT	0.757599	0.529432	3.43114	10.2301	early
CCTCACAAGGTTTACC-1_RM02	L5/6IT_Rorb+_Adam33+_Hspb3+	16918	5118	RM02	1.70921	L5	IT	0.639081	0.573357	0.844248	-0.103541	early
CCTCACAAGTAACGAT-1_RM02	L5/6IT_Fezf2+_Ccdc80+	19951	5577	RM02	1.54987	L5	IT	0.656577	0.461693	-0.802939	3.56807	early
CCTCACACAAGACGAC-1_RM02	Mix_L2/3IT_Rorb+_Glia	264	157	RM02	0.701754	L2/3	IT	0.593558	0.595482	-0.0175584	-7.83808	early
CCTCACATCTCCCATG-1_RM02	Mix_L2/3IT_Rorb+_Glia	357	278	RM02	2.28426	L2/3	IT	0.183898	0.490068	-1.49103	-12.649	early
CCTCAGTAGCTTGTTG-1_RM02	L2/3IT_Rorb+_Atp6v0c+	244	144	RM02	5.10949	L2/3	IT	0.578756	0.55794	0.348024	-8.05589	early
CCTCAGTAGGTCCCTG-1_RM02	L2/3IT_Rorb+_Atp6v0c+	218	130	RM02	0	L2/3	IT	0.610643	0.604525	-0.0611821	-7.83362	early
CCTCATGAGCCTCCAG-1_RM02	L2/3IT_Rorb+_Atp6v0c+	203	139	RM02	0.930233	L2/3	IT	0.639117	0.626126	-0.519462	-6.20749	early
CCTCATGGTCTGGTTA-1_RM02	L5IT_Rorb+_Adam33+_Trpm4+	17316	5303	RM02	2.20006	L5	IT	0.686771	0.608166	-6.5237	4.57428	early
CCTCATGTCAGGTAAA-1_RM02	L5IT_Rorb+_Adam33+_Trpm4+	7761	3244	RM02	1.56	L5	IT	0.752991	0.855361	-0.835889	1.69618	early
CCTCCAAAGCAGCACA-1_RM02	Mix_L2/3IT_Rorb+_Glia	387	233	RM02	6.32054	L5	IT	0.44671	0.58153	-0.976729	-9.62938	early
CCTCCAACACCTGCGA-1_RM02	L5IT_Rorb+_Adam33+_Trpm4+	3461	1817	RM02	5.97652	L5	IT	0.520087	0.808941	-5.01118	3.55655	early
CCTCCAACATATGCGT-1_RM02	L5IT_Rorb+_Adam33+_Trpm4+	2055	1196	RM02	13.5468	L5	IT	0.333534	0.758908	-5.53232	2.34985	early
CCTCCAAGTTGTGTTG-1_RM02	L5/6IT_Cux2+_Rorb-	10832	4423	RM02	6.09128	L6	IT	0.464908	0.498546	-5.02933	-0.800202	early
CCTCCAATCATGGGAG-1_RM02	Pvalb	8111	3639	RM02	4.63918	Pvalb	Pvalb	0.971	0.524215	7.50351	-8.34967	early
CCTCCTCAGCCTCACG-1_RM02	L5/6IT_Rorb+_Adam33+_Hspb3+	36386	7438	RM02	1.42671	L5	IT	0.514854	0.422486	-1.27036	-2.34305	early
CCTCCTCAGCGACATG-1_RM02	Mix_L2/3IT_Rorb+_Glia	251	135	RM02	1.13636	L2/3	IT	0.645509	0.628026	-0.819099	-7.98711	early
CCTCCTCCAGAATCGG-1_RM02	Mix_L2/3IT_Rorb+_Glia	235	142	RM02	1.55039	L2/3	IT	0.616326	0.623964	0.880962	-9.41954	early
CCTCTAGCACCGTGGT-1_RM02	L5IT_Rorb+_Adam33+_Trpm4+	10600	4070	RM02	1.55809	L5	IT	0.574378	0.835643	-5.6811	5.59478	early
CCTCTAGGTCACCGAC-1_RM02	L5/6IT_Fezf2+_Ccdc80+	29608	6014	RM02	1.30495	L6	CT	0.977191	0.727655	4.5217	5.83993	early
CCTCTAGGTGGGCTTC-1_RM02	L5/6IT_Cux2+_Rorb-	16013	5397	RM02	3.69786	L5	IT	0.380798	0.52944	-3.21855	-1.96032	early
CCTCTAGTCGACGAGA-1_RM02	L5IT_Rorb+_Adam33+_Trpm4+	7911	3412	RM02	1.42405	L5	IT	0.883978	0.897451	-5.74035	5.05413	early
CCTCTCCCAGTCACGC-1_RM02	L2/3IT_Rorb+_Atp6v0c+	202	132	RM02	1.8018	L2/3	IT	0.55357	0.62869	-0.506021	-7.40404	early
CCTCTCCCATACATCG-1_RM02	Mix_L2/3IT_Rorb+_Glia	202	126	RM02	1.36364	L2/3	IT	0.780079	0.618109	1.23381	-9.5249	early
CCTCTCCTCATTGCCC-1_RM02	Mix_L2/3IT_Rorb+_Glia	1251	884	RM02	2.04701	L5	IT	0.816306	0.540538	-2.12925	-9.88707	early
CCTCTCCTCCGACAGC-1_RM02	L5/6IT_Cux2+_Rorb-	12784	4048	RM02	3.36303	L5	IT	0.480758	0.496759	-6.99735	1.05811	early
CCTGCATCACTCAGAT-1_RM02	L2/3IT_Rorb+_Atp6v0c+	229	145	RM02	4.28016	L2/3	IT	0.48734	0.572964	-0.571112	-6.90966	early
CCTGCATGTGAGTTGG-1_RM02	L5/6IT_Cux2+_Rorb-	5151	2647	RM02	3.489	L5	IT	0.816692	0.702875	-2.15917	-1.80477	early
CCTGCATTCTCCTGCA-1_RM02	L5IT_Rorb+_Adam33+_Trpm4+	5393	2733	RM02	3.03672	L5	IT	0.752948	0.809933	-3.98985	4.37246	early
CCTGTTGAGAATACAC-1_RM02	L5IT_Rorb+_Adam33+_Trpm4+	14378	4809	RM02	1.90033	L5	IT	0.69601	0.811678	-0.325375	2.06714	early
CCTGTTGAGTACTCGT-1_RM02	L5IT_Rorb+_Adam33+_Trpm4+	4188	2401	RM02	4.2052	L5	IT	0.55202	0.853429	-3.66043	4.09687	early
CCTGTTGTCCGTTGGG-1_RM02	L5IT_Rorb+_Adam33+_Trpm4+	19275	5517	RM02	1.83884	L5	IT	0.720711	0.613522	-1.02052	1.55227	early
CCTTGTGCATAACCCA-1_RM02	Mix_L2/3IT_Rorb+_Glia	223	137	RM02	2.94118	L2/3	IT	0.549717	0.515442	-0.431738	-9.29753	early
CCTTGTGGTAGCGAGT-1_RM02	L5/6NP_Fezf2+_Tshz2+	16477	5304	RM02	1.21728	L5/6	NP	0.980831	0.989404	-1.15409	13.5783	early
CCTTGTGGTCACAGTT-1_RM02	L2/3IT_Rorb+_Atp6v0c+	337	286	RM02	4.0107	L2/3	IT	0.685977	0.596197	8.18776	4.26013	early
CCTTGTGTCACATCAG-1_RM02	L2/3IT_Rorb+_Atp6v0c+	213	130	RM02	0.829876	L2/3	IT	0.678168	0.60523	-0.103267	-7.71071	early
CGAAGGACACGGTGAA-1_RM02	Mix_L2/3IT_Rorb+_Glia	249	163	RM02	2.86738	L2/3	IT	0.631384	0.596512	-0.547086	-8.62366	early
CGAAGGAGTTCGATTG-1_RM02	L5/6IT_Fezf2+_Ccdc80+	20868	5655	RM02	3.00865	L6	IT	0.702155	0.433619	-1.28532	3.34661	early
CGAAGTTAGCACACAG-1_RM02	L5/6IT_Fezf2+_Ccdc80+	3592	2021	RM02	11.1138	L5	IT	0.495951	0.787612	-2.21804	4.93878	early
CGAAGTTCACGGTGTC-1_RM02	L5/6IT_Rorb+_Adam33+_Hspb3+	27262	6395	RM02	1.26025	L6	IT	0.901107	0.485984	3.40891	0.560032	early
CGACAGCAGCCTAACT-1_RM02	L2/3IT_Rorb+_Atp6v0c+	325	232	RM02	18.0488	L5	IT	0.282968	0.755126	-1.06876	-6.57305	early
CGACAGCGTTCTCCCA-1_RM02	Mix_L2/3IT_Rorb+_Glia	210	179	RM02	3.78151	L2/3	IT	0.290199	0.580595	-2.03114	-11.6831	early
CGACAGCTCACATACG-1_RM02	Mix_L2/3IT_Rorb+_Glia	200	146	RM02	9.42623	L5	IT	0.469248	0.521595	-0.978391	-9.39063	early
CGAGAAGAGGCCTTCG-1_RM02	L6CT_Fezf2+_Foxp2+	12311	4588	RM02	2.56133	L6	CT	0.918444	0.770106	3.74564	8.79354	early
CGAGAAGCATCTGGGC-1_RM02	L2/3IT_Rorb+_Atp6v0c+	640	540	RM02	2.886	L2/3	IT	0.631956	0.624552	-2.10659	-2.5003	early
CGAGAAGGTCGCATGC-1_RM02	Mix_L2/3IT_Rorb+_Glia	243	154	RM02	2.63158	L2/3	IT	0.527726	0.614347	-1.12602	-9.79684	early
CGAGGAAAGCCTAGGA-1_RM02	L5/6IT_Cux2+_Rorb-	6989	3234	RM02	6.09933	L5	IT	0.348774	0.629939	-5.86176	-0.864053	early
CGAGGAAAGCGGCTCT-1_RM02	L5/6IT_Rorb+_Adam33+_Hspb3+	7063	2982	RM02	3.1953	L5	IT	0.631392	0.686966	0.895294	0.487417	early
CGAGGAACATGGAATA-1_RM02	Mix_L2/3IT_Rorb+_Glia	286	230	RM02	1.60772	L2/3	IT	0.130508	0.515377	-1.75938	-12.2327	early
CGAGGCTCACCCATAA-1_RM02	Mix_L2/3IT_Rorb+_Glia	319	240	RM02	1.95531	L2/3	IT	0.247322	0.58807	-1.62616	-12.7033	early
CGAGTGCGTAACATGA-1_RM02	Mix_L2/3IT_Rorb+_Glia	236	144	RM02	0.77821	L2/3	IT	0.667231	0.62228	-0.217335	-6.70348	early
CGAGTGCGTGCGGCTT-1_RM02	Mix_L2/3IT_Rorb+_Glia	228	156	RM02	0.409836	L2/3	IT	0.570794	0.57884	-0.026742	-10.1645	early
CGAGTTAAGGAGTATT-1_RM02	L5/6IT_Rorb+_Adam33+_Hspb3+	7799	3316	RM02	1.64737	L6	IT	0.44968	0.454802	1.63448	0.531019	early
CGAGTTAGTTAGGGAC-1_RM02	Mix_L2/3IT_Rorb+_Glia	208	149	RM02	4.58333	L2/3	IT	0.686082	0.577922	-1.1184	-9.18941	early
CGATCGGAGCAGATAT-1_RM02	L5IT_Rorb+_Adam33+_Trpm4+	4729	2423	RM02	5.32521	L5	IT	0.489663	0.801069	-4.09506	4.06403	early
CGATCGGAGCGTGTTT-1_RM02	L5/6NP_Fezf2+_Tshz2+	11582	4362	RM02	2.5542	L5/6	NP	0.998492	0.992819	-0.574424	13.4417	early
CGATCGGAGCTGACTT-1_RM02	L5/6IT_Rorb+_Adam33+_Hspb3+	14481	4885	RM02	1.16538	L5	IT	0.785971	0.631865	1.80162	2.19128	early
CGATGCGTCGAGAGAC-1_RM02	L5/6IT_Rorb+_Adam33+_Hspb3+	8896	3680	RM02	1.66388	L5	IT	0.647275	0.693452	1.566	0.153742	early
CGATGGCCATCGCTAA-1_RM02	L5IT_Rorb+_Adam33+_Trpm4+	10046	4072	RM02	5.25636	L5	IT	0.641298	0.580126	-3.2412	5.19824	early
CGCAGGTTCTTTGGAG-1_RM02	Mix_L2/3IT_Rorb+_Glia	289	218	RM02	7.36196	L2/3	IT	0.362384	0.523366	-1.3438	-8.18465	early
CGCATAAGTTGCCATA-1_RM02	L5IT_Rorb+_Adam33+_Trpm4+	7855	3293	RM02	1.60815	L5	IT	0.669478	0.798165	-1.47226	1.88548	early
CGCATGGTCCTACAAG-1_RM02	Vip_Sncg	32275	6166	RM02	1.48411	Sncg	Sncg	1	0.542721	12.4113	1.49582	early
CGCCAGACACACCGCA-1_RM02	L5/6IT_Rorb+_Adam33+_Hspb3+	14097	4380	RM02	1.23797	L5	IT	0.662305	0.750856	2.76883	-0.60855	early
CGCCAGATCTTGCGCT-1_RM02	L5/6IT_Rorb+_Adam33+_Hspb3+	10235	3908	RM02	1.328	L5	IT	0.338439	0.734419	0.684253	0.855854	early
CGCCATTAGAGAGTGA-1_RM02	L5/6IT_Cux2+_Rorb-	23237	6324	RM02	2.53557	L6	IT	0.488731	0.505753	-3.89985	-2.1145	early
CGCGTGACAATTGCTG-1_RM02	L2/3IT_Rorb+_Atp6v0c+	673	526	RM02	3.53866	L5	IT	0.720444	0.681314	-0.296698	-5.01652	early
CGGAACCAGGATGGCT-1_RM02	L5/6IT_Fezf2+_Ccdc80+	13774	4722	RM02	1.65877	L6	IT	0.649923	0.431162	-2.85164	2.54538	early
CGGAATTTCCCTTCCC-1_RM02	Ndnf_Chst7	1565	1020	RM02	17.9345	L5	IT	0.612096	0.707378	12.312	0.0210332	early
CGGACACTCCTTCAGC-1_RM02	L2/3IT_Rorb+_Atp6v0c+	229	159	RM02	5.15873	L2/3	IT	0.451273	0.571145	-0.180266	-7.20964	early
CGGAGAAAGCGCCATC-1_RM02	L5IT_Rorb+_Adam33+_Trpm4+	7211	3168	RM02	8.61256	L5	IT	0.536301	0.824986	-3.48388	5.87289	early
CGGAGAACACACCAGC-1_RM02	L5/6IT_Cux2+_Rorb-	11658	4016	RM02	3.34745	L5	IT	0.321086	0.427764	-7.03913	0.802171	early
CGGAGAACAGTCGGTC-1_RM02	Mix_L2/3IT_Rorb+_Glia	223	141	RM02	2.77778	L2/3	IT	0.462555	0.567838	-1.25082	-10.3094	early
CGGAGAATCCACCTCA-1_RM02	Mix_L2/3IT_Rorb+_Glia	235	136	RM02	3.81679	L2/3	IT	0.584504	0.586487	-0.307499	-8.00231	early
CGGGACTAGCGAATGC-1_RM02	Mix_L2/3IT_Rorb+_Glia	203	136	RM02	2.57511	L2/3	IT	0.341978	0.594518	-1.94772	-11.6115	early
CGGGACTAGCGTCTGC-1_RM02	L5/6IT_Rorb+_Adam33+_Hspb3+	12098	4410	RM02	1.47117	L5	IT	0.900551	0.8657	1.00268	0.572229	early
CGGGACTGTATGTGTC-1_RM02	L2/3IT_Rorb+_Atp6v0c+	233	186	RM02	2.3166	L2/3	IT	0.48833	0.637905	0.892501	-9.88442	early
CGGGACTGTTCACGAT-1_RM02	Mix_L2/3IT_Rorb+_Glia	459	336	RM02	4.81928	L2/3	IT	0.380902	0.562562	-1.20189	-8.47817	early
CGGGACTGTTGCTAGT-1_RM02	L5/6IT_Cux2+_Rorb-	20787	5716	RM02	3.52485	L6	IT	0.524306	0.599947	-5.88439	0.709834	early
CGGGCATCACGCGTGT-1_RM02	L5/6IT_Fezf2+_Ccdc80+	15019	5082	RM02	5.15146	L6	IT	0.722487	0.514312	-2.58657	3.54588	early
CGGGTGTAGGACGGAG-1_RM02	L5/6IT_Fezf2+_Ccdc80+	26580	5534	RM02	1.4098	L6	IT	0.621864	0.622567	3.21382	0.0587146	early
CGGGTGTGTCAACATC-1_RM02	L5/6IT_Rorb+_Adam33+_Hspb3+	3703	2047	RM02	2.15001	L5	IT	0.712915	0.827431	2.71542	-0.951906	early
CGGGTGTTCCGATGTA-1_RM02	Mix_L2/3IT_Rorb+_Glia	227	169	RM02	0.823045	L2/3	IT	0.178417	0.548397	-1.31402	-11.8415	early
CGGTCAGAGAAACTAC-1_RM02	Mix_L2/3IT_Rorb+_Glia	256	167	RM02	0.342466	L2/3	IT	0.382606	0.598948	-1.10739	-10.7866	early
CGGTCAGCAATTAGGA-1_RM02	L2/3IT_Rorb+_Atp6v0c+	212	132	RM02	0	L2/3	IT	0.679464	0.631533	-0.306001	-6.40275	early
CGGTCAGGTGGACAGT-1_RM02	L2/3IT_Rorb+_Atp6v0c+	260	200	RM02	8.10811	L2/3	IT	0.411679	0.415933	3.81627	-2.06223	early
CGGTCAGTCGGTGCAC-1_RM02	L5/6IT_Cux2+_Rorb-	10122	3769	RM02	5.098	L5	IT	0.451622	0.59394	-7.24347	1.48625	early
CGTAAGTAGCACGGAT-1_RM02	L6CT_Fezf2+_Foxp2+	9615	3878	RM02	6.29706	L6	CT	0.811766	0.752493	3.30659	9.79029	early
CGTAAGTTCAAAGAAC-1_RM02	L5IT_Rorb+_Adam33+_Trpm4+	7224	3086	RM02	8.48335	L5	IT	0.490146	0.696905	-6.32628	3.79322	early
CGTAGTACAATCCTTT-1_RM02	Mix_L2/3IT_Rorb+_Glia	218	172	RM02	0.826446	L2/3	IT	0.477855	0.603765	0.734368	-7.644	early
CGTAGTAGTCAAGCGA-1_RM02	L2/3IT_Rorb+_Atp6v0c+	283	93	RM02	17.8977	L5	IT	0.369436	0.638766	-0.379918	-6.79042	early
CGTCAAACAGATGCGA-1_RM02	L5/6IT_Fezf2+_Ccdc80+	18729	5468	RM02	3.28748	L5	IT	0.668651	0.486157	-1.09657	5.44135	early
CGTCAAATCCTCAGAA-1_RM02	Vip_Sncg	38634	6690	RM02	1.27617	Sncg	Sncg	0.999138	0.521172	12.3597	1.48148	early
CGTCCATCATGGGTCC-1_RM02	L5/6IT_Rorb+_Adam33+_Hspb3+	16693	5236	RM02	4.83222	L6	IT	0.516806	0.509247	-1.44564	-1.24625	early
CGTCCATGTACTCGCG-1_RM02	Mix_L2/3IT_Rorb+_Glia	292	229	RM02	1.84615	L2/3	IT	0.108897	0.439634	-1.68555	-12.6317	early
CGTGAATCAGAAATCA-1_RM02	L5IT_Rorb+_Adam33+_Trpm4+	8358	3763	RM02	2.46227	L5	IT	0.766637	0.829755	-3.66761	4.44814	early
CGTGAATCAGTCCCGA-1_RM02	L2/3IT_Rorb+_Atp6v0c+	296	223	RM02	7.0028	L2/3	IT	0.249013	0.508771	3.55434	-1.97216	early
CGTGATATCTATGCCC-1_RM02	L5IT_Rorb+_Adam33+_Trpm4+	4240	2334	RM02	5.07326	L5	IT	0.584274	0.736905	-3.40781	4.60756	early
CGTGCTTGTACGCGTC-1_RM02	L5IT_Rorb+_Adam33+_Trpm4+	13911	4693	RM02	3.84356	L5	IT	0.676374	0.675715	-4.85171	6.0701	early
CGTGCTTGTGAAGCGT-1_RM02	L5IT_Rorb+_Adam33+_Trpm4+	2325	1253	RM02	5.77459	L5	IT	0.497401	0.808043	-6.68343	4.12744	early
CGTGTCTTCGTTCATT-1_RM02	L5/6IT_Rorb+_Adam33+_Hspb3+	16620	4837	RM02	3.41789	L6	IT	0.680272	0.471659	1.10285	1.91765	early
CGTTAGAAGGTTCAGG-1_RM02	L2/3IT_Rorb+_Atp6v0c+	200	155	RM02	7.01754	L2/3	IT	0.739603	0.617922	-0.845398	-6.38983	early
CGTTAGACAAGCTACT-1_RM02	L5IT_Rorb+_Adam33+_Trpm4+	1917	1229	RM02	0.350877	L2/3	IT	0.791261	0.655495	-5.44997	3.40491	early
CGTTAGACACTGAGGA-1_RM02	L5/6IT_Cux2+_Rorb-	7472	3446	RM02	2.14999	L5	IT	0.557754	0.714729	-6.65321	0.240461	early
CGTTAGATCAACCTCC-1_RM02	Mix_L2/3IT_Rorb+_Glia	301	190	RM02	2.69461	L2/3	IT	0.396503	0.574116	-0.880944	-8.12667	early
CGTTCTGAGTGCAACG-1_RM02	L5/6IT_Rorb+_Adam33+_Hspb3+	10268	4039	RM02	5.1859	L6	IT	0.380576	0.493248	0.833674	-0.509864	early
CGTTCTGCACACGGAA-1_RM02	L5/6IT_Rorb+_Adam33+_Hspb3+	27485	6143	RM02	1.64954	L6	IT	0.540845	0.496872	1.2058	-2.10931	early
CGTTGGGAGCCTTCTC-1_RM02	Mix_L2/3IT_Rorb+_Glia	309	207	RM02	2.01342	L2/3	IT	0.35767	0.338359	-0.993472	-11.015	early
CGTTGGGCAGCGACCT-1_RM02	Mix_L2/3IT_Rorb+_Glia	206	131	RM02	0	L2/3	IT	0.606105	0.618066	-0.337898	-7.61096	early
CGTTGGGCATGCCGAC-1_RM02	L5/6IT_Fezf2+_Ccdc80+	33230	6942	RM02	1.86435	L6	IT	0.558087	0.430778	1.10869	4.05623	early
CTAACCCAGATAACAC-1_RM02	Mix_L2/3IT_Rorb+_Glia	341	229	RM02	0.810811	L2/3	IT	0.36797	0.630814	-1.08004	-10.4135	early
CTAACCCCAACGGCCT-1_RM02	L2/3IT_Rorb+_Atp6v0c+	230	130	RM02	1.51515	L2/3	IT	0.640581	0.586172	-0.400699	-6.45735	early
CTAACTTCATAACTCG-1_RM02	L5IT_Rorb+_Adam33+_Trpm4+	2419	1359	RM02	5.75153	L5	IT	0.590367	0.834604	-4.74567	3.83637	early
CTAACTTGTCGTTTCC-1_RM02	L5IT_Rorb+_Adam33+_Trpm4+	10921	4316	RM02	2.29765	L5	IT	0.891344	0.845692	-4.20062	4.69788	early
CTAAGTGCAGAAATTG-1_RM02	L5/6NP_Fezf2+_Tshz2+	12055	4550	RM02	1.44573	L5/6	NP	0.998434	0.9974	-0.822028	13.5031	early
CTACAGACAAGCTGCC-1_RM02	L5/6IT_Fezf2+_Ccdc80+	26701	6377	RM02	2.1398	L5	IT	0.608959	0.459667	0.231839	4.68982	early
CTACAGACACACGCCA-1_RM02	L5/6IT_Cux2+_Rorb-	15489	4872	RM02	5.67756	L5	IT	0.477317	0.446717	-5.05618	-0.375783	early
CTACATTAGACATCAA-1_RM02	L5/6IT_Cux2+_Rorb-	6545	2710	RM02	10.8884	L5	IT	0.469561	0.686533	-6.66653	2.46964	early
CTACCCAAGCACCAGA-1_RM02	L5/6IT_Fezf2+_Ccdc80+	19762	5686	RM02	4.51753	L6	IT	0.557223	0.463723	-1.07603	5.0813	early
CTACCCAAGTAAAGCT-1_RM02	L5ET_Fezf2+_Bcl6+	19679	5441	RM02	13.8463	L6	IT	0.720077	0.422865	6.0592	6.54072	early
CTACCCACACCCTTAC-1_RM02	L5/6IT_Fezf2+_Ccdc80+	28003	6415	RM02	2.07819	L6	IT	0.557159	0.560357	-1.84904	1.72079	early
CTACCTGTCGAACCTA-1_RM02	L2/3IT_Rorb+_Atp6v0c+	218	138	RM02	1.66667	L2/3	IT	0.53859	0.569697	0.021017	-7.51563	early
CTACGGGAGAATAGTC-1_RM02	Mix_L2/3IT_Rorb+_Glia	209	136	RM02	1.72414	L2/3	IT	0.343008	0.609705	-1.23973	-9.40935	early
CTACGGGCAATGGCCC-1_RM02	L5/6IT_Cux2+_Rorb-	28638	6753	RM02	2.23458	L5	IT	0.487338	0.488324	-3.44021	-1.73157	early
CTACGGGGTACGACAG-1_RM02	L6CT_Fezf2+_Foxp2+	5451	2598	RM02	7.55968	L5	IT	0.454157	0.763502	1.64839	9.74571	early
CTACGGGGTTCGAGCC-1_RM02	L5/6NP_Fezf2+_Tshz2+	17830	5139	RM02	1.72869	L5/6	NP	0.966403	0.951076	-1.77755	13.6387	early
CTACGGGGTTGTGGAG-1_RM02	Mix_L2/3IT_Rorb+_Glia	257	205	RM02	5.17799	L2/3	IT	0.535326	0.553446	-0.401465	-8.75452	early
CTACTATCAGAAGTTA-1_RM02	L6CT_Fezf2+_Foxp2+	1764	1161	RM02	9.19136	L5	IT	0.488731	0.61834	2.69573	10.3973	early
CTACTATGTATTCTCT-1_RM02	L5/6IT_Cux2+_Rorb-	17567	5363	RM02	1.7744	L5	IT	0.59186	0.593154	-7.99298	1.38991	early
CTACTATTCACTGATG-1_RM02	Mix_L2/3IT_Rorb+_Glia	246	140	RM02	0.380228	L2/3	IT	0.5533	0.609826	-1.19062	-9.33592	early
CTAGACAGTGGTAATA-1_RM02	L5/6IT_Cux2+_Rorb-	7944	3532	RM02	6.25	L5	IT	0.518037	0.778769	-5.29685	1.57954	early
CTAGGTAAGTCATGAA-1_RM02	L2/3IT_Rorb+_Atp6v0c+	294	214	RM02	3.35366	L2/3	IT	0.697294	0.509093	-1.63197	-7.20856	early
CTAGGTACAACGTTAC-1_RM02	L5IT_Rorb+_Adam33+_Trpm4+	3374	1997	RM02	5.39283	L5	IT	0.632207	0.839244	-3.80905	4.15972	early
CTAGGTAGTTCGATTG-1_RM02	L6CT_Fezf2+_Foxp2+	13262	4710	RM02	2.2657	L6	CT	0.875877	0.728888	3.21681	9.02477	early
CTATAGGTCTTACCAT-1_RM02	L5IT_Rorb+_Adam33+_Trpm4+	5557	2225	RM02	2.89532	L5	IT	0.698269	0.859654	-5.92184	3.64141	early
CTATCCGCAAATAAGC-1_RM02	L5/6IT_Cux2+_Rorb-	31120	6693	RM02	2.27245	L6	IT	0.55231	0.549983	-6.7982	0.598647	early
CTATCTAAGTCCGTCG-1_RM02	Mix_Ndnf_Vip	6360	3166	RM02	5.39687	Lamp5	Lamp5	0.990744	0.760866	12.8056	0.635096	early
CTATCTACACCAGTTA-1_RM02	L2/3IT_Rorb+_Atp6v0c+	766	565	RM02	6.16845	L5	IT	0.441279	0.748928	-0.743528	-5.49845	early
CTATCTACACTGTCGG-1_RM02	L5IT_Rorb+_Adam33+_Trpm4+	5855	2239	RM02	4.0777	L5	IT	0.643047	0.879879	-6.5209	4.6703	early
CTCAACCCAGAACTCT-1_RM02	L2/3IT_Rorb+_Atp6v0c+	352	276	RM02	6.87961	L2/3	IT	0.53496	0.562543	0.288647	-5.90705	early
CTCAACCCATCTCAAG-1_RM02	Mix_L2/3IT_Rorb+_Glia	226	158	RM02	0.793651	L2/3	IT	0.435072	0.600892	-1.28915	-11.0856	early
CTCAACCGTAGACAAT-1_RM02	L2/3IT_Rorb+_Atp6v0c+	415	301	RM02	4	L2/3	IT	0.555352	0.553196	0.452551	-5.80825	early
CTCAACCGTATACGGG-1_RM02	L6CT_Fezf2+_Foxp2+	3267	1851	RM02	8.96983	L5	IT	0.394193	0.684603	2.52735	10.2774	early
CTCAAGAAGCATTGAA-1_RM02	L5IT_Rorb+_Adam33+_Trpm4+	5149	2154	RM02	5.25285	L5	IT	0.551264	0.863446	-6.73941	4.48901	early
CTCAAGACAAGGGCAT-1_RM02	L5/6IT_Fezf2+_Ccdc80+	22869	5910	RM02	2.14161	L6	CT	0.776273	0.426081	0.283113	3.83433	early
CTCAAGATCCCTTGGT-1_RM02	L5/6IT_Rorb+_Atp5o+	339	231	RM02	1.57895	L2/3	IT	0.812573	0.619061	4.31206	-1.81613	early
CTCAAGATCTCCATAT-1_RM02	L5/6IT_Rorb+_Adam33+_Hspb3+	36705	6455	RM02	1.61604	L6	IT	0.578587	0.547363	3.0152	1.08583	early
CTCAATTGTCTCAGGC-1_RM02	L6CT_Fezf2+_Foxp2+	6207	2817	RM02	6.26814	L6	CT	0.839394	0.795307	2.72813	9.75745	early
CTCACTGGTCGCATCG-1_RM02	L5IT_Rorb+_Adam33+_Trpm4+	17034	5103	RM02	2.32688	L5	IT	0.602071	0.579064	-0.442529	1.34865	early
CTCACTGGTGTCCGTG-1_RM02	L5/6IT_Rorb+_Adam33+_Hspb3+	18541	5013	RM02	1.44999	L5	IT	0.865354	0.503818	2.39738	0.982722	early
CTCACTGTCAGAATAG-1_RM02	L5/6NP_Fezf2+_Tshz2+	4869	2641	RM02	7.38844	L5/6	NP	0.906079	0.823608	0.0269711	13.1738	early
CTCACTGTCTGCTAGA-1_RM02	L2/3IT_Rorb+_Atp6v0c+	285	176	RM02	3.73832	L2/3	IT	0.625483	0.58923	0.38557	-6.76674	early
CTCAGAACAACCAATC-1_RM02	Mix_L2/3IT_Rorb+_Glia	200	119	RM02	2.6087	L2/3	IT	0.467196	0.597978	-1.52789	-10.3831	early
CTCAGAAGTCCTTAAG-1_RM02	L6CT_Fezf2+_Foxp2+	11638	4069	RM02	3.09044	L6	CT	0.961319	0.830249	2.55991	8.55045	early
CTCAGGGGTGTGTACT-1_RM02	L5/6IT_Rorb+_Adam33+_Hspb3+	16671	4773	RM02	1.30902	L6	IT	0.495837	0.476426	3.44403	-0.42033	early
CTCAGGGTCTCAATCT-1_RM02	L5IT_Rorb+_Adam33+_Trpm4+	27172	6124	RM02	3.79466	L5	IT	0.632038	0.572581	-4.72137	6.11539	early
CTCAGTCGTTCGGCCA-1_RM02	L5/6IT_Fezf2+_Ccdc80+	17418	5309	RM02	1.20508	L5	IT	0.749767	0.580953	-2.87257	0.348964	early
CTCATCGAGACGAGCT-1_RM02	L5/6IT_Rorb+_Adam33+_Hspb3+	27295	5919	RM02	1.32768	L6	IT	0.550762	0.543172	0.62325	-2.26732	early
CTCATCGAGCGTACAG-1_RM02	L5/6IT_Rorb+_Adam33+_Hspb3+	9922	3558	RM02	1.58876	L5	IT	0.821516	0.682845	3.17033	-0.728003	early
CTCATCGAGGAATGTT-1_RM02	L6CT_Fezf2+_Foxp2+	9205	3642	RM02	3.94697	L6	CT	0.789443	0.50455	2.5058	9.95212	early
CTCATCGCAAGCGAGT-1_RM02	L2/3IT_Rorb+_Atp6v0c+	207	164	RM02	0	L2/3	IT	0.557597	0.615085	-1.55852	-6.65459	early
CTCATGCAGCATTGTC-1_RM02	L5IT_Rorb+_Adam33+_Trpm4+	1230	767	RM02	8.54885	L5	IT	0.382037	0.803475	-5.10812	3.50823	early
CTCATGCTCCCGTTCA-1_RM02	Mix_L2/3IT_Rorb+_Glia	344	208	RM02	10.8696	L5	IT	0.202688	0.481187	-0.211315	-8.59144	early
CTCATTAAGCACGATG-1_RM02	L5/6IT_Rorb+_Adam33+_Hspb3+	9255	3890	RM02	2.91545	L5	IT	0.705276	0.748422	-0.671296	0.0483065	early
CTCATTAGTTACGGAG-1_RM02	L5/6IT_Cux2+_Rorb-	1088	789	RM02	4.16667	L5	IT	0.611768	0.792756	0.0239529	-4.89153	early
CTCATTAGTTTGAACC-1_RM02	L5IT_Rorb+_Adam33+_Trpm4+	3601	1932	RM02	5.58284	L5	IT	0.391541	0.855895	-5.14319	4.49378	early
CTCCAACAGCAAATGT-1_RM02	Mix_L2/3IT_Rorb+_Glia	255	156	RM02	3.2491	L2/3	IT	0.505831	0.553526	-1.21358	-9.61355	early
CTCCAACCATACAGAA-1_RM02	Vip_Pkib	15307	4675	RM02	2.08084	Vip	Vip	0.985823	0.983436	13.0106	2.73688	early
CTCCACAGTCCTCCTA-1_RM02	L5/6IT_Cux2+_Rorb-	2423	1499	RM02	19.6053	L5	IT	0.257747	0.674411	-5.35311	1.24985	early
CTCCACATCTTGGCTC-1_RM02	L2/3IT_Rorb+_Atp6v0c+	245	161	RM02	0.352113	L2/3	IT	0.737166	0.581256	0.481578	-6.21597	early
CTCCATGAGCTAAACA-1_RM02	L5IT_Rorb+_Adam33+_Trpm4+	5325	2362	RM02	4.96851	L5	IT	0.599416	0.760832	-6.36791	4.24181	early
CTCCATGGTACCGCGT-1_RM02	Sst_Myh8	2283	1473	RM02	1.65289	Sst	Sst	0.953885	0.751568	6.56403	-8.81257	early
CTCCATGTCATCTATC-1_RM02	L5IT_Rorb+_Adam33+_Trpm4+	6493	2534	RM02	4.27499	L5	IT	0.603163	0.773687	-6.40457	3.84282	early
CTCCATGTCCATCTGC-1_RM02	L2/3IT_Rorb+_Atp6v0c+	217	152	RM02	1.23967	L2/3	IT	0.538873	0.624661	-0.284532	-7.05494	early
CTCCATGTCGATACAC-1_RM02	Mix_L2/3IT_Rorb+_Glia	208	137	RM02	9.23695	L2/3	IT	0.485355	0.489181	-0.856487	-9.93866	early
CTCCCTCGTTCTCCAC-1_RM02	L2/3IT_Rorb+_Atp6v0c+	199	97	RM02	0.471698	L2/3	IT	0.595851	0.624711	-0.528991	-6.52901	early
CTCCCTCTCTTCACAT-1_RM02	L2/3IT_Rorb+_Atp6v0c+	210	98	RM02	13.6546	L2/3	IT	0.228281	0.477957	-1.41655	-7.51733	early
CTCCGATCAGTTTCAG-1_RM02	L2/3IT_Rorb+_Atp6v0c+	210	157	RM02	16.5414	L5	IT	0.356998	0.490616	-1.0945	-6.62863	early
CTCCTCCCAAACTCTG-1_RM02	Mix_L2/3IT_Rorb+_Glia	302	223	RM02	2.36686	L2/3	IT	0.25732	0.498639	-1.03809	-11.6601	early
CTCCTCCCATTCGATG-1_RM02	Mix_L2/3IT_Rorb+_Glia	233	160	RM02	1.9305	L2/3	IT	0.359069	0.598155	-1.75727	-11.4718	early
CTCCTCCGTACTGAGG-1_RM02	L5IT_Rorb+_Adam33+_Trpm4+	13244	4577	RM02	2.1835	L5	IT	0.795574	0.716917	-0.851485	2.44903	early
CTCCTCCTCGTTCGCT-1_RM02	L5IT_Rorb+_Adam33+_Trpm4+	11167	4148	RM02	0.855223	L5	IT	0.959556	0.810866	-6.44525	4.94468	early
CTCCTTTAGGCTCCCA-1_RM02	Mix_L2/3IT_Rorb+_Glia	222	151	RM02	1.63934	L2/3	IT	0.325533	0.600797	-1.63218	-11.0229	early
CTCTCAGGTCTAGGTT-1_RM02	L5/6NP_Fezf2+_Tshz2+	4570	2169	RM02	3.43614	L5/6	NP	0.985509	0.931721	0.502265	12.3182	early
CTCTCAGGTGCGGATA-1_RM02	L2/3IT_Rorb+_Atp6v0c+	261	204	RM02	3.22581	L2/3	IT	0.623352	0.613431	-2.04539	-5.91573	early
CTCTCAGGTTCGTTCC-1_RM02	L5/6IT_Cux2+_Rorb-	6007	2901	RM02	13.6255	L6	IT	0.395455	0.448347	-5.38606	-0.660232	early
CTCTCAGTCCCTCTCC-1_RM02	L5IT_Rorb+_Adam33+_Trpm4+	12259	4327	RM02	1.44757	L5	IT	0.458008	0.849943	-6.1075	5.24516	early
CTCTCGAAGATCGCCC-1_RM02	L6CT_Fezf2+_Foxp2+	15166	4925	RM02	2.21088	L6	CT	0.967316	0.832745	2.99891	8.21747	early
CTCTCGAGTGCAGGAT-1_RM02	Sst_Htr1a	4218	2443	RM02	3.7921	Sst	Sst	0.923032	0.86044	6.69455	-9.00742	early
CTCTCGATCGTCTAAG-1_RM02	L6CT_Fezf2+_Foxp2+	17087	5176	RM02	1.75301	L6	CT	0.982415	0.860582	3.44145	8.39103	early
CTCTGGTCACCCTGAG-1_RM02	Sst_Myh8	28236	6670	RM02	3.92338	Sst	Sst	0.981168	0.798606	6.94438	-8.77934	early
CTCTGGTGTCACTCGG-1_RM02	L2/3IT_Rorb+_Atp6v0c+	208	128	RM02	4.38596	L2/3	IT	0.641649	0.611642	-0.614901	-6.65654	early
CTCTGGTGTCTGATAC-1_RM02	L5/6IT_Rorb+_Adam33+_Hspb3+	23728	6088	RM02	2.08192	L5	IT	0.477128	0.423339	1.77179	2.39152	early
CTGAATGCAGACCTGC-1_RM02	L2/3IT_Rorb+_Atp6v0c+	239	169	RM02	5.94796	L2/3	IT	0.594876	0.581649	-1.30122	-10.6756	early
CTGAATGCATGGAGAC-1_RM02	L5/6IT_Fezf2+_Ccdc80+	26563	5620	RM02	1.42014	L6	CT	0.973001	0.724819	4.53649	5.3041	early
CTGAATGGTAGATGTA-1_RM02	L5/6NP_Fezf2+_Tshz2+	5638	2886	RM02	5.80065	L5/6	NP	0.989535	0.981615	0.427652	12.8111	early
CTGAATGTCGTTCTGC-1_RM02	L5/6IT_Rorb+_Adam33+_Hspb3+	25800	6114	RM02	1.27588	L6	IT	0.604979	0.533531	0.881621	-1.41531	early
CTGAGCGCACCACTGG-1_RM02	L2/3IT_Rorb+_Atp6v0c+	1268	844	RM02	12.5478	L5	IT	0.446001	0.859049	-4.36518	3.39982	early
CTGAGCGCATGGGATG-1_RM02	Mix_L2/3IT_Rorb+_Glia	308	245	RM02	2.4024	L2/3	IT	0.292801	0.548941	-1.29917	-12.7698	early
CTGAGCGTCGGTTCAA-1_RM02	L5/6IT_Cux2+_Rorb-	2570	1715	RM02	3.30396	L5	IT	0.623025	0.776608	-3.32393	-0.656369	early
CTGAGGCCAAATGGAT-1_RM02	L5IT_Rorb+_Adam33+_Trpm4+	3868	1923	RM02	5.39517	L5	IT	0.44994	0.866786	-6.70302	4.06176	early
CTGAGGCCACAGTATC-1_RM02	Mix_L2/3IT_Rorb+_Glia	208	133	RM02	0.362319	L2/3	IT	0.237121	0.596443	-0.578803	-10.4339	early
CTGATCCTCCCGAACG-1_RM02	L5IT_Rorb+_Adam33+_Trpm4+	9663	3190	RM02	5.71784	L5	IT	0.460253	0.764844	-6.42807	3.73834	early
CTGATCCTCGAGTTGT-1_RM02	Mix_L2/3IT_Rorb+_Glia	223	145	RM02	0.421941	L2/3	IT	0.615852	0.617892	-0.286835	-8.38812	early
CTGATCCTCTGTGCTC-1_RM02	L2/3IT_Rorb+_Atp6v0c+	214	173	RM02	5.08475	L2/3	IT	0.797059	0.626083	-1.08553	-6.65736	early
CTGCAGGCACCTTCCA-1_RM02	L2/3IT_Rorb+_Atp6v0c+	199	123	RM02	3.09735	L2/3	IT	0.668676	0.577849	-0.0387895	-6.85937	early
CTGCAGGTCCCTCATG-1_RM02	Mix_L2/3IT_Rorb+_Glia	240	174	RM02	0.37594	L2/3	IT	0.150331	0.587546	-1.82294	-12.1401	early
CTGCAGGTCGCCATAA-1_RM02	L5/6IT_Rorb+_Adam33+_Hspb3+	21763	5864	RM02	1.62702	L6	IT	0.410914	0.492172	-1.80681	-0.611167	early
CTGCATCAGAAACTGT-1_RM02	L2/3IT_Rorb+_Atp6v0c+	374	291	RM02	2.0202	L2/3	IT	0.735475	0.624741	-1.85326	-5.16837	early
CTGCCATCACAAAGCG-1_RM02	Vip_Sema5b	1774	1093	RM02	17.5744	Vip	Vip	0.80541	0.754892	14.2301	2.54382	early
CTGCCATGTGGTCTAT-1_RM02	Mix_L2/3IT_Rorb+_Glia	210	135	RM02	1.27119	L2/3	IT	0.805588	0.62908	-0.258956	-8.57507	early
CTGCCTAAGATGGGCT-1_RM02	Mix_L2/3IT_Rorb+_Glia	202	138	RM02	1.34529	L2/3	IT	0.603309	0.600936	-0.863969	-9.05002	early
CTGCCTATCTCCCATG-1_RM02	Mix_L2/3IT_Rorb+_Glia	373	309	RM02	2.331	L2/3	IT	0.198341	0.558404	-1.62753	-12.8014	early
CTGCGAGAGTGGGAAA-1_RM02	Mix_L2/3IT_Rorb+_Glia	314	250	RM02	1.69014	L2/3	IT	0.117486	0.584127	-1.25684	-12.4797	early
CTGCGAGCATCGCCTT-1_RM02	L5/6IT_Rorb+_Adam33+_Hspb3+	9089	3547	RM02	1.51888	L5	IT	0.900219	0.848422	0.764764	0.511427	early
CTGCGAGGTCTCTCCA-1_RM02	L5/6IT_Cux2+_Rorb-	18880	5369	RM02	4.04201	L6	IT	0.461716	0.484745	-6.83636	0.398649	early
CTGCGAGTCCGACATA-1_RM02	L2/3IT_Rorb+_Atp6v0c+	471	367	RM02	6.37066	L5	IT	0.655288	0.53437	-2.07577	-9.8219	early
CTGGACGTCCAGTTCC-1_RM02	Sst_Htr1a	12708	4567	RM02	4.85836	Sst	Sst	1	0.864672	6.98274	-8.98255	early
CTGGTCTGTCCCAAAT-1_RM02	L5/6NP_Fezf2+_Tshz2+	11666	4315	RM02	2.24802	L5/6	NP	0.9992	0.99234	-0.590113	13.4341	early
CTGTACCCACATGAAA-1_RM02	L5IT_Rorb+_Adam33+_Trpm4+	3848	1966	RM02	3.93451	L5	IT	0.73732	0.892349	-5.61196	3.54808	early
CTGTAGATCGAGTCTA-1_RM02	L5/6IT_Rorb+_Adam33+_Hspb3+	8912	3562	RM02	1.88874	L5	IT	0.490996	0.613287	0.607818	0.720642	early
CTGTAGATCGGCGATC-1_RM02	L5/6IT_Rorb+_Adam33+_Hspb3+	6938	3185	RM02	1.68229	L5	IT	0.554013	0.84565	-0.284544	1.63325	early
CTGTATTTCGCCGAGT-1_RM02	L2/3IT_Rorb+_Atp6v0c+	255	127	RM02	1.09489	L2/3	IT	0.565026	0.63315	-0.223284	-6.25434	early
CTGTCGTAGGGCTTCC-1_RM02	Mix_L2/3IT_Rorb+_Glia	211	140	RM02	0.881057	L2/3	IT	0.657585	0.596443	-0.758579	-7.96163	early
CTGTGAAAGAAGATCT-1_RM02	L5/6IT_Cux2+_Rorb-	15153	4830	RM02	4.71733	L6	IT	0.516629	0.517869	-7.22087	0.504682	early
CTGTGAAAGCGTCTCG-1_RM02	L5/6IT_Fezf2+_Ccdc80+	3715	1972	RM02	10.2741	L6	IT	0.439744	0.334116	5.25665	4.70767	early
CTGTGAACACACCGAC-1_RM02	L6CT_Fezf2+_Foxp2+	11804	4288	RM02	1.67674	L6	CT	0.917368	0.753005	2.93085	8.24148	early
CTGTGAATCTGCGGAC-1_RM02	L5IT_Rorb+_Adam33+_Trpm4+	4827	2640	RM02	2.34558	L5	IT	0.446219	0.822071	-1.28237	0.680447	early
CTGTGGGGTGCCTGAC-1_RM02	L5IT_Rorb+_Adam33+_Trpm4+	3928	1934	RM02	4.53036	L5	IT	0.719725	0.841911	-6.82631	4.3396	early
CTTACCGCAGCGGATA-1_RM02	L2/3IT_Rorb+_Atp6v0c+	211	168	RM02	2.15517	L2/3	IT	0.793781	0.625997	-1.11245	-8.5325	early
CTTACCGTCGGTAGAG-1_RM02	L5IT_Rorb+_Adam33+_Trpm4+	1359	959	RM02	6.80183	L5	IT	0.354313	0.861226	-3.82576	2.81661	early
CTTACCGTCTCCCATG-1_RM02	Mix_L2/3IT_Rorb+_Glia	485	349	RM02	3.07971	L2/3	IT	0.0665313	0.265578	-1.59987	-12.6168	early
CTTAGGACATGGGATG-1_RM02	Mix_L2/3IT_Rorb+_Glia	310	211	RM02	1.52439	L2/3	IT	0.414163	0.523533	-0.987575	-9.35727	early
CTTCAATCATGTGACT-1_RM02	Ndnf_Chst7	28333	6892	RM02	1.85522	Lamp5	Lamp5	1	0.99129	12.0507	-0.84274	early
CTTCAATTCCCTCATG-1_RM02	Mix_L2/3IT_Rorb+_Glia	215	145	RM02	2.91667	L2/3	IT	0.157047	0.537043	-1.51431	-12.2948	early
CTTCCGAAGCTTTCTT-1_RM02	Mix_L2/3IT_Rorb+_Glia	260	162	RM02	2.11268	L2/3	IT	0.688391	0.610303	0.975647	-9.33547	early
CTTCCGATCCGGTAAT-1_RM02	L5/6IT_Cux2+_Rorb-	19175	5398	RM02	2.77695	L6	IT	0.49094	0.561207	-7.17945	0.707367	early
CTTCCGATCGCACGGT-1_RM02	L2/3IT_Rorb+_Atp6v0c+	224	134	RM02	2.37154	L2/3	IT	0.67067	0.623319	-0.0342808	-7.1561	early
CTTCGGTCACGGGTAA-1_RM02	Mix_L2/3IT_Rorb+_Glia	240	159	RM02	6.31579	L2/3	IT	0.590038	0.529723	-0.177282	-8.27905	early
CTTCGGTTCCCAGCGA-1_RM02	L5/6IT_Cux2+_Rorb-	2095	1385	RM02	0	L2/3	IT	0.750462	0.614156	-4.77743	1.78341	early
CTTCGGTTCCCTCATG-1_RM02	Mix_L2/3IT_Rorb+_Glia	272	202	RM02	3.47003	L2/3	IT	0.324821	0.545505	-1.47721	-11.8803	early
CTTCTAATCTGCACCT-1_RM02	L5/6IT_Cux2+_Rorb-	34458	6753	RM02	3.09278	L6	IT	0.544271	0.613765	-7.01016	0.753925	early
CTTCTCTAGATTCGCT-1_RM02	L2/3IT_Rorb+_Atp6v0c+	327	260	RM02	15.6479	L5	IT	0.33526	0.680746	-1.8115	-5.8573	early
CTTCTCTAGTCATGGG-1_RM02	L5/6IT_Rorb+_Adam33+_Hspb3+	24510	5774	RM02	2.44508	L6	IT	0.473543	0.519746	0.909708	-1.32245	early
CTTCTCTGTACCCGAC-1_RM02	Mix_L2/3IT_Rorb+_Glia	315	160	RM02	2.08955	L2/3	IT	0.64264	0.609971	-1.1878	-9.71372	early
CTTCTCTTCACTGGTA-1_RM02	Mix_L2/3IT_Rorb+_Glia	247	135	RM02	0	L2/3	IT	0.477344	0.622495	-1.49154	-10.6051	early
CTTCTCTTCCATTCGC-1_RM02	Mix_L2/3IT_Rorb+_Glia	220	130	RM02	1.25523	L2/3	IT	0.571091	0.630912	0.298419	-8.40418	early
CTTGAGAAGAGCGACT-1_RM02	L5ET_Fezf2+_Bcl6+	42829	7681	RM02	6.99166	L6	IT	0.758525	0.360111	6.08945	5.99718	early
CTTGAGAAGGTGGCTA-1_RM02	L2/3IT_Rorb+_Atp6v0c+	313	250	RM02	3.17003	L2/3	IT	0.748437	0.623425	-1.00615	-6.07535	early
CTTGAGACACATCATG-1_RM02	Mix_L2/3IT_Rorb+_Glia	229	144	RM02	1.58103	L2/3	IT	0.431353	0.548062	-1.46805	-11.1548	early
CTTGATTCATGGACAG-1_RM02	L6CT_Fezf2+_Foxp2+	3269	1781	RM02	7.121	L5	IT	0.497762	0.710693	2.36576	10.2634	early
CTTTCAAGTCACTACA-1_RM02	L2/3IT_Rorb+_Atp6v0c+	279	204	RM02	1.3468	L2/3	IT	0.619046	0.607376	-0.57838	-6.08889	early
CTTTCGGAGCCTCAGC-1_RM02	L2/3IT_Rorb+_Atp6v0c+	17474	5225	RM02	1.85914	L6	IT	0.635571	0.505921	2.2811	3.39538	early
CTTTCGGGTCACCTTC-1_RM02	L2/3IT_Rorb+_Atp6v0c+	222	175	RM02	5.39419	L2/3	IT	0.493852	0.588519	-0.70051	-5.45234	early
CTTTCGGTCCATACAG-1_RM02	L5IT_Rorb+_Adam33+_Trpm4+	17178	5255	RM02	2.46565	L5	IT	0.793955	0.617122	-1.22214	3.10229	early
CTTTCGGTCCTAAGTG-1_RM02	L5/6IT_Rorb+_Adam33+_Hspb3+	20058	5333	RM02	1.85757	L5	IT	0.578278	0.531413	2.15533	1.21031	early
GAAACCTAGGGTAGCT-1_RM02	L5IT_Rorb+_Adam33+_Trpm4+	8990	3494	RM02	2.19429	L5	IT	0.564576	0.853015	-6.11072	5.33846	early
GAAACCTCACCCTGTT-1_RM02	L2/3IT_Rorb+_Atp6v0c+	7427	3271	RM02	3.10221	L5	IT	0.764158	0.585988	1.65771	-0.515951	early
GAAACCTGTGGTCAAG-1_RM02	L5IT_Rorb+_Adam33+_Trpm4+	6815	3222	RM02	3.73768	L5	IT	0.646813	0.818346	-6.0277	4.3891	early
GAAACCTTCTCCCATG-1_RM02	Mix_L2/3IT_Rorb+_Glia	476	360	RM02	3.8674	L2/3	IT	0.167521	0.385185	-1.51183	-12.7643	early
GAAATGAGTCTACAGT-1_RM02	L2/3IT_Rorb+_Atp6v0c+	216	167	RM02	7.90514	L2/3	IT	0.640558	0.550074	-1.12669	-5.90086	early
GAAATGATCCACTAGA-1_RM02	Mix_L2/3IT_Rorb+_Glia	202	130	RM02	1.76991	L2/3	IT	0.716452	0.631265	-1.24539	-9.45742	early
GAACACTGTAATGCGG-1_RM02	L2/3IT_Rorb+_Atp6v0c+	249	190	RM02	3.98551	L2/3	IT	0.80892	0.58459	-0.621034	-6.1407	early
GAACACTGTCGACGCT-1_RM02	Mix_L2/3IT_Rorb+_Glia	237	144	RM02	1.85874	L2/3	IT	0.546658	0.60099	-0.822929	-9.84746	early
GAACGTTTCCACCTCA-1_RM02	Mix_L2/3IT_Rorb+_Glia	310	205	RM02	7.39726	L2/3	IT	0.299496	0.479128	-0.542885	-7.25235	early
GAACTGTGTTAGAAAC-1_RM02	L5/6IT_Rorb+_Adam33+_Hspb3+	14986	4477	RM02	1.16923	L5	IT	0.876543	0.683103	3.16609	-0.774985	early
GAACTGTGTTGCATTG-1_RM02	L5IT_Rorb+_Adam33+_Trpm4+	20171	5573	RM02	2.76191	L5	IT	0.486263	0.558195	-4.69439	6.15054	early
GAACTGTTCATGCCAA-1_RM02	Mix_L2/3IT_Rorb+_Glia	225	198	RM02	3.82979	L2/3	IT	0.533558	0.588912	-2.19766	-10.1006	early
GAACTGTTCGGCGATC-1_RM02	L5/6IT_Cux2+_Rorb-	6310	2982	RM02	16.3775	L5	IT	0.371005	0.619954	-5.18012	-1.11782	early
GAAGAATAGATAGCAT-1_RM02	L5IT_Rorb+_Adam33+_Trpm4+	8121	3585	RM02	5.43232	L5	IT	0.488811	0.728971	-2.75516	4.72032	early
GAAGCCCCACGCGCAT-1_RM02	Mix_L2/3IT_Rorb+_Glia	249	186	RM02	3.32103	L2/3	IT	0.631372	0.532895	12.2468	-1.19489	early
GAAGCGAAGCTCGCAC-1_RM02	Mix_L2/3IT_Rorb+_Glia	263	152	RM02	0	L2/3	IT	0.755838	0.618499	0.931401	-9.59395	early
GAAGGGTGTGAGTTGG-1_RM02	L6CT_Fezf2+_Foxp2+	11717	4431	RM02	1.6815	L6	CT	0.968477	0.805034	3.8571	9.53754	early
GAAGTAAGTTTGTTGG-1_RM02	L5/6IT_Cux2+_Rorb-	14139	4770	RM02	3.87242	L5	IT	0.603293	0.512451	-6.00284	1.29204	early
GAATAGAAGAAATCCA-1_RM02	L5IT_Rorb+_Adam33+_Trpm4+	1566	1066	RM02	19.2231	L5	IT	0.363801	0.830098	-3.91391	2.71707	early
GAATAGACAACAGCCC-1_RM02	Mix_L2/3IT_Rorb+_Glia	285	158	RM02	0.983607	L2/3	IT	0.459997	0.591018	-1.0088	-9.58305	early
GAATAGACATACTGTG-1_RM02	L5/6IT_Cux2+_Rorb-	12592	4618	RM02	4.62839	L6	IT	0.46841	0.483982	-4.36875	-1.25998	early
GAATAGACATGGACAG-1_RM02	Mix_L2/3IT_Rorb+_Glia	254	163	RM02	1.4652	L2/3	IT	0.334212	0.589258	-1.13004	-10.5389	early
GAATAGAGTGACCGAA-1_RM02	L5/6IT_Rorb+_Adam33+_Hspb3+	8678	3495	RM02	2.51745	L5	IT	0.732637	0.768925	1.96754	-0.0720733	early
GAATCACCAATGCAGG-1_RM02	L5/6IT_Cux2+_Rorb-	3924	2011	RM02	11.1234	L5	IT	0.376327	0.676462	-6.28997	1.82578	early
GAATCACCAATGTCAC-1_RM02	L5/6IT_Rorb+_Adam33+_Hspb3+	17644	5352	RM02	1.79904	L6	IT	0.669859	0.570313	0.387827	-1.72149	early
GAATCACCATGTACGT-1_RM02	Mix_L2/3IT_Rorb+_Glia	198	145	RM02	0.881057	L2/3	IT	0.481282	0.596166	-1.03921	-9.47614	early
GAATCACGTAGACTGG-1_RM02	L5/6IT_Cux2+_Rorb-	14282	4905	RM02	5.34753	L6	IT	0.411139	0.487464	-4.24884	-1.63029	early
GAATCACTCCTAGCTC-1_RM02	L5/6IT_Rorb+_Adam33+_Hspb3+	22596	5419	RM02	1.68046	L6	IT	0.504318	0.450849	0.714599	-0.58642	early
GAATCGTAGTAGCATA-1_RM02	L5IT_Rorb+_Adam33+_Trpm4+	8963	3834	RM02	2.5032	L5	IT	0.705175	0.845116	-3.45745	5.44173	early
GAATCGTTCCCTCATG-1_RM02	Mix_L2/3IT_Rorb+_Glia	273	198	RM02	2.2082	L2/3	IT	0.389196	0.545367	-1.49171	-12.1795	early
GACACGCAGGGTCTTT-1_RM02	Vip_Pkib	14175	4641	RM02	1.30164	Vip	Vip	1	0.912589	12.9407	2.40426	early
GACACGCCAACCCTCT-1_RM02	Mix_L2/3IT_Rorb+_Glia	205	104	RM02	0.44843	L2/3	IT	0.431038	0.585266	-0.664773	-7.73875	early
GACACGCGTAAGGAGA-1_RM02	Ndnf_Chst7	4562	2399	RM02	7.00319	Lamp5	Lamp5	0.968255	0.816821	11.9395	-0.561911	early
GACACGCGTGCTCTCT-1_RM02	Mix_L2/3IT_Rorb+_Glia	244	164	RM02	1.44928	L2/3	IT	0.566365	0.578699	1.11263	-9.59145	early
GACACGCGTTGGTGTT-1_RM02	Vip_Pkib	15983	4668	RM02	1.52473	Vip	Vip	0.99036	0.989295	12.6415	2.57177	early
GACACGCTCAGCTCTC-1_RM02	L5IT_Rorb+_Adam33+_Trpm4+	12135	4338	RM02	1.26944	L5	IT	0.857654	0.869615	-0.841748	1.5942	early
GACACGCTCTTCGTGC-1_RM02	L5/6IT_Rorb+_Adam33+_Hspb3+	8670	3665	RM02	1.89806	L5	IT	0.744397	0.776614	2.41353	-0.494106	early
GACAGCCCATAGAAAC-1_RM02	Mix_L2/3IT_Rorb+_Glia	223	145	RM02	0.829876	L2/3	IT	0.339498	0.58091	-1.09488	-9.97362	early
GACAGCCTCATCTGTT-1_RM02	L5/6IT_Cux2+_Rorb-	9273	3742	RM02	4.31931	L5	IT	0.482543	0.486541	-5.13048	-0.522755	early
GACAGCCTCCGAAATC-1_RM02	L5/6IT_Fezf2+_Ccdc80+	5189	2544	RM02	6.58976	L5	IT	0.477026	0.627356	-1.4506	4.97429	early
GACATCAAGAAGTATC-1_RM02	Mix_L2/3IT_Rorb+_Glia	203	149	RM02	12.2605	L5	IT	0.242384	0.568011	0.769311	-7.2884	early
GACATCACAGACATCT-1_RM02	L5IT_Rorb+_Adam33+_Trpm4+	10895	4111	RM02	2.89465	L5	IT	0.456385	0.784026	-6.63144	3.47526	early
GACATCACAGAGGCTA-1_RM02	L5/6IT_Fezf2+_Ccdc80+	17296	5298	RM02	5.25497	L6	IT	0.623644	0.452388	-1.58564	4.96153	early
GACCAATAGCTGAGTG-1_RM02	L5IT_Rorb+_Adam33+_Trpm4+	7296	3263	RM02	4.84548	L5	IT	0.418485	0.681601	-6.30597	4.90684	early
GACCAATTCTCTCTTC-1_RM02	L5IT_Rorb+_Adam33+_Trpm4+	14986	4893	RM02	1.04395	L5	IT	0.446304	0.838862	-0.802128	1.68401	early
GACCCAGGTTGCCGAC-1_RM02	Mix_L2/3IT_Rorb+_Glia	256	170	RM02	3.47222	L2/3	IT	0.457002	0.581651	-1.00024	-9.9107	early
GACCCAGTCGAAGCCC-1_RM02	L6CT_Fezf2+_Foxp2+	14510	4939	RM02	1.20394	L6	CT	0.991117	0.824761	3.15376	8.06783	early
GACCCTTAGGTTCTAC-1_RM02	Mix_L2/3IT_Rorb+_Glia	223	139	RM02	1.99203	L2/3	IT	0.562429	0.598486	-1.17482	-9.44288	early
GACCCTTCATGTACGT-1_RM02	Mix_L2/3IT_Rorb+_Glia	204	164	RM02	2.24215	L2/3	IT	0.535641	0.575644	-1.22069	-9.26394	early
GACCCTTGTGTTGCCG-1_RM02	L5IT_Rorb+_Adam33+_Trpm4+	6183	2718	RM02	3.69804	L5	IT	0.654161	0.781144	-6.19775	3.76617	early
GACCCTTTCATGCCCT-1_RM02	L5/6IT_Rorb+_Adam33+_Hspb3+	17865	5486	RM02	0.992609	L5	IT	0.57241	0.666696	-0.882026	1.25538	early
GACCGTGAGGTTTGAA-1_RM02	L5/6IT_Rorb+_Adam33+_Hspb3+	2504	1577	RM02	0.560329	L5	IT	0.632419	0.831434	3.03154	-0.579929	early
GACCGTGGTCAGTTTG-1_RM02	L2/3IT_Rorb+_Atp6v0c+	378	297	RM02	0.243902	L2/3	IT	0.670841	0.527601	4.33008	2.82021	early
GACCTTCAGAATTGTG-1_RM02	L2/3IT_Rorb+_Atp6v0c+	205	163	RM02	0.943396	L2/3	IT	0.561009	0.608888	-1.55323	-6.1765	early
GACCTTCAGGTCCCTG-1_RM02	Mix_L2/3IT_Rorb+_Glia	208	142	RM02	1.73913	L2/3	IT	0.669256	0.581119	-0.981829	-8.9379	early
GACCTTCAGTCATGGG-1_RM02	Mix_L2/3IT_Rorb+_Glia	263	213	RM02	2.39726	L2/3	IT	0.6471	0.605895	0.94622	-9.82161	early
GACCTTCCAGATCATC-1_RM02	L5/6IT_Rorb+_Adam33+_Hspb3+	24065	5874	RM02	1.52699	L6	IT	0.777174	0.488789	-0.393251	-0.266308	early
GACCTTCTCCTAGCCT-1_RM02	Mix_L2/3IT_Rorb+_Glia	294	145	RM02	3.98773	L2/3	IT	0.546166	0.570578	-0.651898	-7.94228	early
GACCTTCTCGGTGTAT-1_RM02	L5/6IT_Cux2+_Rorb-	8173	3315	RM02	5.22846	L5	IT	0.480514	0.726132	-7.39832	1.87124	early
GACGCTGAGAGTGTGC-1_RM02	Mix_L2/3IT_Rorb+_Glia	208	177	RM02	2.86885	L2/3	IT	0.538394	0.596502	-1.6877	-10.7467	early
GACGTTAAGCTATCCA-1_RM02	L5IT_Rorb+_Adam33+_Trpm4+	8323	3579	RM02	4.65323	L5	IT	0.604739	0.652759	-3.8939	4.5347	early
GACGTTAAGGTGCCAA-1_RM02	Vip_Pkib	7980	3458	RM02	2.10108	Vip	Vip	0.976781	0.986306	13.0865	2.76516	early
GACGTTAGTAGGTTTC-1_RM02	Mix_L2/3IT_Rorb+_Glia	352	286	RM02	6.5	L2/3	IT	0.53292	0.576019	-1.6145	-10.5086	early
GACTATGCAGCCCACA-1_RM02	Mix_L2/3IT_Rorb+_Glia	225	138	RM02	1.62602	L2/3	IT	0.692289	0.593089	-0.370069	-8.58394	early
GACTATGCAGTTCTAG-1_RM02	L2/3IT_Rorb+_Atp6v0c+	560	421	RM02	1.80624	L2/3	IT	0.789651	0.513897	-1.07389	-6.905	early
GACTATGTCTGGTTGA-1_RM02	L5/6IT_Cux2+_Rorb-	3429	1822	RM02	16.0309	L5	IT	0.448122	0.725131	-5.54195	1.62046	early
GACTATGTCTTACCAT-1_RM02	L2/3IT_Rorb+_Atp6v0c+	613	417	RM02	5.23256	L2/3	IT	0.501554	0.577612	-1.33589	-6.32568	early
GACTCAACAGGGACTA-1_RM02	L2/3IT_Rorb+_Atp6v0c+	206	153	RM02	1.76991	L2/3	IT	0.663729	0.585364	-0.0817013	-7.72682	early
GACTCTCTCCCATAGA-1_RM02	Mix_L2/3IT_Rorb+_Glia	221	153	RM02	1.23457	L2/3	IT	0.440735	0.596202	-1.28074	-10.3897	early
GACTGATGTCGTATTG-1_RM02	Vip_Sema5b	7349	3409	RM02	5.46366	Vip	Vip	0.978044	0.978429	14.2301	2.57362	early
GACTGATGTGCAACGA-1_RM02	L2/3IT_Rorb+_Atp6v0c+	2157	1394	RM02	12.0127	L5	IT	0.318374	0.669877	-3.17242	-3.00127	early
GACTTCCCAGGTTCCG-1_RM02	L5/6IT_Cux2+_Rorb-	21727	5635	RM02	3.25122	L6	IT	0.41297	0.622278	-2.50222	0.66436	early
GACTTCCCATGTCGTA-1_RM02	L5IT_Rorb+_Adam33+_Trpm4+	10972	4207	RM02	1.53267	L5	IT	0.845261	0.897677	-6.29336	5.17807	early
GACTTCCCATGTTCGA-1_RM02	Mix_L2/3IT_Rorb+_Glia	243	182	RM02	3.23741	L2/3	IT	0.393214	0.480659	-1.54752	-11.2948	early
GACTTCCTCACGGGAA-1_RM02	L2/3IT_Rorb+_Atp6v0c+	211	153	RM02	0.881057	L2/3	IT	0.564745	0.609565	-0.764487	-6.73902	early
GACTTCCTCTCGCTCA-1_RM02	Mix_L2/3IT_Rorb+_Glia	206	123	RM02	3.50877	L2/3	IT	0.260001	0.552181	-1.58681	-10.7308	early
GAGAAATCAGCACACC-1_RM02	L5/6IT_Fezf2+_Ccdc80+	29940	6407	RM02	2.32463	L6	CT	0.61335	0.457361	1.58668	2.99997	early
GAGAAATCATGAATCC-1_RM02	L5IT_Rorb+_Adam33+_Trpm4+	8498	3641	RM02	1.74805	L5	IT	0.418166	0.820535	-3.89389	4.33125	early
GAGAAATGTCCATACA-1_RM02	L5/6IT_Rorb+_Adam33+_Hspb3+	15264	4739	RM02	5.08012	L6	IT	0.541923	0.500314	-0.796448	-0.774123	early
GAGAAATTCAGAGTTC-1_RM02	Mix_L2/3IT_Rorb+_Glia	230	151	RM02	2.53623	L2/3	IT	0.176364	0.514199	-1.16103	-11.24	early
GAGAAATTCAGTCAGT-1_RM02	L5/6IT_Cux2+_Rorb-	10280	4095	RM02	4.85112	L5	IT	0.471505	0.534728	-4.4483	-1.61827	early
GAGACCCCATGTGACT-1_RM02	Mix_L2/3IT_Rorb+_Glia	238	171	RM02	1.13636	L2/3	IT	0.397898	0.5878	-1.2057	-11.2807	early
GAGACCCTCAGGTAAA-1_RM02	Mix_L2/3IT_Rorb+_Glia	267	174	RM02	4.36242	L2/3	IT	0.345145	0.552659	-1.41595	-11.4342	early
GAGACCCTCAGTGATC-1_RM02	L6CT_Fezf2+_Foxp2+	1178	810	RM02	16.8822	L5	IT	0.362727	0.799915	2.62256	10.3392	early
GAGACCCTCTCACGAA-1_RM02	L5IT_Rorb+_Adam33+_Trpm4+	8493	3310	RM02	1.42401	L5	IT	0.443181	0.747746	-6.15071	5.07557	early
GAGAGGTAGGCACCAA-1_RM02	L2/3IT_Rorb+_Atp6v0c+	239	185	RM02	0.787402	L2/3	IT	0.665342	0.634669	-1.46165	-6.19563	early
GAGAGGTCAACCTATG-1_RM02	Mix_L2/3IT_Rorb+_Glia	218	141	RM02	3.6	L2/3	IT	0.656226	0.583007	-1.19174	-9.98468	early
GAGAGGTCACGACGCT-1_RM02	L5ET_Fezf2+_Bcl6+	31522	6733	RM02	5.40847	L6	IT	0.695487	0.398918	0.341019	-6.86622	early
GAGAGGTGTGTCTTAG-1_RM02	L5/6IT_Rorb+_Atp5o+	16900	4735	RM02	1.26453	L5	IT	0.814339	0.509845	4.25704	0.0838831	early
GAGAGGTTCCATTTGT-1_RM02	L2/3IT_Rorb+_Atp6v0c+	250	150	RM02	0.740741	L2/3	IT	0.495104	0.632679	-0.183975	-7.78839	early
GAGATGGTCTACGGGC-1_RM02	L5/6IT_Rorb+_Adam33+_Hspb3+	12526	4550	RM02	6.35093	L6	IT	0.638992	0.50866	2.16637	2.34175	early
GAGCCTGCACGGGTAA-1_RM02	L5/6IT_Cux2+_Rorb-	6901	3011	RM02	5.51436	L5	IT	0.565514	0.67658	-4.99457	1.25886	early
GAGCCTGGTATGGAAT-1_RM02	Mix_L2/3IT_Rorb+_Glia	230	151	RM02	0.806452	L2/3	IT	0.382661	0.611035	-1.06209	-10.1245	early
GAGGCAAAGGGCAGAG-1_RM02	L5ET_Fezf2+_Bcl6+	24701	6390	RM02	4.71135	L5	IT	0.757284	0.455921	6.10092	6.16764	early
GAGGCAAGTTTGAACC-1_RM02	L5/6IT_Fezf2+_Ccdc80+	21476	5253	RM02	1.20316	L6	CT	0.940515	0.689946	4.4486	4.56248	early
GAGGCAATCGACACTA-1_RM02	Mix_L2/3IT_Rorb+_Glia	291	187	RM02	12.4654	L5	IT	0.360191	0.774571	-0.777705	-9.13421	early
GAGGGATAGCAGCCCT-1_RM02	Mix_L2/3IT_Rorb+_Glia	207	126	RM02	3.34728	L2/3	IT	0.537044	0.566128	-0.610144	-9.41115	early
GAGGGATAGCTCGACC-1_RM02	Ndnf_Chst7	3982	2238	RM02	9.574	Lamp5	Lamp5	0.99739	0.849561	12.2426	-0.335298	early
GAGGGATGTAGAGATT-1_RM02	L2/3IT_Rorb+_Atp6v0c+	201	121	RM02	1.76211	L2/3	IT	0.396811	0.557532	-0.913471	-7.87914	early
GAGGGATGTTATGTGC-1_RM02	L5/6IT_Cux2+_Rorb-	4867	2560	RM02	11.0142	L5	IT	0.374458	0.665692	-4.52618	0.663565	early
GAGGGTAAGCTAAATG-1_RM02	L5/6IT_Rorb+_Adam33+_Hspb3+	24162	5659	RM02	1.61791	L6	IT	0.548868	0.601347	0.915804	-1.17292	early
GAGGGTACACAAGCCC-1_RM02	Mix_L2/3IT_Rorb+_Glia	198	135	RM02	0.913242	L2/3	IT	0.405315	0.594797	-1.04479	-11.8737	early
GAGGGTATCGAGCCTG-1_RM02	L2/3IT_Rorb+_Atp6v0c+	209	164	RM02	3.4188	L2/3	IT	0.683513	0.571117	-0.989225	-6.06384	early
GAGGGTATCTTACTGT-1_RM02	Mix_L2/3IT_Rorb+_Glia	201	133	RM02	4	L2/3	IT	0.408262	0.579726	-0.792169	-10.4323	early
GAGTCATAGCGCTTCG-1_RM02	L5/6IT_Fezf2+_Ccdc80+	17036	4814	RM02	1.7207	L6	CT	0.91046	0.671537	4.33182	5.24483	early
GAGTCATAGCGGGTTA-1_RM02	L5/6IT_Fezf2+_Ccdc80+	11800	4162	RM02	3.66517	L5	IT	0.661023	0.587135	-1.59395	2.77288	early
GAGTCATCATCGGTTA-1_RM02	L5/6IT_Rorb+_Atp5o+	16217	4713	RM02	1.57628	L6	IT	0.819597	0.547004	4.14883	-0.188605	early
GAGTCATTCGCTTGCT-1_RM02	L5/6IT_Fezf2+_Ccdc80+	7040	3181	RM02	10.281	L5	IT	0.577151	0.673375	-2.70804	4.07099	early
GAGTCATTCTCTTGCG-1_RM02	L5/6IT_Cux2+_Rorb-	12558	4288	RM02	11.6694	L5	IT	0.539095	0.460612	-6.00691	1.05805	early
GAGTCTATCCCATGGG-1_RM02	Mix_L2/3IT_Rorb+_Glia	200	160	RM02	3.53982	L2/3	IT	0.300045	0.499781	-1.36456	-12.4385	early
GAGTGAGAGTAAACTG-1_RM02	L2/3IT_Rorb+_Atp6v0c+	200	120	RM02	2.5974	L2/3	IT	0.602951	0.592939	0.228072	-7.67734	early
GAGTGAGCAATGCAAA-1_RM02	L5IT_Rorb+_Adam33+_Trpm4+	7778	3152	RM02	2.26855	L5	IT	0.635598	0.839805	-0.951437	1.5644	early
GAGTGAGTCTTGGTCC-1_RM02	Mix_L2/3IT_Rorb+_Glia	247	170	RM02	6.10169	L2/3	IT	0.41847	0.532468	-1.46282	-11.187	early
GAGTGTTCAGGACTAG-1_RM02	L5/6IT_Rorb+_Adam33+_Hspb3+	19122	5256	RM02	2.05858	L6	IT	0.591903	0.532894	2.86973	-0.00826098	early
GAGTGTTGTGCTGTCG-1_RM02	L5/6IT_Rorb+_Adam33+_Hspb3+	17505	5421	RM02	2.08752	L5	IT	0.516127	0.450222	1.61421	2.34828	early
GAGTGTTTCCACTAGA-1_RM02	Mix_L2/3IT_Rorb+_Glia	239	150	RM02	3.35821	L2/3	IT	0.623968	0.593569	0.037431	-8.37035	early
GAGTTGTAGAGTCAAT-1_RM02	L5/6IT_Fezf2+_Ccdc80+	17357	5228	RM02	3.28825	L6	IT	0.565685	0.464073	-1.62975	3.70694	early
GAGTTGTCAGGTCTCG-1_RM02	Mix_L2/3IT_Rorb+_Glia	218	136	RM02	1.7094	L2/3	IT	0.339329	0.603751	-1.89523	-11.3465	early
GAGTTTGAGGTCGTAG-1_RM02	L5/6NP_Fezf2+_Tshz2+	2528	1642	RM02	13.2218	L5/6	NP	0.762701	0.484869	0.329522	12.9766	early
GAGTTTGCAACACAGG-1_RM02	L6CT_Fezf2+_Foxp2+	11396	4331	RM02	3.46373	L6	CT	0.982724	0.861225	3.73404	8.88051	early
GATAGAATCTATCGTT-1_RM02	L5/6IT_Rorb+_Adam33+_Hspb3+	19768	5487	RM02	0.865126	L5	IT	0.707191	0.602114	1.24052	0.223962	early
GATAGCTCACCAGTAT-1_RM02	Mix_L2/3IT_Rorb+_Glia	227	179	RM02	4.88722	L2/3	IT	0.43091	0.564672	-1.48819	-11.9125	early
GATAGCTTCAAAGAAC-1_RM02	Mix_L2/3IT_Rorb+_Glia	573	446	RM02	5.02283	L2/3	IT	0.554888	0.486872	2.69474	-1.65612	early
GATAGCTTCACAATGC-1_RM02	L5/6NP_Fezf2+_Tshz2+	7847	3347	RM02	4.3275	L5/6	NP	0.990822	0.989353	0.532744	12.6162	early
GATAGCTTCTGCCTCA-1_RM02	L5/6IT_Cux2+_Rorb-	9203	3847	RM02	5.35174	L5	IT	0.438563	0.605045	-4.42417	0.609328	early
GATCAGTAGAGAGAAC-1_RM02	L5/6IT_Cux2+_Rorb-	24408	5687	RM02	1.21588	L5	IT	0.537303	0.468023	-6.16799	1.85869	early
GATCAGTGTATTTCCT-1_RM02	L5/6IT_Rorb+_Adam33+_Hspb3+	7446	2948	RM02	3.34988	L5	IT	0.575377	0.842854	-0.353685	1.32935	early
GATCAGTTCGTACCTC-1_RM02	Mix_L2/3IT_Rorb+_Glia	237	132	RM02	2.6616	L2/3	IT	0.510295	0.587322	-0.830059	-8.89751	early
GATCCCTCACACCGAC-1_RM02	Mix_L2/3IT_Rorb+_Glia	231	126	RM02	1.43885	L2/3	IT	0.453834	0.577594	-1.66115	-11.0854	early
GATCGTAAGTATGGCG-1_RM02	L5/6IT_Cux2+_Rorb-	7547	3503	RM02	7.44016	L6	IT	0.468957	0.473515	-3.75158	-1.97317	early
GATCGTATCCCAGGAC-1_RM02	Mix_L2/3IT_Rorb+_Glia	243	178	RM02	1.42857	L2/3	IT	0.201873	0.582896	-1.53387	-10.8716	early
GATGACTTCAGCCCAG-1_RM02	L5/6NP_Fezf2+_Tshz2+	28055	5966	RM02	0.984965	L5/6	NP	0.913356	0.930334	-1.94335	13.6391	early
GATGAGGTCAATGCAC-1_RM02	L2/3IT_Rorb+_Atp6v0c+	6171	3085	RM02	2.67315	L5	IT	0.635755	0.719876	-1.17337	3.44352	early
GATGCTAAGGCGAAGG-1_RM02	L5/6IT_Rorb+_Adam33+_Hspb3+	14148	4565	RM02	1.24537	L5	IT	0.552375	0.769154	0.412453	0.659225	early
GATGCTACAGCCGTTG-1_RM02	L2/3IT_Rorb+_Atp6v0c+	291	215	RM02	1.28205	L2/3	IT	0.835582	0.61348	-0.431544	-6.6461	early
GATGCTATCTCACGAA-1_RM02	L2/3IT_Rorb+_Atp6v0c+	301	233	RM02	0.315457	L2/3	IT	0.693477	0.644032	-1.8642	-5.86858	early
GATGGAGCAGCGTGCT-1_RM02	L2/3IT_Rorb+_Atp6v0c+	204	122	RM02	1.72414	L2/3	IT	0.595262	0.577888	-0.199805	-6.49295	early
GATGTTGTCCCTAGGG-1_RM02	L2/3IT_Rorb+_Atp6v0c+	315	244	RM02	5.81717	L2/3	IT	0.478855	0.476893	-0.255595	-6.03874	early
GATGTTGTCCCTCATG-1_RM02	Mix_L2/3IT_Rorb+_Glia	245	187	RM02	1.8315	L2/3	IT	0.243477	0.552911	-1.99879	-11.9766	early
GATTCGAAGAATTGCA-1_RM02	L2/3IT_Rorb+_Atp6v0c+	210	162	RM02	6.93878	L2/3	IT	0.570359	0.565365	-0.890774	-6.94608	early
GATTCTTTCTACGCGG-1_RM02	L5/6IT_Fezf2+_Ccdc80+	3999	2057	RM02	17.1301	L5	IT	0.376901	0.756937	-2.76021	4.09077	early
GATTGGTAGGTAGACC-1_RM02	L2/3IT_Rorb+_Atp6v0c+	2360	1447	RM02	9.23483	L5	IT	0.32976	0.628128	-3.36596	-2.62042	early
GATTGGTCACCAAAGG-1_RM02	L5IT_Rorb+_Adam33+_Trpm4+	8362	3485	RM02	2.2192	L5	IT	0.851444	0.892071	-6.12827	5.06697	early
GATTGGTCATGACTGT-1_RM02	L5/6IT_Cux2+_Rorb-	20510	6019	RM02	2.37963	L5	IT	0.505418	0.500436	-4.29449	-1.36258	early
GATTGGTTCCAACTGA-1_RM02	Mix_L2/3IT_Rorb+_Glia	214	128	RM02	2.40964	L2/3	IT	0.512064	0.602993	-1.25783	-11.4971	early
GATTGGTTCTCCCATG-1_RM02	Mix_L2/3IT_Rorb+_Glia	467	358	RM02	4.77876	L2/3	IT	0.136133	0.23285	-1.4947	-12.9235	early
GATTTCTAGCGAGAAA-1_RM02	L5IT_Rorb+_Adam33+_Trpm4+	7660	3354	RM02	3.56834	L5	IT	0.722314	0.722204	-4.74907	3.76435	early
GATTTCTCATAGATGA-1_RM02	Mix_L2/3IT_Rorb+_Glia	207	143	RM02	2.57511	L2/3	IT	0.679437	0.58862	-1.21812	-10.9084	early
GATTTCTTCTCCCTAG-1_RM02	L5IT_Rorb+_Adam33+_Trpm4+	1458	964	RM02	12.4049	L5	IT	0.411085	0.816434	-4.56604	2.76012	early
GCAACATAGAGCAGCT-1_RM02	L2/3IT_Rorb+_Atp6v0c+	648	465	RM02	7.99492	L5	IT	0.48988	0.727091	2.52714	-1.81934	early
GCAACATCACCGTGGT-1_RM02	L5IT_Rorb+_Adam33+_Trpm4+	11471	4349	RM02	2.67909	L5	IT	0.608531	0.660021	-5.75499	4.49266	early
GCAACATTCGGTCATA-1_RM02	Mix_L2/3IT_Rorb+_Glia	231	150	RM02	0.311526	L2/3	IT	0.270419	0.570127	-0.802371	-10.5432	early
GCAACCGAGGAGATAG-1_RM02	L5/6IT_Fezf2+_Ccdc80+	4059	2222	RM02	1.05116	L5	IT	0.59793	0.837472	1.94985	4.28181	early
GCAACCGGTAACTGCT-1_RM02	Mix_L2/3IT_Rorb+_Glia	236	144	RM02	1.55039	L2/3	IT	0.320249	0.587452	-0.431916	-8.69864	early
GCAACCGGTCACCGAC-1_RM02	L5/6IT_Fezf2+_Ccdc80+	51112	7725	RM02	1.8049	L6	IT	0.65184	0.588934	2.71771	3.65092	early
GCAACCGGTCGATTAC-1_RM02	L5/6NP_Fezf2+_Tshz2+	9657	3873	RM02	2.63184	L5/6	NP	0.998986	0.998008	-0.227155	13.1511	early
GCAACCGTCGTTACCC-1_RM02	L5/6NP_Fezf2+_Tshz2+	1536	1032	RM02	7.0922	L5	IT	0.557459	0.697875	0.600712	12.4379	early
GCACATACACTATGTG-1_RM02	Mix_L2/3IT_Rorb+_Glia	221	135	RM02	0.413223	L2/3	IT	0.418208	0.607917	-1.01509	-9.40432	early
GCACATACAGCAGATG-1_RM02	L5ET_Fezf2+_Bcl6+	14149	4275	RM02	11.8336	L5	IT	0.69574	0.563298	5.72698	6.74385	early
GCACATAGTTCTATCT-1_RM02	L6CT_Fezf2+_Foxp2+	7743	3378	RM02	5.45912	L6	CT	0.8786	0.715956	2.52636	10.096	early
GCACGGTAGGTACTGG-1_RM02	L2/3IT_Rorb+_Atp6v0c+	271	209	RM02	1.40351	L2/3	IT	0.564895	0.616885	-0.608112	-6.15999	early
GCACGGTTCATTACTC-1_RM02	Mix_L2/3IT_Rorb+_Glia	200	136	RM02	0.881057	L2/3	IT	0.319524	0.587396	-1.21053	-10.8023	early
GCACGGTTCCCAGGAC-1_RM02	Mix_L2/3IT_Rorb+_Glia	226	154	RM02	4.5977	L2/3	IT	0.313453	0.520052	-1.60464	-10.9204	early
GCACGTGAGGGTATAT-1_RM02	L5/6IT_Fezf2+_Ccdc80+	15625	4964	RM02	8.43695	L5	IT	0.675988	0.483523	-0.516284	4.78263	early
GCACGTGCACTAACGT-1_RM02	L5/6IT_Rorb+_Adam33+_Hspb3+	28400	6374	RM02	1.51272	L6	IT	0.413007	0.54445	-0.179769	-1.44959	early
GCACGTGGTCATAACC-1_RM02	L2/3IT_Rorb+_Atp6v0c+	267	165	RM02	5.88235	L5	IT	0.601755	0.436613	-2.0096	-5.99139	early
GCACGTGGTGAAGCGT-1_RM02	L5/6IT_Cux2+_Rorb-	22328	6207	RM02	3.45636	L6	IT	0.49129	0.561814	-1.86505	-2.14869	early
GCACTAATCGAGCTGC-1_RM02	Mix_L2/3IT_Rorb+_Glia	309	238	RM02	7.9235	L2/3	IT	0.452577	0.464678	0.428126	-7.60849	early
GCAGCCAAGTGTTGAA-1_RM02	L5/6IT_Rorb+_Adam33+_Hspb3+	7716	3340	RM02	1.69533	L5	IT	0.26443	0.648439	0.542294	0.858642	early
GCAGCCAGTTCGAGCC-1_RM02	L5/6IT_Cux2+_Rorb-	2727	1597	RM02	13.3829	L5	IT	0.347928	0.652025	-5.56426	-0.222573	early
GCAGCCATCCCAGCGA-1_RM02	L2/3IT_Rorb+_Atp6v0c+	248	153	RM02	3.07167	L2/3	IT	0.66439	0.608266	0.185533	-6.59071	early
GCAGCTGAGCCGAATG-1_RM02	L5/6IT_Fezf2+_Ccdc80+	17231	4699	RM02	3.2678	L6	CT	0.665907	0.550787	4.34497	1.08072	early
GCAGGCTCACCTCTGT-1_RM02	Mix_L2/3IT_Rorb+_Glia	248	188	RM02	1.44928	L2/3	IT	0.0925283	0.500924	-1.67266	-12.4275	early
GCAGGCTGTAGTAAGT-1_RM02	L5/6IT_Fezf2+_Ccdc80+	25486	6206	RM02	4.46933	L6	IT	0.76305	0.476325	-1.36405	3.53052	early
GCAGGCTGTGACCTGC-1_RM02	Mix_L2/3IT_Rorb+_Glia	210	147	RM02	1.26582	L2/3	IT	0.593038	0.631851	-0.984694	-8.84604	early
GCATCGGCAGTCGCTG-1_RM02	L5/6IT_Fezf2+_Ccdc80+	29401	5876	RM02	1.30206	L6	CT	0.974384	0.701007	4.49146	4.77385	early
GCATCGGTCGTCGCTT-1_RM02	L5/6IT_Rorb+_Adam33+_Hspb3+	18390	5046	RM02	1.20946	L6	IT	0.552856	0.496659	4.08234	-0.0399408	early
GCATCTCTCCGTAGTA-1_RM02	Mix_L2/3IT_Rorb+_Glia	388	232	RM02	13.7996	L5	IT	0.385476	0.560658	-1.6604	-11.6878	early
GCATCTCTCGATCCAA-1_RM02	L2/3IT_Rorb+_Atp6v0c+	202	149	RM02	0	L2/3	IT	0.569659	0.616374	-0.71636	-6.16765	early
GCATTAGCAACCGCTG-1_RM02	L2/3IT_Rorb+_Atp6v0c+	228	177	RM02	17.7083	L5	IT	0.248459	0.602077	-1.59885	-6.81184	early
GCATTAGTCAATCGGT-1_RM02	Mix_L2/3IT_Rorb+_Glia	267	217	RM02	2.05479	L2/3	IT	0.290406	0.568839	-0.350761	-9.59383	early
GCATTAGTCACGAGGA-1_RM02	Mix_L2/3IT_Rorb+_Glia	17236	5425	RM02	2.67196	L5	IT	0.665907	0.519924	1.42178	1.9801	early
GCATTAGTCCCAATAG-1_RM02	L5/6IT_Cux2+_Rorb-	4092	2392	RM02	18.5662	L5	IT	0.351739	0.614222	-4.1031	-0.759899	early
GCCAACGAGGTTCCAT-1_RM02	L5/6IT_Rorb+_Adam33+_Hspb3+	17240	5014	RM02	1.27648	L5	IT	0.907718	0.630506	1.19692	0.193546	early
GCCAACGCAACCCTCT-1_RM02	Mix_L2/3IT_Rorb+_Glia	317	210	RM02	14.1026	L5	IT	0.452795	0.531174	-1.30312	-11.0992	early
GCCAACGGTGACCGTC-1_RM02	L5IT_Rorb+_Adam33+_Trpm4+	5708	2634	RM02	6.11694	L5	IT	0.541025	0.735407	-6.53565	4.71781	early
GCCAACGGTGCTAGCC-1_RM02	Mix_L2/3IT_Rorb+_Glia	242	153	RM02	2.50896	L2/3	IT	0.527422	0.502728	-0.86372	-10.1144	early
GCCAACGTCTTAGCCC-1_RM02	L5/6IT_Cux2+_Rorb-	15784	5188	RM02	1.96435	L5	IT	0.35355	0.619519	-4.83168	-0.523074	early
GCCAGCATCACATCAG-1_RM02	L5/6IT_Rorb+_Adam33+_Hspb3+	10348	3917	RM02	1.73421	L5	IT	0.661461	0.779222	1.02698	0.361738	early
GCCAGGTCAACAGCCC-1_RM02	L5IT_Rorb+_Adam33+_Trpm4+	1657	990	RM02	19.4682	L5	IT	0.319988	0.835092	-5.86185	2.22226	early
GCCAGGTCATGACTAC-1_RM02	L5/6IT_Cux2+_Rorb-	23011	6158	RM02	1.20353	L5	IT	0.659978	0.512289	-1.92317	-2.14607	early
GCCAGTGTCCTATTTG-1_RM02	Mix_L2/3IT_Rorb+_Glia	200	152	RM02	0.458716	L2/3	IT	0.504032	0.619029	-0.507932	-9.05676	early
GCCATGGAGATGAACT-1_RM02	L5/6IT_Rorb+_Adam33+_Hspb3+	25513	6219	RM02	2.37394	L5	IT	0.479356	0.468126	-1.7677	-0.763638	early
GCCATTCAGGTATCTC-1_RM02	L6CT_Fezf2+_Foxp2+	6589	2994	RM02	7.2248	L6	CT	0.948556	0.866941	3.42828	9.45391	early
GCCATTCTCTCTTCAA-1_RM02	L5/6IT_Fezf2+_Ccdc80+	28393	6228	RM02	1.92649	L6	IT	0.580274	0.666902	2.72725	0.249877	early
GCCCAGAAGATACGAT-1_RM02	Mix_L2/3IT_Rorb+_Glia	250	147	RM02	0.743494	L2/3	IT	0.562027	0.618897	-0.489868	-9.17535	early
GCCCAGAGTCAACCAT-1_RM02	L2/3IT_Rorb+_Atp6v0c+	262	211	RM02	2.15827	L2/3	IT	0.714917	0.585666	-0.742274	-6.00556	early
GCCCAGAGTCTAGGCC-1_RM02	L5/6IT_Rorb+_Adam33+_Hspb3+	27958	6294	RM02	1.01427	L6	IT	0.632547	0.505069	-0.625667	-0.422386	early
GCCCGAAAGGTCGCCT-1_RM02	L2/3IT_Rorb+_Atp6v0c+	272	207	RM02	1.35593	L2/3	IT	0.585509	0.599905	0.632506	-6.8471	early
GCCCGAACATAGCACT-1_RM02	L5/6IT_Cux2+_Rorb-	21517	5644	RM02	2.28418	L5	IT	0.44668	0.498045	-5.73458	0.967188	early
GCCCGAAGTACGTACT-1_RM02	L5IT_Rorb+_Adam33+_Trpm4+	22706	6280	RM02	2.61657	L5	IT	0.789398	0.516556	-3.46261	6.29325	early
GCCGATGAGAACAAGG-1_RM02	Sst_Htr1a	4420	2352	RM02	11.5498	Sst	Sst	0.865353	0.71998	6.69126	-9.07153	early
GCCGTGAAGCTTTCTT-1_RM02	L5/6IT_Rorb+_Adam33+_Hspb3+	7583	3309	RM02	2.45555	L5	IT	0.642507	0.850372	2.15355	-0.29506	early
GCCGTGACAACCTATG-1_RM02	L5/6IT_Cux2+_Rorb-	10685	4238	RM02	3.50692	L5	IT	0.337116	0.472458	-4.96096	-1.56599	early
GCCGTGACACCATATG-1_RM02	L5/6IT_Rorb+_Adam33+_Hspb3+	18370	5116	RM02	1.62313	L6	IT	0.670202	0.491458	3.57276	-0.705896	early
GCCTGTTCACGCGTGT-1_RM02	L2/3IT_Rorb+_Atp6v0c+	448	335	RM02	7.30769	L5	IT	0.453188	0.849306	-1.31056	-6.55065	early
GCCTGTTCATTGAGGG-1_RM02	L5/6IT_Cux2+_Rorb-	3599	1997	RM02	0.16	L2/3	IT	0.690899	0.57376	-6.07691	2.32036	early
GCGAGAACAGAATTCC-1_RM02	L5/6IT_Cux2+_Rorb-	3316	2021	RM02	9.03583	L5	IT	0.304914	0.717867	-3.66239	-0.723208	early
GCGAGAACATAAGATG-1_RM02	L2/3IT_Rorb+_Atp6v0c+	880	520	RM02	1.77239	L2/3	IT	0.64349	0.437803	3.72705	-1.83308	early
GCGAGAACATAGGTAA-1_RM02	L2/3IT_Rorb+_Atp6v0c+	10974	4117	RM02	3.69919	L6	IT	0.72165	0.468453	3.51748	0.822991	early
GCGAGAAGTTATAGAG-1_RM02	L5/6IT_Cux2+_Rorb-	4841	2665	RM02	9.96297	L5	IT	0.389572	0.662806	-3.9189	-0.796905	early
GCGATCGAGAATAGTC-1_RM02	L5/6NP_Fezf2+_Tshz2+	23990	6047	RM02	1.59454	L5/6	NP	0.95025	0.98983	-1.29042	13.5052	early
GCGGAAAAGGCACGAT-1_RM02	L2/3IT_Rorb+_Atp6v0c+	220	139	RM02	5.72519	L2/3	IT	0.633152	0.587941	-0.716027	-7.04308	early
GCGGAAAAGTTGTAAG-1_RM02	L2/3IT_Rorb+_Atp6v0c+	467	359	RM02	1.42276	L2/3	IT	0.820341	0.619856	-3.71823	4.07237	early
GCGTGCAAGGTGCTTT-1_RM02	L5/6IT_Rorb+_Adam33+_Hspb3+	22876	5645	RM02	1.83254	L6	IT	0.796653	0.532443	1.2469	-1.76656	early
GCGTGCACACACAGCC-1_RM02	L5/6IT_Cux2+_Rorb-	11030	4079	RM02	5.57796	L5	IT	0.364137	0.483902	-6.70663	-0.000313612	early
GCGTGCATCGCATGAT-1_RM02	Vip_Pkib	21387	5151	RM02	1.59682	Vip	Vip	0.999223	0.689484	12.4307	1.9077	early
GCGTTTCAGCATGAAT-1_RM02	L5IT_Rorb+_Adam33+_Trpm4+	9907	3758	RM02	3.46464	L5	IT	0.749497	0.774761	-6.76279	4.50756	early
GCGTTTCTCCCAGGAC-1_RM02	Mix_L2/3IT_Rorb+_Glia	283	224	RM02	8.5044	L2/3	IT	0.327304	0.395606	-1.33722	-11.9311	early
GCTACAACAGAACTCT-1_RM02	L2/3IT_Rorb+_Atp6v0c+	266	154	RM02	2.7972	L2/3	IT	0.463004	0.618831	-1.24897	-7.07483	early
GCTACAAGTGTCCGTG-1_RM02	Mix_L2/3IT_Rorb+_Glia	230	170	RM02	1.2945	L2/3	IT	0.442824	0.561302	0.142626	-9.08952	early
GCTACAAGTTCCTAAG-1_RM02	L5/6IT_Fezf2+_Ccdc80+	31020	6779	RM02	2.12969	L6	IT	0.638447	0.480575	0.470728	4.20395	early
GCTACCTCACGTCGTG-1_RM02	L2/3IT_Rorb+_Atp6v0c+	460	376	RM02	11.9403	L5	IT	0.15809	0.650562	-2.86436	-3.45628	early
GCTCAAAGTTTGACAC-1_RM02	L2/3IT_Rorb+_Atp6v0c+	201	155	RM02	0.456621	L2/3	IT	0.837552	0.628374	-0.667864	-6.01305	early
GCTCAAAGTTTGTTGG-1_RM02	L5IT_Rorb+_Adam33+_Trpm4+	8693	3773	RM02	1.65526	L5	IT	0.403286	0.877242	-5.2385	5.41579	early
GCTGAATAGCTTACGT-1_RM02	Ndnf_Chst7	16546	4952	RM02	1.26385	Lamp5	Lamp5	1	0.960512	13.2785	-1.04113	early
GCTGAATTCTCGGCTT-1_RM02	L5IT_Rorb+_Adam33+_Trpm4+	6834	3070	RM02	2.63378	L5	IT	0.755559	0.900498	-6.5095	4.2657	early
GCTGCAGAGTAACAGT-1_RM02	L5/6IT_Fezf2+_Ccdc80+	17120	5317	RM02	2.46591	L6	IT	0.609223	0.475854	-2.36732	3.29942	early
GCTGCAGAGTGAGGTC-1_RM02	L5/6IT_Cux2+_Rorb-	7408	3211	RM02	4.86693	L5	IT	0.866355	0.586912	-2.01359	-1.93424	early
GCTGCAGCAACTTCTT-1_RM02	Mix_L2/3IT_Rorb+_Glia	249	143	RM02	1.48699	L2/3	IT	0.492335	0.588188	0.40088	-8.53574	early
GCTGCAGCACAAGCTT-1_RM02	Mix_L2/3IT_Rorb+_Glia	207	134	RM02	2.21239	L2/3	IT	0.473693	0.584134	-0.730272	-10.4852	early
GCTGCAGGTCTTGAAC-1_RM02	L5/6IT_Fezf2+_Ccdc80+	7354	3147	RM02	11.6469	L5	IT	0.555613	0.694095	-2.2884	4.42051	early
GCTGGGTGTCCCGCAA-1_RM02	L2/3IT_Rorb+_Atp6v0c+	44015	7339	RM02	1.66418	L6	IT	0.665334	0.503987	2.55689	3.54192	early
GCTGGGTGTCGGTGTC-1_RM02	Vip_Sema5b	6695	2933	RM02	8.57833	Vip	Vip	0.981109	0.989841	14.1053	2.48756	early
GCTGGGTTCAATGCAC-1_RM02	L5/6NP_Fezf2+_Tshz2+	18683	5588	RM02	1.03014	L5/6	NP	0.994092	0.995663	-1.07759	13.521	early
GCTTCACTCGAGAACG-1_RM02	L5/6IT_Rorb+_Adam33+_Hspb3+	25664	6222	RM02	1.86059	L6	IT	0.69817	0.487111	0.765551	-0.437549	early
GCTTCACTCGCATTAG-1_RM02	L5/6IT_Cux2+_Rorb-	16225	4962	RM02	3.05955	L6	IT	0.576117	0.562842	-7.05112	1.21736	early
GCTTTCGAGCGTACAG-1_RM02	L5IT_Rorb+_Adam33+_Trpm4+	11810	4365	RM02	2.46127	L5	IT	0.733102	0.842413	-3.46793	6.22632	early
GCTTTCGCAATAACGA-1_RM02	Mix_L2/3IT_Rorb+_Glia	202	139	RM02	0.913242	L2/3	IT	0.493784	0.609719	-0.977304	-9.35773	early
GCTTTCGCACGACTAT-1_RM02	L5/6IT_Rorb+_Adam33+_Hspb3+	12029	4199	RM02	2.15553	L5	IT	0.572975	0.552024	1.67383	0.626981	early
GCTTTCGGTTACGATC-1_RM02	L2/3IT_Rorb+_Atp6v0c+	222	165	RM02	9.26641	L2/3	IT	0.422027	0.522683	-0.846778	-6.0967	early
GGAACCCGTACAAACA-1_RM02	Mix_L2/3IT_Rorb+_Glia	284	158	RM02	0.321543	L2/3	IT	0.560315	0.630892	-0.970416	-9.48273	early
GGAAGTGTCAAACTGC-1_RM02	Mix_L2/3IT_Rorb+_Glia	401	331	RM02	0.233645	L2/3	IT	0.327014	0.609758	-2.0073	-11.6364	early
GGAAGTGTCTGCCTCA-1_RM02	Mix_L2/3IT_Rorb+_Glia	220	149	RM02	0.414938	L2/3	IT	0.536235	0.567969	-1.25297	-9.90963	early
GGAATCTAGCACCGAA-1_RM02	Mix_L2/3IT_Rorb+_Glia	275	182	RM02	0.675676	L2/3	IT	0.0843967	0.553845	-1.21135	-12.0659	early
GGAATCTAGCATGCAG-1_RM02	Mix_L2/3IT_Rorb+_Glia	206	127	RM02	1.30435	L2/3	IT	0.405415	0.59806	-1.01337	-9.97047	early
GGAATGGTCAAGCTGT-1_RM02	Mix_L2/3IT_Rorb+_Glia	295	202	RM02	1.51515	L2/3	IT	0.436158	0.576747	-1.03724	-10.2594	early
GGAATGGTCCCTCTTT-1_RM02	L5/6IT_Fezf2+_Ccdc80+	48552	6940	RM02	2.07618	L6	CT	0.752117	0.35651	3.71932	2.02006	early
GGAATGGTCGTTGCCT-1_RM02	Vip_Sema5b	3133	1885	RM02	4.72953	Vip	Vip	0.880851	0.821293	14.22	2.57139	early
GGAGAACAGTAGTCTC-1_RM02	L5IT_Rorb+_Adam33+_Trpm4+	5167	2833	RM02	4.31785	L5	IT	0.801925	0.82819	-3.68181	4.21902	early
GGAGAACCAGCAATTC-1_RM02	L5IT_Rorb+_Adam33+_Trpm4+	1925	1136	RM02	16.6102	L5	IT	0.337853	0.844626	-4.65751	3.41534	early
GGAGAACGTGCTATTG-1_RM02	Mix_L2/3IT_Rorb+_Glia	234	152	RM02	2.33463	L2/3	IT	0.438437	0.581233	-1.45942	-11.4678	early
GGAGCAAAGCCTTGAT-1_RM02	L2/3IT_Rorb+_Atp6v0c+	224	132	RM02	5.4902	L2/3	IT	0.741553	0.530819	-0.139798	-8.02947	early
GGAGGATCAGAGGCAT-1_RM02	Mix_L2/3IT_Rorb+_Glia	220	121	RM02	2.84553	L2/3	IT	0.617845	0.595	1.30451	-9.45599	early
GGAGGTAAGTTACTCG-1_RM02	L5IT_Rorb+_Adam33+_Trpm4+	6813	3052	RM02	2.80883	L5	IT	0.789568	0.885941	-5.19222	5.14514	early
GGAGGTACATAGAAAC-1_RM02	Mix_L2/3IT_Rorb+_Glia	224	138	RM02	1.24481	L2/3	IT	0.476889	0.589639	-0.539429	-9.09428	early
GGAGGTAGTATCGTTG-1_RM02	L5/6IT_Rorb+_Adam33+_Hspb3+	10067	3599	RM02	1.83744	L5	IT	0.699727	0.626087	3.14882	-0.740975	early
GGATCTAAGACCAGAC-1_RM02	L5IT_Rorb+_Adam33+_Trpm4+	10054	4133	RM02	2.15064	L5	IT	0.90438	0.840754	-5.28012	4.37384	early
GGCACGTAGCACGGAT-1_RM02	L5/6IT_Rorb+_Adam33+_Hspb3+	5474	2793	RM02	6.99935	L5	IT	0.382146	0.67041	2.00212	2.47946	early
GGCACGTCAAGAGTGC-1_RM02	L5/6IT_Rorb+_Adam33+_Hspb3+	16480	4790	RM02	1.68718	L5	IT	0.497281	0.462734	3.04104	-0.119548	early
GGCAGTCAGGTACAGC-1_RM02	L5/6IT_Rorb+_Adam33+_Hspb3+	7751	3328	RM02	1.64192	L5	IT	0.267377	0.655723	0.350703	1.01809	early
GGCAGTCCAGGAGGTT-1_RM02	L5IT_Rorb+_Adam33+_Trpm4+	4941	2415	RM02	6.84182	L5	IT	0.585737	0.800202	-6.33573	4.32831	early
GGCAGTCTCCCAGGAC-1_RM02	Mix_L2/3IT_Rorb+_Glia	230	169	RM02	1.1583	L2/3	IT	0.242285	0.522986	-1.20388	-11.6752	early
GGCGTCAAGGCCTTCG-1_RM02	L5/6IT_Cux2+_Rorb-	17846	5407	RM02	2.61063	L6	IT	0.57317	0.528848	-2.96297	0.171791	early
GGCTGTGCAATTCACG-1_RM02	Mix_L2/3IT_Rorb+_Glia	245	163	RM02	3.34572	L2/3	IT	0.515068	0.602855	-1.1621	-9.49512	early
GGCTGTGGTCTGTCCT-1_RM02	Mix_L2/3IT_Rorb+_Glia	213	128	RM02	0.840336	L2/3	IT	0.600997	0.629026	-0.782172	-8.02196	early
GGCTGTGGTTCTCCAC-1_RM02	L2/3IT_Rorb+_Atp6v0c+	197	140	RM02	6.42202	L2/3	IT	0.647744	0.60661	-1.67415	-6.97259	early
GGCTGTGGTTGCGGAA-1_RM02	L5IT_Rorb+_Adam33+_Trpm4+	7252	3286	RM02	1.45889	L5	IT	0.375613	0.751081	-4.70761	4.97101	early
GGCTGTGTCGCTAGCG-1_RM02	L2/3IT_Rorb+_Atp6v0c+	379	298	RM02	2.88462	L2/3	IT	0.655287	0.610833	-1.90137	-4.87205	early
GGCTTTCAGCGATTCT-1_RM02	L2/3IT_Rorb+_Atp6v0c+	202	151	RM02	1.40187	L2/3	IT	0.565165	0.616074	-1.68069	-6.37259	early
GGCTTTCGTTATGGTC-1_RM02	Mix_L2/3IT_Rorb+_Glia	260	159	RM02	1.75439	L2/3	IT	0.637429	0.576438	-0.783389	-9.0259	early
GGGAAGTAGAGAAGGT-1_RM02	L6CT_Fezf2+_Foxp2+	4116	2208	RM02	7.69906	L5	IT	0.520232	0.807432	2.1379	9.98104	early
GGGAAGTGTCATGCAT-1_RM02	Mix_L2/3IT_Rorb+_Glia	218	132	RM02	2.42915	L2/3	IT	0.446849	0.559151	-0.496715	-9.16382	early
GGGAAGTTCACAAGAA-1_RM02	L6CT_Fezf2+_Foxp2+	4715	2564	RM02	6.61157	L6	CT	0.841996	0.782917	3.73414	8.4619	early
GGGACAATCGCTATTT-1_RM02	L6CT_Fezf2+_Foxp2+	2254	1422	RM02	18.4322	L5	IT	0.234958	0.728931	2.24858	10.1646	early
GGGAGATTCCCAGCGA-1_RM02	Mix_L2/3IT_Rorb+_Glia	212	136	RM02	2.43902	L2/3	IT	0.690603	0.602988	-1.20463	-9.70157	early
GGGAGTAGTACAAACA-1_RM02	Ndnf_Zfp804b	18940	5238	RM02	1.38004	Lamp5	Lamp5	0.946491	0.433074	13.4339	-0.0468408	early
GGGAGTATCGAAATCC-1_RM02	Ndnf_Chst7	25609	5871	RM02	1.20164	Lamp5	Lamp5	0.998801	0.97657	13.0282	-1.41311	early
GGGATCCCAATACCCA-1_RM02	L5/6IT_Cux2+_Rorb-	24267	6005	RM02	2.31801	L5	IT	0.718729	0.512427	-1.97408	0.205995	early
GGGATCCTCATGCAGT-1_RM02	L5/6IT_Rorb+_Adam33+_Hspb3+	20147	5738	RM02	2.12658	L5	IT	0.350757	0.495059	0.851404	1.04758	early
GGGCCATAGGTTAAAC-1_RM02	L5IT_Rorb+_Adam33+_Trpm4+	12026	4362	RM02	1.84803	L5	IT	0.84495	0.753833	-6.19661	5.10154	early
GGGCCATCAAGGAGTC-1_RM02	L5IT_Rorb+_Adam33+_Trpm4+	3888	1697	RM02	10.5561	L5	IT	0.346671	0.779295	-6.74941	4.04574	early
GGGCCATGTGCCCTTT-1_RM02	Mix_L2/3IT_Rorb+_Glia	298	218	RM02	5.65476	L2/3	IT	0.411449	0.507741	-0.531233	-8.78467	early
GGGCCATGTTTGAACC-1_RM02	L5/6IT_Cux2+_Rorb-	12807	4623	RM02	1.94044	L5	IT	0.570274	0.612507	-6.35213	0.214673	early
GGGCGTTGTAGGAGTC-1_RM02	L5IT_Rorb+_Adam33+_Trpm4+	4176	2246	RM02	2.65568	L5	IT	0.552275	0.824807	-5.04337	4.57836	early
GGGCTACAGCCGTAAG-1_RM02	L2/3IT_Rorb+_Atp6v0c+	226	142	RM02	1.55039	L2/3	IT	0.575188	0.600504	-0.435757	-7.54418	early
GGGCTACCACTGTCCT-1_RM02	L5/6IT_Cux2+_Rorb-	7519	3278	RM02	5.32033	L5	IT	0.270348	0.727363	-7.01942	0.524676	early
GGGCTACCATTAAGCC-1_RM02	L2/3IT_Rorb+_Atp6v0c+	412	321	RM02	0.907029	L2/3	IT	0.719061	0.628693	-0.406537	-7.86904	early
GGGCTACGTAGACAAT-1_RM02	L5/6IT_Fezf2+_Ccdc80+	7545	3300	RM02	5.24001	L5	IT	0.590024	0.502872	-2.74588	2.90742	early
GGGCTCAAGGAACGAA-1_RM02	L2/3IT_Rorb+_Atp6v0c+	218	134	RM02	1.22449	L2/3	IT	0.770809	0.623454	-0.565732	-6.76688	early
GGGCTCAAGTAACAGT-1_RM02	L5/6IT_Cux2+_Rorb-	3376	2009	RM02	3.22039	L5	IT	0.579255	0.499778	-5.94471	0.775224	early
GGGCTCACACGTACTA-1_RM02	L5/6IT_Cux2+_Rorb-	3910	2137	RM02	11.9258	L5	IT	0.363564	0.779454	-5.46006	0.0651381	early
GGGCTCATCGACACTA-1_RM02	Mix_L2/3IT_Rorb+_Glia	304	190	RM02	1.52905	L2/3	IT	0.302403	0.59834	-0.848751	-9.88485	early
GGGTAGAAGATGTTAG-1_RM02	L5IT_Rorb+_Adam33+_Trpm4+	10690	4260	RM02	1.89493	L5	IT	0.897691	0.772206	-3.59851	4.43068	early
GGGTAGAGTTCTCCCA-1_RM02	Mix_L2/3IT_Rorb+_Glia	220	164	RM02	5.22088	L2/3	IT	0.446889	0.556412	-1.04651	-10.8584	early
GGGTAGAGTTGACTGT-1_RM02	L5/6IT_Rorb+_Adam33+_Hspb3+	24482	6001	RM02	1.34945	L6	IT	0.483469	0.516874	0.281807	-1.41889	early
GGGTATTGTCCTCAGG-1_RM02	L5IT_Rorb+_Adam33+_Trpm4+	12136	4480	RM02	2.56852	L5	IT	0.838749	0.741474	-0.729433	2.12405	early
GGGTCACAGTGTACCT-1_RM02	L5IT_Rorb+_Adam33+_Trpm4+	1357	883	RM02	0.0691563	L2/3	IT	0.746789	0.636777	2.04213	9.99847	early
GGGTCACTCCGTGGGT-1_RM02	L5IT_Rorb+_Adam33+_Trpm4+	1791	1114	RM02	7.5443	L5	IT	0.363574	0.847064	-5.099	3.7194	early
GGGTCTGAGGCGCTCT-1_RM02	L5IT_Rorb+_Adam33+_Trpm4+	19247	5640	RM02	2.12237	L5	IT	0.793937	0.566586	-3.02646	6.28588	early
GGGTCTGGTATGCGGA-1_RM02	L5/6IT_Cux2+_Rorb-	2337	1306	RM02	0.0419639	L2/3	IT	0.682295	0.658661	-5.7661	2.34534	early
GGGTCTGTCTCCCATG-1_RM02	Mix_L2/3IT_Rorb+_Glia	511	398	RM02	1.7452	L2/3	IT	0.122367	0.431119	-1.6319	-12.662	early
GGGTGAAGTACCGCGT-1_RM02	L5/6IT_Cux2+_Rorb-	19515	5785	RM02	2.27604	L5	IT	0.607994	0.465341	-3.21255	-0.891937	early
GGGTGTCCACTAACGT-1_RM02	L6CT_Fezf2+_Foxp2+	2142	1312	RM02	16.7795	L5	IT	0.47751	0.620102	2.57438	10.259	early
GGGTGTCTCCCTCATG-1_RM02	Mix_L2/3IT_Rorb+_Glia	256	186	RM02	10.5263	L5	IT	0.378546	0.630651	-1.05577	-10.9002	early
GGGTTATAGCCTCTTC-1_RM02	L5/6IT_Cux2+_Rorb-	21057	5945	RM02	2.60744	L6	IT	0.587521	0.559001	-3.26237	0.302706	early
GGGTTATCAATAACCC-1_RM02	L5IT_Rorb+_Adam33+_Trpm4+	1124	754	RM02	13.7155	L5	IT	0.197063	0.794999	-4.26085	2.84775	early
GGGTTATGTGCGACAA-1_RM02	Mix_L2/3IT_Rorb+_Glia	204	130	RM02	1.78571	L2/3	IT	0.665816	0.569875	-0.476923	-8.53113	early
GGGTTATGTGTACGCC-1_RM02	L5/6IT_Cux2+_Rorb-	12736	4427	RM02	4.91863	L6	IT	0.547854	0.459732	-6.59637	-0.096007	early
GGGTTTATCCACGGGT-1_RM02	Mix_L2/3IT_Rorb+_Glia	208	157	RM02	0.662252	L2/3	IT	0.295539	0.588854	-0.886848	-11.8713	early
GGTAACTAGCATTGAA-1_RM02	L5/6IT_Rorb+_Adam33+_Hspb3+	14454	4793	RM02	1.27493	L5	IT	0.58122	0.657288	0.614806	1.32005	early
GGTAACTCAAGAGTGC-1_RM02	L5IT_Rorb+_Adam33+_Trpm4+	6404	3005	RM02	2.6995	L5	IT	0.436769	0.6414	-6.19613	5.011	early
GGTAACTGTCTAGTGT-1_RM02	Mix_L2/3IT_Rorb+_Glia	247	137	RM02	0.589971	L2/3	IT	0.0211193	0.330147	-1.46882	-12.3658	early
GGTAATCCATACTGAC-1_RM02	L5/6IT_Fezf2+_Ccdc80+	35566	6837	RM02	1.18519	L6	CT	0.994504	0.785327	4.31743	5.79993	early
GGTAATCGTCATATGC-1_RM02	L5/6IT_Rorb+_Adam33+_Hspb3+	10340	3782	RM02	1.36889	L5	IT	0.736154	0.60481	1.69915	0.45051	early
GGTAATCGTTATAGAG-1_RM02	L5IT_Rorb+_Adam33+_Trpm4+	9598	3992	RM02	2.26253	L5	IT	0.787212	0.808168	-4.41672	4.82787	early
GGTCACGCACGAGAAC-1_RM02	Mix_L2/3IT_Rorb+_Glia	238	147	RM02	1.12782	L2/3	IT	0.606349	0.632166	-0.767755	-9.03927	early
GGTCTGGAGCCAAGTG-1_RM02	Vip_Sema5b	8775	3656	RM02	2.02586	Vip	Vip	0.997513	0.970289	13.3161	2.34024	early
GGTCTGGCAAGTCCCG-1_RM02	L2/3IT_Rorb+_Atp6v0c+	251	144	RM02	2.78746	L2/3	IT	0.469459	0.630758	-0.262524	-6.7051	early
GGTCTGGCACGTAGTT-1_RM02	Mix_L2/3IT_Rorb+_Glia	220	146	RM02	2.04918	L2/3	IT	0.527559	0.588216	-1.32957	-9.95963	early
GGTCTGGGTCCGAAAG-1_RM02	L5/6IT_Rorb+_Adam33+_Hspb3+	17078	4567	RM02	1.67506	L5	IT	0.832838	0.528447	2.86904	-0.528193	early
GGTCTGGGTGGCCCAT-1_RM02	Mix_L2/3IT_Rorb+_Glia	251	180	RM02	1.81159	L2/3	IT	0.390323	0.57951	-1.03389	-10.6372	early
GGTGAAGAGCTAATCC-1_RM02	Mix_L2/3IT_Rorb+_Glia	249	146	RM02	2.59259	L2/3	IT	0.453647	0.578538	-0.736814	-9.24993	early
GGTGATTCAACTCATG-1_RM02	Mix_L2/3IT_Rorb+_Glia	229	139	RM02	1.20968	L2/3	IT	0.655537	0.634857	-0.143401	-8.234	early
GGTGATTGTGGGATTG-1_RM02	L5IT_Rorb+_Adam33+_Trpm4+	4693	2305	RM02	6.14481	L5	IT	0.623899	0.853134	-6.64711	4.22597	early
GGTGGCTCAAGTGTCT-1_RM02	L2/3IT_Rorb+_Atp6v0c+	584	397	RM02	15.9116	L5	IT	0.354331	0.725015	1.81918	-1.85635	early
GGTGTCGCATCGGAGA-1_RM02	Mix_L2/3IT_Rorb+_Glia	206	161	RM02	13.0435	L5	IT	0.303141	0.700184	-1.55812	-7.77635	early
GGTGTCGGTGGCCCAT-1_RM02	Mix_L2/3IT_Rorb+_Glia	357	290	RM02	2.21675	L2/3	IT	0.577877	0.575803	-1.62861	-10.5222	early
GGTGTTACATCCGCGA-1_RM02	L5/6IT_Cux2+_Rorb-	3306	1899	RM02	0.0873617	L5	IT	0.571764	0.439737	-4.42816	1.08002	early
GGTTAACTCACGGAGA-1_RM02	L5/6IT_Fezf2+_Ccdc80+	31472	6878	RM02	2.36294	L6	IT	0.667276	0.465867	-1.24776	2.99415	early
GGTTCTCTCGTGGCTG-1_RM02	L5IT_Rorb+_Adam33+_Trpm4+	21229	5674	RM02	2.60084	L5	IT	0.732606	0.825646	-4.52278	5.97943	early
GGTTGTAAGAGTTCGG-1_RM02	L2/3IT_Rorb+_Atp6v0c+	206	159	RM02	6.52174	L2/3	IT	0.647612	0.591166	-1.01825	-6.01893	early
GGTTGTACAAATAAGC-1_RM02	L2/3IT_Rorb+_Atp6v0c+	256	204	RM02	1.45455	L2/3	IT	0.636058	0.613591	0.395843	-6.16696	early
GGTTGTACAAGAATAC-1_RM02	Mix_L2/3IT_Rorb+_Glia	250	168	RM02	1.10294	L2/3	IT	0.546786	0.606425	-1.73583	-11.3204	early
GGTTGTATCTTTCCAA-1_RM02	L5IT_Rorb+_Adam33+_Trpm4+	10578	4265	RM02	3.65301	L5	IT	0.614598	0.642709	-2.56277	5.75399	early
GTAACACAGTAACCGG-1_RM02	L5/6IT_Cux2+_Rorb-	12032	4356	RM02	4.23053	L6	IT	0.579457	0.58318	-3.82813	0.426095	early
GTAACACGTACAGCGA-1_RM02	L5IT_Rorb+_Adam33+_Trpm4+	8162	3143	RM02	8.3315	L5	IT	0.606666	0.732648	-5.75395	5.24234	early
GTAACACGTCTTTCAT-1_RM02	L5/6IT_Rorb+_Adam33+_Hspb3+	15441	4437	RM02	1.44744	L6	IT	0.590245	0.537341	3.46499	-0.612721	early
GTAACACTCAGCTAGT-1_RM02	L5/6IT_Cux2+_Rorb-	14320	4901	RM02	6.53174	L6	IT	0.52391	0.475039	-4.87223	-0.292131	early
GTAACCAGTGATAGTA-1_RM02	Mix_L2/3IT_Rorb+_Glia	234	148	RM02	2.71318	L2/3	IT	0.51383	0.595329	-0.584803	-9.88187	early
GTAAGTCCATGGAGAC-1_RM02	L5/6IT_Cux2+_Rorb-	14678	4177	RM02	0.586143	L5	IT	0.512047	0.495837	-5.33195	1.2354	early
GTAAGTCGTGTCTAAC-1_RM02	L5IT_Rorb+_Adam33+_Trpm4+	6815	3425	RM02	3.88243	L5	IT	0.638065	0.642466	-2.54343	-1.5258	early
GTAATCGAGTACGAGC-1_RM02	L2/3IT_Rorb+_Atp6v0c+	213	142	RM02	1.28205	L2/3	IT	0.75412	0.623619	-0.473897	-7.48124	early
GTAATCGTCCAAATGC-1_RM02	L5/6IT_Cux2+_Rorb-	7752	2994	RM02	6.41955	L5	IT	0.431847	0.668955	-7.07864	3.53409	early
GTAATGCAGATGCAGC-1_RM02	Sst_Gabrd	33800	6145	RM02	1.84648	Sst	Sst	0.966699	0.816578	7.28122	-8.20294	early
GTAATGCGTGCTTCAA-1_RM02	L5/6IT_Cux2+_Rorb-	5785	2855	RM02	13.8637	L5	IT	0.442911	0.51427	-5.00889	0.906817	early
GTAATGCTCCCGTGTT-1_RM02	Mix_L2/3IT_Rorb+_Glia	239	190	RM02	2.18182	L2/3	IT	0.17577	0.527483	-1.27803	-12.7548	early
GTAATGCTCGCCAGAC-1_RM02	L5/6IT_Cux2+_Rorb-	7916	3321	RM02	9.48324	L6	IT	0.395324	0.537487	-4.65856	0.343008	early
GTAATGCTCTCACTCG-1_RM02	L5/6IT_Cux2+_Rorb-	2823	1602	RM02	9.59421	L5	IT	0.274881	0.787507	-5.06471	1.22114	early
GTACAACCACAGAGAC-1_RM02	Mix_L2/3IT_Rorb+_Glia	201	138	RM02	0.454545	L2/3	IT	0.162695	0.525152	-1.05133	-11.7455	early
GTACAACCAGGTGACA-1_RM02	Vip_Sema5b	8903	3841	RM02	2.15145	Vip	Vip	0.996853	0.84205	13.1673	1.83479	early
GTACAACGTGGACCTC-1_RM02	Mix_Ndnf_Vip	7641	3413	RM02	3.11716	Lamp5	Lamp5	0.999689	0.518856	12.755	0.731323	early
GTACAGTCATCGATAC-1_RM02	L2/3IT_Rorb+_Atp6v0c+	225	175	RM02	16.0131	L5	IT	0.21052	0.624017	-0.468935	-7.41575	early
GTAGAAAAGCGACATG-1_RM02	Mix_L2/3IT_Rorb+_Glia	277	203	RM02	16.092	L5	IT	0.411153	0.328023	-1.52466	-11.0656	early
GTAGAAAAGGTCACAG-1_RM02	L2/3IT_Rorb+_Atp6v0c+	226	138	RM02	5.24345	L2/3	IT	0.691747	0.60432	0.412805	-6.96647	early
GTAGAAACATAGAAAC-1_RM02	L5/6NP_Fezf2+_Tshz2+	2692	1629	RM02	7.39744	L5/6	NP	0.969184	0.953447	0.452229	12.6911	early
GTAGAAATCTTCGTGC-1_RM02	Mix_L2/3IT_Rorb+_Glia	205	132	RM02	1.75439	L2/3	IT	0.653929	0.575153	-0.182617	-7.84588	early
GTAGAGGGTGGCAACA-1_RM02	L5/6NP_Fezf2+_Tshz2+	10108	4116	RM02	2.87194	L5/6	NP	0.995849	0.997038	-0.254249	13.3436	early
GTAGAGGGTGTCATTG-1_RM02	L5/6IT_Rorb+_Adam33+_Hspb3+	9465	3706	RM02	1.6788	L5	IT	0.547577	0.743913	-0.160773	0.934966	early
GTAGAGGTCAGACTGT-1_RM02	Vip_Syt9	12871	4708	RM02	1.77972	Vip	Vip	1	0.381195	13.1902	1.18366	early
GTAGATCAGGCGTTAG-1_RM02	L6CT_Fezf2+_Foxp2+	8416	3556	RM02	3.73384	L6	CT	0.78411	0.735288	2.47731	8.95825	early
GTAGATCTCGTCTAAG-1_RM02	L2/3IT_Rorb+_Atp6v0c+	253	195	RM02	14.9457	L5	IT	0.216119	0.684454	0.925997	-7.01579	early
GTAGGAGCAGGGACTA-1_RM02	L2/3IT_Rorb+_Atp6v0c+	3494	2016	RM02	1.67341	L5	IT	0.812248	0.855459	-0.996905	3.33312	early
GTAGGTTCACCTCTGT-1_RM02	L5/6IT_Fezf2+_Ccdc80+	21614	5564	RM02	2.50736	L6	CT	0.68116	0.391383	1.44971	3.25768	early
GTAGGTTGTGAATTAG-1_RM02	L5/6IT_Fezf2+_Ccdc80+	9783	4010	RM02	11.9347	L6	IT	0.519255	0.457274	-0.482854	5.35857	early
GTAGGTTGTTGGGAAC-1_RM02	Mix_L2/3IT_Rorb+_Glia	201	137	RM02	0.896861	L2/3	IT	0.458549	0.602557	-1.6349	-10.9521	early
GTAGGTTTCAAACGAA-1_RM02	L5/6IT_Fezf2+_Ccdc80+	3787	2115	RM02	14.3102	L5	IT	0.471938	0.49736	1.64029	4.07316	early
GTAGTACCACCTGCAG-1_RM02	L5IT_Rorb+_Adam33+_Trpm4+	5854	2748	RM02	10.5137	L5	IT	0.561134	0.730468	-4.12403	2.94383	early
GTATTTCCAATCTGCA-1_RM02	L5ET_Fezf2+_Bcl6+	16942	5287	RM02	10.7419	L5	IT	0.67501	0.466777	6.2972	6.39759	early
GTATTTCTCTATTCGT-1_RM02	L5IT_Rorb+_Adam33+_Trpm4+	13921	4858	RM02	1.95701	L5	IT	0.76745	0.858581	-3.80624	6.20447	early
GTCAAACAGAAGATCT-1_RM02	L5IT_Rorb+_Adam33+_Trpm4+	6365	2319	RM02	10.5473	L5	IT	0.450077	0.787051	-6.61311	4.45837	early
GTCAAGTGTCACGCTG-1_RM02	L5/6IT_Cux2+_Rorb-	9015	3971	RM02	4.8793	L5	IT	0.307561	0.618193	-5.09743	-1.17942	early
GTCACGGCAGCGTATT-1_RM02	L2/3IT_Rorb+_Atp6v0c+	212	129	RM02	1.2987	L2/3	IT	0.6161	0.59766	-0.995265	-7.21869	early
GTCACTCCATTACGGT-1_RM02	Mix_L2/3IT_Rorb+_Glia	283	170	RM02	2.8754	L2/3	IT	0.57139	0.576102	-0.102702	-8.31035	early
GTCACTCGTTATGGTC-1_RM02	L5/6IT_Cux2+_Rorb-	6523	2750	RM02	7.70734	L5	IT	0.481611	0.669367	-6.37284	2.02892	early
GTCATCCTCCCATGGG-1_RM02	Mix_L2/3IT_Rorb+_Glia	255	184	RM02	4.09556	L2/3	IT	0.146944	0.424731	-0.95745	-11.5977	early
GTCATCCTCCGTGACG-1_RM02	L5/6NP_Fezf2+_Tshz2+	4676	2324	RM02	4.84643	L5/6	NP	0.98957	0.969973	0.459111	12.5109	early
GTCATGACAGACAAAT-1_RM02	L5IT_Rorb+_Adam33+_Trpm4+	5189	2201	RM02	3.56883	L5	IT	0.707197	0.869665	-6.65587	4.20867	early
GTCATGAGTGCATCTA-1_RM02	L5/6IT_Cux2+_Rorb-	13614	4613	RM02	2.589	L5	IT	0.527175	0.64113	-7.3184	2.57543	early
GTCATTTAGAGCATCG-1_RM02	L5IT_Rorb+_Adam33+_Trpm4+	9372	3951	RM02	3.02417	L5	IT	0.687681	0.659865	-4.29827	3.6327	early
GTCATTTAGAGCTGAC-1_RM02	L5/6IT_Rorb+_Adam33+_Hspb3+	12447	4311	RM02	2.60876	L6	IT	0.796499	0.476994	1.17583	-1.14857	early
GTCCACTTCCCGGTAG-1_RM02	L5IT_Rorb+_Adam33+_Trpm4+	3806	1779	RM02	4.06343	L5	IT	0.546	0.847979	-6.01783	3.48624	early
GTCCCATCACTGCGAC-1_RM02	Mix_L2/3IT_Rorb+_Glia	368	263	RM02	1.92308	L2/3	IT	0.245086	0.590277	-1.22697	-11.8041	early
GTCCCATGTACGACAG-1_RM02	Mix_L2/3IT_Rorb+_Glia	305	213	RM02	0.884956	L2/3	IT	0.199773	0.58637	-1.65676	-12.4326	early
GTCCCATGTATCATGC-1_RM02	Mix_L2/3IT_Rorb+_Glia	254	188	RM02	1.41844	L2/3	IT	0.308825	0.587593	-1.8222	-11.4869	early
GTCCCATGTCACGTGC-1_RM02	Mix_L2/3IT_Rorb+_Glia	236	175	RM02	2.73438	L2/3	IT	0.237401	0.538713	-1.16207	-11.8796	early
GTCCCATGTCTCACAA-1_RM02	Mix_L2/3IT_Rorb+_Glia	199	131	RM02	4.23729	L2/3	IT	0.633081	0.577901	-1.05355	-9.8568	early
GTCCCATGTCTCAGGC-1_RM02	Mix_L2/3IT_Rorb+_Glia	207	151	RM02	1.73913	L2/3	IT	0.387192	0.573244	-1.6719	-11.0406	early
GTCCCATGTGATGGCA-1_RM02	Mix_L2/3IT_Rorb+_Glia	209	156	RM02	0.847458	L2/3	IT	0.390364	0.590177	-1.35596	-12.0819	early
GTCCCATGTGCAATGG-1_RM02	Mix_L2/3IT_Rorb+_Glia	228	174	RM02	1.63934	L2/3	IT	0.236936	0.589171	-1.57282	-11.6844	early
GTCCCATGTGTTAAAG-1_RM02	L5IT_Rorb+_Adam33+_Trpm4+	11427	4296	RM02	1.85479	L5	IT	0.435605	0.85218	-0.583129	1.57494	early
[truncated: 14,492 more rows]

## Sheet: Figure 2I
Figure 2I
2 to 6	6 to 10	10 to 14	14 and up
-0.0678849	0.208095	-0.201316	-0.0743986
-0.0890222	-0.0769163	0.097526	-0.238412
-0.0926459	-0.142379	-0.282132	-0.186754
-0.124739	-0.12706	0.0169112	-0.0388958
-0.0730174	-0.0711503	0.0608013	-0.151889
-0.0374646	-0.109123	-0.276807	-0.203609
-0.113843	0.0667556	-0.0195685	-0.0977553
-0.0741148	-0.0358663	-0.013128	-0.0695743
-0.028801	-0.22476	0.0629469	-0.323535
-0.060868	-0.163857	-0.0180561	-0.175243
-0.0177658	-0.187708	-0.325721	-0.211704
-0.00550874	-0.144218	-0.295486	-0.132229
-0.0973722	-0.242584	0.127202	-0.303313
-0.0439704	-0.0347047	-0.043292	-0.0866897
-0.00835142	-0.225051	-0.0439975	-0.209531
-0.0771249	-0.0256819	-0.485622	-0.0710608
-0.0705268	-0.272409	0.0558566	-0.0477108
-0.107679	-0.0448593	-0.245283	-0.419599
-0.0525643	-0.190194	-0.387162	-0.681071
-0.211736	-0.309814	-0.193069	-0.275032
-0.0614327	0.0429419	-0.318728	-0.189433
-0.0606253	-0.180422	-0.2525	-0.481037
-0.0966887	-0.14077	0.407828	0.696379
-0.158825	-0.260703	-0.26772	-0.0290936
-0.128006	-0.341631	-0.249724	-0.316945
-0.177744	-0.132296	-0.290298	-0.221008
-0.0707548	-0.194912	-0.32609	-0.0171139
-0.0964096	-0.18517	-0.349928	-0.439549
-0.20443	-0.167794	-0.303139	-0.302675
-0.109437	-0.233967	-0.381358	-0.431771
-0.151544	-0.0921595	-0.115395	0.0847215
-0.0161441	-0.235517	-0.506031	-0.719216
-0.108283	-0.193728	-0.0700282	-0.138251
-0.147606	-0.124491	0.05152	0.4576
-0.240744	-0.408814	-0.555701	-0.647768
-0.206776	-0.245421	-0.524169	-0.474513
-0.118954	-0.0956852	0.0808197	0.555175
-0.0829974	0.045872	-0.403085	-0.247356
-0.183603	-0.248647	-0.268099	-0.275203
-0.186648	-0.0536235	-0.156887	-0.0780132
-0.0892288	-0.0344148	-0.286469	-0.239565
-0.0919901	-0.19587	-0.0649105	-0.206448
-0.25379	-0.375311	-0.442132	-0.290981
-0.109786	-0.23041	-0.40401	-0.527796
-0.141658	-0.190734	-0.237185	-0.0785719
-0.132781	-0.0858468	-0.214205	0.116649
-0.153806	-0.252389	-0.416805	-0.378976
-0.255581	-0.304967	-0.0763505	-0.189184
-0.220246	-0.251207	-0.329628	-0.607547
-0.0941249	-0.380257	-0.0777681	-0.368659
-0.206187	-0.246988	-0.102932	-0.299565
-0.0564833	-0.340919	-0.513421	-0.597613
-0.282305	-0.257847	-0.443311	-0.33864
-0.10813	-0.0769241	0.111122	0.641982
-0.197146	-0.359433	-0.471703	-0.533398
-0.0566439	-0.216932	-0.450841	-0.67331
-0.12489	-0.0498062	-0.386982	-0.239788
-0.105172	-0.222738	-0.472956	-0.313103
-0.106585	-0.211361	-0.465821	-0.413616
-0.203979	-0.25284	-0.268949	-0.059831
-0.259448	-0.292702	-0.502538	-0.526345
-0.102631	-0.0908523	-0.167577	-0.182324
-0.0447435	-0.0955106	-0.391809	-0.41185
-0.227411	-0.199702	-0.179586	-0.0892224
-0.163855	-0.199393	-0.257968	-0.221942
-0.00748229	-0.106041	-0.191225	-0.273798
-0.0949011	-0.133374	-0.0605412	-0.222366
-0.137037	-0.230458	-0.0736894	-0.153239
-0.229366	-0.217575	-0.155207	-0.199202
-0.170145	-0.193255	-0.259216	-0.257181
-0.125655	-0.0910101	-0.171047	-0.138071
-0.0846144	-0.126353	-0.187602	-0.216676
-0.121659	-0.177631	-0.209715	-0.23533
-0.102112	-0.176763	-0.235207	-0.227218
-0.0527717	-0.128013	-0.161139	-0.29337
-0.139575	-0.189951	-0.252817	-0.158952
-0.11174	-0.220722	-0.228181	-0.352558
-0.222062	-0.183445	-0.0909271	-0.02322
-0.0536948	-0.0490993	-0.136587	-0.0765097
-0.104381	-0.0808844	-0.0846975	-0.147337
-0.0148088	-0.111881	-0.11497	-0.169281
-0.056873	-0.0905733	-0.203021	-0.22959
-0.0606513	-0.203497	-0.170016	-0.131136
-0.233459	-0.172488	-0.24693	-0.268997
-0.228399	-0.187557	-0.333714	-0.263303
-0.215739	-0.230094	-0.249579	-0.271221
-0.245264	-0.240403	-0.191004	-0.0717785
-0.179992	-0.142747	-0.178655	-0.141249
-0.102056	-0.174177	0.0129842	-0.0402194
-0.105383	-0.124604	-0.113595	-0.215006
-0.235899	-0.296836	-0.393473	-0.363299
-0.175908	-0.123003	-0.210913	-0.0452892
-0.0988681	-0.128564	-0.214572	-0.200582
-0.2588	-0.271329	-0.325042	-0.32805
-0.144838	-0.12853	-0.229895	-0.237375
-0.0411673	-0.176628	-0.00988	-0.0681562
-0.0848553	-0.183402	-0.280628	-0.24787
-0.175874	-0.186922	-0.213883	-0.246082
-0.231907	-0.269944	-0.383664	-0.298727
-0.0609987	-0.10936	-0.0636878	-0.119989
-0.119432	-0.202754	-0.232287	-0.246653
-0.166816	-0.148858	-0.218049	-0.12797
-0.153049	-0.142527	-0.30804	-0.286165
-0.10621	-0.177844	-0.0721044	-0.205408
-0.297455	-0.313217	-0.380524	-0.330591
-0.0688105	-0.15271	-0.119007	-0.173369
-0.24667	-0.256477	-0.26811	-0.192372
-0.145446	-0.131799	-0.14368	-0.108959
-0.12201	-0.193116	-0.230629	-0.23484
-0.270843	-0.233605	-0.380802	-0.328378
-0.100345	-0.0796818	-0.0927371	-0.171954
-0.274146	-0.219246	-0.306209	-0.353814
-0.0987242	-0.124894	0.113028	-0.155412
-0.144317	-0.11487	-0.305687	-0.0989473
-0.161406	-0.198038	-0.198786	-0.0776025
-0.204173	-0.191563	-0.232714	-0.279866
-0.233134	-0.339826	-0.466022	-0.457608
-0.0575962	-0.140042	-0.0954756	-0.173023
-0.134552	-0.256678	-0.218717	-0.227978
-0.104349	-0.197118	-0.0980567	-0.114857
-0.0936809	-0.0956983	-0.150329	-0.160515
-0.203807	-0.153268	-0.189651	-0.228107
-0.0944261	-0.0490056	-0.0805094	-0.0804868
-0.231264	-0.27585	-0.288605	-0.306821
-0.207245	-0.213589	-0.162334	-0.241785
-0.112194	-0.118634	-0.200239	-0.190508
-0.147488	-0.0570317	-0.238999	-0.142825
-0.145837	-0.217107	-0.0577798	-0.20367
-0.185955	-0.201421	-0.324921	-0.32632
-0.0784583	-0.15976	-0.264232	-0.299973
-0.0933295	-0.15674	-0.233007	-0.304897
-0.149864	-0.149135	-0.170924	-0.239892
-0.205305	-0.212063	-0.249061	-0.256371
-0.227874	-0.255274	-0.214936	-0.332984
-0.0794957	-0.131332	-0.230468	-0.157556
-0.170498	-0.201716	-0.212736	-0.267075
-0.132989	-0.210375	-0.262036	-0.287984
-0.160388	-0.220139	-0.215259	-0.289614
-0.183719	-0.214354	-0.255589	-0.279264
-0.159981	-0.13396	-0.127161	-0.0836244
-0.195307	-0.282217	-0.348375	-0.443685
-0.137427	-0.13629	-0.127003	-0.161679
-0.130852	-0.0798728	-0.221967	-0.187053
-0.153003	-0.133197	-0.25386	-0.299008
-0.18055	-0.19274	-0.204967	-0.318991
-0.262576	-0.25328	-0.244059	-0.282929
-0.20604	-0.236319	-0.285747	-0.341474
-0.211506	-0.218371	-0.282724	-0.424659
-0.196939	-0.178509	-0.10964	-0.191722
-0.0644092	-0.0412036	-0.0906107	-0.111628
-0.101667	-0.168944	-0.109623	-0.168614
-0.163848	-0.240528	-0.318981	-0.369174
-0.112245	-0.13767	-0.185804	-0.169281
-0.127541	-0.106239	-0.171459	-0.240103
-0.270622	-0.246487	-0.203301	-0.279349
-0.068726	-0.167257	-0.119955	-0.251713
-0.0859806	-0.193713	-0.158356	-0.262997
-0.0441006	-0.163682	-0.207818	-0.258045
-0.184129	-0.271511	-0.370473	-0.397392
-0.303178	-0.261146	-0.350985	-0.426782
-0.130682	-0.199049	-0.276176	-0.358291
-0.095869	-0.145062	-0.107914	-0.114787
-0.076376	-0.154182	-0.285357	-0.30384
-0.224295	-0.282301	-0.145996	-0.2909
-0.209044	-0.153036	-0.0942204	-0.245581
-0.141243	-0.154642	-0.113371	-0.106259
-0.0121987	-0.0717019	-0.106463	-0.137442
-0.201026	-0.214155	-0.165454	-0.291133
-0.138411	-0.204449	-0.252909	-0.320275
-0.232213	-0.225714	-0.157531	-0.136477
-0.258589	-0.228535	-0.198145	-0.338076
-0.115328	-0.131887	-0.171965	-0.234475
-0.0699298	-0.0590965	-0.172969	-0.0330048
-0.156072	-0.187942	-0.147516	-0.170657
-0.072359	-0.136847	-0.122875	-0.148991
-0.196125	-0.111859	-0.0736568	-0.218667
-0.0781627	-0.14675	-0.298561	-0.324057
-0.348556	-0.334196	-0.297347	-0.189426
-0.0645588	-0.0608665	-0.247713	-0.149959
-0.187485	-0.237486	-0.11997	-0.197949
-0.377793	-0.39256	-0.305692	-0.31302
-0.27134	-0.260032	-0.258827	-0.266627
-0.0772241	-0.135814	-0.0882971	-0.197286
-0.248784	-0.246959	-0.167907	-0.345267
-0.165082	-0.186984	-0.267095	-0.332483
0.0165861	-0.0433637	-0.205705	-0.220806
-0.228226	-0.188391	-0.151379	-0.275146
-0.0358738	-0.226072	-0.218538	-0.299635
-0.00737695	-0.223087	-0.276732	-0.245962
-0.103597	0.00355395	-0.0701026	-0.131565
-0.0569912	-0.1594	-0.164746	-0.239855
-0.173275	-0.155951	-0.165346	-0.154311
-0.046062	-0.141136	-0.146985	-0.199736
-0.0365532	-0.148749	-0.202261	-0.190646
-0.0482966	-0.0495025	0.00886566	-0.017434
-0.101451	-0.172576	-0.133768	-0.118087
-0.172687	-0.200119	-0.18094	-0.224308
-0.224265	-0.0924587	-0.183339	-0.219491
-0.267312	-0.206065	-0.117438	-0.155147
-0.157492	-0.131376	-0.228252	-0.191266
-0.121529	-0.0166166	-0.0362608	-0.0422565
-0.0635634	-0.0338243	-0.12328	-0.0298927
-0.0761924	-0.12187	-0.152846	-0.201117
-0.0970545	0.0346778	-0.0814206	-0.128036
-0.0735308	-0.0185054	-0.0850693	-0.106579
-0.0690606	-0.111504	-0.210124	-0.201079
-0.0321196	-0.0332465	-0.143635	-0.147167
-0.0783433	-0.0276208	-0.0557141	-0.122001
-0.123162	-0.0690698	-0.125374	-0.20717
-0.160604	-0.170222	-0.186167	-0.206062
-0.148221	-0.110761	-0.156179	-0.11097
-0.198616	-0.141321	-0.177037	-0.112692
-0.185282	-0.165552	-0.134685	-0.136758
-0.084726	-0.076327	-0.135806	-0.185885
-0.201802	-0.104166	-0.0955279	-0.208565
-0.0641305	-0.11542	-0.179957	-0.18404
0.00715293	-0.0705301	-0.096353	-0.14205
-0.10135	0.0623057	-0.0963501	-0.109131
-0.166018	-0.187968	-0.054405	-0.153508
-0.0625465	-0.12803	-0.163501	-0.198672
-0.0480362	-0.122761	-0.101048	-0.087127
-0.101352	-0.156464	-0.0898613	-0.176507
-0.137221	-0.149319	-0.157832	-0.184252
-0.148963	-0.176078	-0.178604	-0.171038
-0.124971	-0.183432	-0.165355	-0.225623
-0.101837	-0.122989	-0.233355	-0.28541
-0.118134	-0.113384	-0.157054	-0.125763
-0.107299	0.00399373	-0.0820874	-0.255189
-0.113915	-0.0557573	-0.132035	-0.15727
-0.211951	-0.209845	-0.156942	-0.222524
-0.089626	-0.0453369	-0.137738	-0.235537
-0.178547	-0.28289	-0.211883	-0.259031
-0.130255	-0.0836307	-0.180029	-0.149633
-0.110007	-0.139299	-0.113987	-0.170592
-0.190404	-0.144358	-0.108963	-0.233592
-0.169501	-0.238118	-0.263828	-0.322484
-0.141553	-0.138898	-0.102351	-0.135425
-0.109234	-0.0653788	-0.111475	-0.160678
-0.0723618	-0.153318	-0.185189	-0.224376
-0.19567	-0.274477	-0.22974	-0.337718
-0.232142	-0.208876	-0.19661	-0.240504
-0.146559	-0.0848248	-0.157671	-0.335444
-0.129206	-0.110114	-0.109813	-0.181566
-0.112629	-0.119004	-0.0843847	-0.141016
-0.0718421	-0.126066	-0.115706	-0.0299929
-0.0724274	-0.077301	-0.103512	-0.152728
-0.18352	-0.245643	-0.285487	-0.293753
-0.165879	-0.16655	-0.142316	-0.210567
-0.184166	-0.215856	-0.188758	-0.247842
-0.125416	-0.060851	-0.128325	-0.120073
-0.186388	-0.211245	-0.155303	-0.235508
-0.147701	-0.182743	-0.205242	-0.236373
-0.0817026	-0.123506	-0.191863	-0.186358
-0.135098	-0.105791	-0.128151	-0.137385
-0.0715042	-0.131247	-0.205886	-0.248744
-0.163019	-0.176322	-0.15639	-0.169765
-0.119998	-0.168496	-0.166874	-0.129412
-0.043517	-0.0561433	-0.0654058	-0.0828869
-0.179257	-0.192697	-0.226477	-0.238446
-0.0970902	-0.125142	-0.172505	-0.177089
-0.199889	-0.163722	-0.150411	-0.226573
-0.083769	-0.120573	-0.135815	-0.240372
-0.173618	-0.156078	-0.241386	-0.161576
-0.232496	-0.284314	-0.259458	-0.305301
-0.0870823	-0.154317	-0.108907	-0.119165
-0.152497	-0.27532	-0.245731	-0.310408
-0.18386	-0.162136	-0.144726	-0.252098
-0.140886	-0.130582	-0.0186714	-0.208835
-0.0826731	-0.0891399	-0.0645468	-0.045808
-0.0775868	-0.199502	-0.241447	-0.173916
-0.132816	-0.0745536	-0.124733	-0.193183
-0.0194091	-0.0413976	-0.0565867	-0.129891
-0.102933	-0.129155	-0.116831	-0.191539
-0.141762	-0.121392	-0.092858	-0.143666
-0.124987	-0.110438	-0.156179	-0.132703
-0.023053	-0.128992	-0.233003	-0.170796
-0.126096	-0.0762417	-0.00502739	-0.160219
-0.141932	-0.271122	-0.28691	-0.264496
-0.100946	-0.171448	-0.162528	-0.173672
-0.145013	-0.288596	-0.277598	-0.250483
-0.0150804	-0.153112	-0.11399	-0.115627
-0.132631	-0.24086	-0.243554	-0.280742
-0.110031	-0.0404517	-0.00759219	-0.080486
-0.0986043	-0.266473	-0.230267	-0.221026
-0.123355	-0.157532	-0.16842	-0.178929
-0.125226	-0.164642	0.0529277	-0.0926179
-0.108442	-0.1107	-0.136797	-0.159488
-0.110728	-0.215497	-0.180558	-0.264027
-0.0764761	-0.102626	-0.128466	-0.196642
-0.124903	-0.212304	-0.163831	-0.168304
-0.167674	-0.1624	-0.0904335	-0.180753
-0.0919481	-0.172635	-0.217568	-0.248257
-0.0907614	-0.0323839	-0.030516	-0.0550376
-0.20367	-0.189281	-0.185985	-0.215481
-0.142644	-0.172645	-0.237179	-0.195397
-0.113779	-0.164552	-0.21044	-0.298657
-0.0441552	-0.120887	-0.127559	-0.171346
-0.0718187	-0.143487	-0.179275	-0.164815
-0.0671222	-0.229925	-0.129072	-0.167483
-0.128522	-0.136053	-0.126981	-0.189007
-0.0797932	-0.186205	-0.252586	-0.335967
-0.0265625	-0.184915	-0.152475	-0.13931
-0.0996767	-0.184256	-0.12357	-0.0803915
-0.128537	-0.181406	-0.0673362	-0.204342
-0.027142	-0.131151	-0.156242	-0.106665
-0.248817	-0.171016	-0.140046	-0.298708
-0.212899	-0.206252	-0.141824	-0.239008
-0.125107	-0.0743908	-0.188592	-0.204156
-0.170534	-0.113406	0.0195685	-0.159932
-0.166864	-0.23848	-0.303949	-0.322387
-0.177451	-0.191737	-0.276032	-0.348899
-0.177751	-0.349139	-0.28954	-0.307794
-0.205396	-0.274972	-0.288219	-0.27333
-0.101457	-0.23186	-0.190202	-0.0274085
-0.111323	-0.136927	-0.31251	-0.309777
-0.193784	-0.151553	-0.107438	-0.0664519
-0.180297	-0.226062	-0.327755	-0.301016
-0.151509	0.00685258	-0.297134	0.2043
-0.160034	-0.338024	-0.283646	-0.352542
-0.273693	-0.454061	-0.240459	-0.19816
-0.162133	-0.139736	-0.254485	-0.361499
-0.173785	-0.213396	-0.109722	0.0420266
-0.16062	-0.186263	-0.125492	-0.274166
-0.232038	-0.224051	-0.109247	-0.381657
-0.224835	-0.0820566	-0.219487	-0.154775
-0.141939	-0.166025	-0.263102	-0.255078
-0.260178	-0.410306	-0.464118	-0.560239
-0.170755	-0.307143	-0.265711	-0.153205
-0.113378	-0.125944	-0.211827	-0.341667
-0.25635	-0.316699	-0.391492	-0.345621
-0.194087	-0.396392	-0.373336	-0.370654
-0.235253	-0.324843	-0.242303	-0.185497
-0.179932	-0.13713	-0.382064	-0.393793
-0.248175	-0.369051	-0.440457	-0.439791
-0.0636837	-0.359829	-0.23824	-0.352183
-0.276798	-0.309125	-0.280713	-0.245195
-0.219949	-0.271102	-0.281168	-0.226996
-0.226026	-0.168525	-0.243258	-0.20202
-0.199512	-0.318161	-0.233079	-0.296693
-0.222165	-0.247298	-0.218478	-0.262204
-0.150068	-0.207925	-0.254857	-0.283498
-0.207403	-0.230956	-0.285973	-0.146393
-0.221776	-0.259193	-0.244542	-0.260909
-0.129003	-0.164451	-0.20086	-0.197395
-0.238401	-0.352811	-0.385355	-0.346385
-0.054341	-0.102389	-0.118486	-0.0133305
-0.128052	-0.132195	-0.282545	-0.17034
-0.0287727	-0.105572	-0.152747	-0.100787
-0.156206	-0.252069	-0.210249	-0.254483
-0.182671	-0.216357	-0.223178	-0.195849
-0.0949938	-0.0657052	-0.181887	-0.174967
-0.149021	-0.169562	-0.166735	-0.203322
-0.141813	-0.214823	-0.229369	-0.24534
-0.107395	-0.180331	-0.18439	-0.275656
-0.165552	-0.174329	-0.157717	-0.180706
-0.00428665	-0.0538569	-0.120737	-0.18985
-0.185488	-0.221298	-0.242572	-0.273641
-0.151036	-0.146837	-0.0896157	-0.237853
-0.0861247	-0.105186	-0.164209	-0.207032
-0.207651	-0.188494	-0.260535	-0.115014
-0.132716	-0.0527928	-0.162388	-0.167798
-0.0758013	-0.140145	-0.228333	-0.131636
-0.0145667	-0.0793095	-0.168144	-0.0440287
-0.0457336	-0.083892	-0.19467	-0.137478
-0.190964	-0.25272	-0.232765	-0.300533
-0.124645	-0.156363	-0.153777	-0.242468
-0.0296368	-0.0713157	-0.175968	-0.101216
-0.171827	-0.204855	-0.131041	-0.136872
-0.0737801	-0.148458	-0.0710682	-0.117153
-0.209083	-0.312682	-0.232959	-0.226232
-0.248029	-0.201006	-0.230321	-0.248456
-0.39821	-0.391033	-0.359302	-0.465492
-0.169165	-0.274745	-0.31355	-0.305056
-0.078894	-0.172598	-0.28026	-0.269595
-0.284	-0.271735	-0.296221	-0.360301
-0.149745	-0.133977	-0.215699	-0.188105
-0.369372	-0.399116	-0.450614	-0.475455
-0.140024	-0.213506	-0.158192	-0.15422
-0.324227	-0.306763	-0.301124	-0.357765
-0.190537	-0.239244	-0.183452	-0.222844
-0.0993944	-0.130631	-0.0958844	-0.206899
-0.276242	-0.239941	-0.278955	-0.336386
-0.244465	-0.29047	-0.309406	-0.325181
-0.293127	-0.321082	-0.252085	-0.231017
-0.162213	-0.0733855	-0.266197	-0.0814592
-0.215393	-0.367771	-0.378832	-0.43785
-0.228857	-0.183982	-0.246504	-0.136779
-0.12123	-0.0778927	-0.115343	-0.190258
-0.237827	-0.294248	-0.307586	-0.369346
-0.026381	-0.249343	-0.0440292	-0.0951229
-0.286089	-0.317092	-0.337104	-0.305891
-0.358647	-0.345166	-0.347473	-0.277362
-0.0689115	-0.207994	-0.154932	-0.125079
-0.161967	-0.214281	-0.250534	-0.245201
-0.24946	-0.243848	-0.23663	-0.254435
-0.256674	-0.198529	-0.171966	-0.0910541
-0.269322	-0.370141	-0.298983	-0.319633
-0.175104	-0.244893	-0.25117	-0.283375
-0.216081	-0.243757	-0.216743	-0.215263
-0.0107888	-0.21017	-0.0485482	-0.103538
-0.0264874	-0.21976	-0.00140847	-0.0580916
-0.174054	-0.154327	-0.113947	-0.22083
-0.00856303	-0.112278	-0.189058	-0.146499
-0.132485	-0.0840212	-0.208717	-0.0360767
-0.25887	-0.283567	-0.248939	-0.301364
-0.311424	-0.232114	-0.209449	-0.210273
-0.105257	-0.151116	-0.206196	-0.200385
-0.131005	-0.202262	-0.25687	-0.203695
-0.107559	-0.0318757	0.00215462	0.0393017
-0.103355	-0.153399	-0.235883	-0.252228
-0.108676	-0.210884	-0.298688	-0.31028
-0.12079	-0.22423	-0.210151	-0.221949
-0.0586662	-0.0816973	-0.184225	-0.152694
-0.0170273	-0.0973747	-0.172463	-0.147639
-0.11502	-0.190796	-0.187836	-0.264743
-0.152519	-0.119135	-0.165324	-0.19936
-0.250672	-0.29236	-0.32139	-0.331897
-0.167381	-0.111443	-0.136629	-0.117579
-0.0672043	-0.0321381	-0.0452242	-0.0216554
-0.281846	-0.28809	-0.293894	-0.273253
-0.20498	-0.292769	-0.297931	-0.308433
-0.267148	-0.358275	-0.388794	-0.385503
-0.0754551	-0.073403	-0.167338	-0.189095
-0.246792	-0.181845	-0.271924	-0.27166
-0.228466	-0.254897	-0.295207	-0.208848
-0.185978	-0.221568	-0.182067	-0.224975
-0.142838	-0.14529	-0.109459	-0.185531
-0.0022493	-0.0557533	-0.152778	-0.199189
-0.0893242	-0.0742456	-0.118554	-0.0367822
-0.143668	-0.167528	-0.0192521	-0.146668
-0.211057	-0.192265	-0.162609	-0.197638
-0.40511	-0.517068	-0.470939	-0.487902
-0.0488964	-0.0712466	-0.149551	-0.170648
-0.0839523	-0.107915	-0.143715	-0.185924
-0.0891101	-0.142971	-0.150009	-0.206971
-0.134849	-0.148019	-0.0404419	-0.0257504
-0.10421	-0.139325	-0.0807208	-0.109247
-0.219237	-0.366357	-0.241562	-0.3153
0.00355926	-0.139321	-0.233829	-0.380229
-0.146886	-0.244844	-0.370824	-0.282132
-0.122526	-0.222148	-0.137467	-0.107679
-0.176421	-0.196276	-0.297009	-0.219689
-0.0998224	-0.103918	0.00458865	-0.146801
-0.168658	-0.17409	-0.308894	-0.250169
-0.128546	-0.144101	-0.157974	-0.175327
-0.10841	-0.272016	-0.205548	-0.405898
-0.176537	-0.222658	-0.266577	-0.347065
-0.0665077	-0.175661	-0.234764	0.573916
-0.16029	-0.187398	-0.219342	-0.190064
-0.19535	-0.172419	-0.142826	-0.20501
-0.0718333	-0.138829	-0.194766	-0.104537
-0.122872	-0.154895	-0.150645	-0.209038
-0.145144	-0.139712	-0.182933	-0.18028
-0.169375	-0.261463	-0.311487	-0.321458
-0.0404725	-0.11345	-0.154521	-0.243085
-0.142414	-0.206088	-0.280398	-0.307968
-0.0907731	-0.0924625	0.012659	-0.072712
-0.143803	-0.149559	-0.147308	-0.124118
-0.21131	-0.231209	-0.177807	-0.189338
-0.164381	-0.181831	-0.195892	-0.189001
-0.177862	-0.134352	-0.230401	-0.208218
-0.181813	-0.247236	-0.23739	-0.315886
-0.17819	-0.215105	-0.236325	-0.24367
-0.109766	-0.18236	-0.206094	-0.190469
-0.107205	-0.19801	-0.161446	-0.221664
-0.317539	-0.309011	-0.298994	-0.324546
-0.146637	-0.252968	-0.254303	-0.28206
-0.21603	-0.280859	-0.264781	-0.3096
-0.156925	-0.336904	-0.222964	-0.253725
-0.0718313	-0.173364	-0.103584	-0.0511137
-0.291641	-0.349126	-0.435069	-0.609489
-0.14204	-0.160017	-0.194685	-0.189121
-0.224347	-0.348106	-0.28639	-0.295391
-0.243769	-0.399582	-0.469011	-0.46114
-0.227992	-0.129644	-0.252436	-0.178545
-0.212994	-0.306047	-0.312106	-0.302449
-0.245847	-0.317006	-0.300902	-0.3286
-0.00797055	-0.26004	-0.290865	-0.403314
-0.230829	-0.13183	-0.210825	-0.137792
0.0694893	-0.158188	-0.143384	-0.151668
-0.289151	-0.231045	-0.333415	-0.337885
0.0464472	-0.1797	-0.219921	-0.222089
-0.0610853	-0.0888513	-0.11305	-0.0939964
-0.270685	-0.314699	-0.41148	-0.264031
-0.136015	-0.147936	-0.212344	-0.180257
-0.158248	-0.286356	-0.311949	-0.288587
-0.0837033	-0.172094	-0.189152	-0.14143
-0.144527	-0.208384	-0.173611	-0.246965
-0.347547	-0.46671	-0.513264	-0.388845
-0.151056	-0.209826	-0.270515	-0.177127
-0.174532	-0.225573	-0.239938	-0.309231
-0.195893	-0.31843	-0.295901	-0.322078
-0.29636	-0.398021	-0.440262	-0.259829
-0.26721	-0.367346	-0.407099	-0.250149
-0.122001	-0.0344384	-0.244685	-0.150371
-0.230809	-0.0655912	-0.223028	-0.196814
-0.026733	-0.10969	-0.0849352	-0.0831953
-0.235746	-0.229345	-0.253611	-0.262081
-0.0306347	-0.173473	-0.129854	-0.180142
0.1465	-0.303728	-0.282901	-0.278726
-0.189171	-0.118845	-0.296107	-0.250698
0.00740808	-0.188196	-0.119218	-0.17863
-0.165333	-0.247862	-0.229783	-0.244348
-0.199297	-0.14622	-0.167768	-0.0992284
-0.173708	-0.199694	-0.155103	-0.146494
-0.179602	-0.167224	-0.100104	-0.13356
-0.311405	-0.228035	-0.277099	-0.336857
-0.149382	-0.172937	0.0926939	-0.0717579
-0.194443	-0.116201	-0.169013	-0.187398
0.0292266	-0.298908	-0.160643	-0.252932
-0.0438766	-0.0777288	-0.119438	-0.0170039
-0.0837496	-0.169609	-0.128234	-0.167123
-0.0863759	-0.206597	-0.189725	-0.272234
-0.0780245	-0.143422	-0.123131	-0.137586
-0.029049	-0.11447	-0.0572987	-0.0857115
-0.110137	-0.0512865	-0.120982	-0.0758985
-0.101293	-0.295984	-0.260603	-0.35195
-0.0969385	-0.137563	-0.052547	-0.0161252
-0.0239645	-0.173626	-0.407308	-0.24909
-0.0716794	-0.0465591	-0.22341	-0.178655
-0.0867139	-0.177453	-0.219263	-0.204692
-0.0783955	-0.0740432	-0.330015	-0.27955
-0.0168527	-0.0780875	-0.332683	-0.30776
-0.0559592	-0.111984	-0.206828	-0.203578
-0.0699534	-0.0992565	-0.359482	-0.363194
-0.0485488	-0.119733	-0.0898595	-0.146474
-0.102602	-0.135339	-0.153976	-0.0655878
0.00448662	-0.124671	-0.375324	-0.309451
-0.153995	-0.195078	-0.27949	-0.256661
0.00890878	-0.135146	-0.418745	-0.372303
-0.0869276	-0.0644854	-0.232223	-0.294482
-0.0687287	-0.10717	-0.296577	-0.259736
-0.0460553	-0.193636	-0.16428	-0.0894818
-0.167489	-0.194958	-0.091857	-0.145073
-0.0854349	-0.113907	-0.113907	-0.113907
-0.0427474	-0.12927	-0.17538	-0.179651
-0.0255434	-0.0834863	-0.321205	-0.193404
-0.0681082	-0.083096	-0.268631	-0.339519
-0.031808	-0.101931	-0.176568	-0.156148
-0.0255603	-0.0257175	-0.176927	-0.262973
0.0207145	-0.181858	-0.32257	-0.222055
-0.0208396	-0.173896	-0.0955162	-0.142705
-0.0923479	-0.132195	-0.0268451	-0.183669
-0.0557993	-0.231235	-0.271406	-0.260556
-0.0531527	-0.281795	-0.262604	-0.363401
-0.0243681	-0.149496	-0.270951	-0.286639
-0.0276217	-0.106959	-0.234055	-0.122444
-0.0458825	-0.216622	-0.191528	-0.24711
-0.0639657	-0.15858	-0.187772	-0.211356
-0.0563789	-0.152639	-0.154394	-0.211412
-0.0183256	-0.204766	-0.196121	-0.247241
-0.0148692	-0.238983	-0.200148	-0.208688
-0.0365297	-0.108011	-0.132379	-0.0336582
-0.135292	-0.155448	-0.239327	-0.219144
-0.0457985	-0.0292807	-0.130399	-0.0577654
-0.072071	-0.0268848	-0.155743	-0.159186
-0.113553	-0.128829	-0.111534	-0.220346
-0.0894086	-0.122612	-0.0644952	-0.167367
-0.0891928	-0.0693769	-0.117675	-0.103537
-0.102851	-0.113223	-0.153097	-0.108765
-0.0773827	-0.148508	-0.2416	-0.101261
-0.112589	-0.120449	-0.132933	-0.122199
-0.161313	-0.244918	-0.221905	-0.286952
-0.0389167	-0.0865698	-0.0426674	-0.0906639
-0.0723658	-0.104857	-0.132256	-0.061431
-0.0808462	-0.107817	-0.121026	-0.032596
-0.0915358	-0.0886183	-0.184516	-0.155369
-0.000136554	-0.171573	-0.12083	-0.200677
-0.0856595	-0.076751	-0.0191821	-0.114052
-0.0678171	-0.124581	-0.132043	-0.150736
0.0108794	-0.0710285	-0.23125	-0.168538
-0.178571	-0.145801	-0.119778	-0.140114
-0.0343896	-0.156025	-0.135591	-0.161476
-0.108557	-0.0921921	-0.139469	-0.107534
-0.0448889	-0.100874	-0.120617	-0.160443
-0.139722	-0.203325	-0.221505	-0.198159
-0.0527415	-0.119412	-0.19303	-0.132729
-0.0836795	-0.137649	-0.083582	-0.158014
-0.0666975	-0.149584	-0.153574	-0.197886
-0.0671004	-0.158825	-0.126477	-0.209918
-0.0236622	-0.0544277	-0.0902635	-0.129833
-0.166582	-0.167991	-0.174352	-0.202361
-0.0270071	-0.1374	-0.086421	-0.112397
-0.0581407	-0.195534	-0.210624	-0.227726
-0.191612	-0.17313	-0.155313	-0.166528
-0.0652277	-0.186472	-0.232681	-0.1915
0.0259378	-0.220702	-0.246761	-0.27868
-0.146779	-0.116212	-0.195492	-0.163775
-0.228424	-0.258175	-0.260639	-0.241994
-0.166745	-0.149287	-0.208013	-0.187799
0.0365083	-0.0772005	-0.200942	-0.293555
-0.151618	-0.132583	-0.117857	-0.149136
-0.0740394	-0.0704071	-0.0516443	-0.0583743
-0.0729661	-0.166989	-0.190752	-0.208902
-0.149361	-0.139879	-0.16381	-0.230443
-0.204781	-0.184126	-0.150579	-0.247613
-0.0211079	-0.0495265	-0.104409	-0.107513
-0.0572081	-0.136941	-0.110792	-0.145472
0.00963966	-0.0598831	-0.180585	-0.254921
-0.269575	-0.235924	-0.266255	-0.228847
-0.0443249	0.0115937	-0.0851878	-0.0836794
-0.0502677	-0.0819301	-0.136257	-0.212183
-0.0812634	-0.186071	-0.112411	-0.22598
0.0479001	-0.198182	-0.257778	-0.273295
-0.136307	-0.104387	-0.209246	-0.221008
-0.21105	-0.224909	-0.250783	-0.217333
-0.05024	0.00478407	-0.10547	-0.174162
-0.115975	-0.17005	-0.0653315	-0.102185
-0.123554	-0.149352	-0.145788	-0.158647
-0.167628	-0.192599	-0.209741	-0.204907
-0.061406	-0.163303	-0.171743	-0.128135
-0.167021	-0.168383	-0.144453	-0.209035
-0.136596	-0.167061	-0.183972	-0.159766
-0.0484263	-0.207413	-0.232396	-0.208715
-0.119532	-0.176268	-0.163107	-0.188557
-0.051142	-0.0852911	-0.145644	-0.107816
-0.00861712	-0.0842144	-0.097811	-0.112663
-0.0992612	-0.138797	-0.13716	-0.117845
-0.0905334	-0.17737	-0.266701	-0.218163
-0.0862773	-0.107894	-0.188422	-0.207958
-0.0499825	-0.0971581	-0.179769	-0.0887461
-0.043318	-0.121994	-0.142826	-0.191613
-0.0585904	-0.101365	-0.121033	-0.13151
-0.109255	-0.160506	-0.246811	-0.247096
-0.0717219	-0.142533	-0.211994	-0.225116
-0.166618	-0.147183	-0.180909	-0.199424
-0.241745	-0.237431	-0.242053	-0.22254
-0.173444	-0.260497	-0.289773	-0.336911
0.0236732	-0.177853	-0.241781	-0.217715
-0.164358	-0.190783	-0.245122	-0.235252
-0.0645294	-0.01606	-0.117874	-0.108633
-0.181033	-0.1635	-0.203418	-0.193964
0.0690523	-0.130861	-0.225387	-0.21379
-0.155386	-0.270269	-0.169954	-0.131073
-0.0530702	-0.195186	-0.230953	-0.22489
0.00953828	-0.0493262	-0.149812	-0.170381
0.0299336	-0.0461429	-0.205824	-0.240596
0.0349773	-0.123522	-0.215619	-0.192295
-0.0669727	-0.0586689	-0.0862251	-0.105496
0.00739281	-0.187647	-0.251808	-0.225237
-0.00394346	0.0326506	-0.107769	-0.229389
-0.125231	-0.126281	-0.0287659	0.0413199
-0.00478147	-0.0419345	-0.156001	-0.196639
-0.0255861	-0.0771835	-0.156687	-0.204915
-0.0867605	-0.179738	-0.220716	-0.215009
0.0029825	-0.141606	-0.180838	-0.240944
-0.0100905	-0.0205109	-0.0495895	-0.179633
-0.0704712	-0.178665	-0.241769	-0.227682
0.0705451	-0.0754109	-0.249322	-0.256508
-0.0637311	-0.0990542	-0.17127	-0.108258
-0.0978859	-0.213007	-0.262806	-0.114695
-0.160395	-0.231197	-0.188109	-0.229024
0.000937011	-0.164978	-0.171611	-0.0588634
-0.0605612	-0.0705099	-0.0565565	-0.0946361
-0.110788	-0.176441	-0.172925	-0.246297
-0.064855	-0.0967072	-0.178017	-0.182597
0.0125524	-0.0646023	-0.134408	-0.198828
-0.0373346	-0.0990174	-0.203332	-0.169848
-0.092038	-0.127674	-0.251365	-0.14555
0.0967389	-0.119594	-0.237794	-0.345758
-0.0593208	-0.16367	-0.197318	-0.225199
-0.0724771	-0.18682	-0.125318	-0.173194
-0.134738	-0.0864321	-0.0591374	0.0607727
-0.00370876	-0.120937	-0.263374	-0.243753
-0.0236725	-0.00309645	-0.195643	-0.193008
-0.0336849	-0.107151	-0.233274	-0.147537
-0.0951953	-0.0921354	-0.14247	-0.202086
-0.105696	-0.192918	-0.246628	-0.189692
-0.0602998	-0.109287	-0.261838	-0.298423
-0.0692716	-0.215408	-0.199692	-0.279398
-0.0687213	-0.130395	-0.21547	-0.265212
-0.00626773	-0.110324	-0.260999	-0.281936
0.0234361	-0.13368	-0.192843	-0.217291
-0.129158	-0.207678	-0.292189	-0.330274
-0.0877376	-0.168786	-0.150537	-0.230253
0.0198963	-0.148207	-0.289892	-0.344142
-0.0233691	-0.0938271	-0.129318	-0.259596
-0.0749425	-0.0517786	-0.0740914	-0.064797
-0.10995	0.0488321	-0.110715	-0.102768
-0.00510302	-0.0246846	-0.15769	-0.12721
-0.0917039	-0.177643	-0.24709	-0.248794
-0.0940181	-0.0852047	0.00267791	-0.0170965
-0.0895692	-0.107208	-0.13696	-0.170336
-0.0177215	-0.136393	-0.218808	-0.192123
-0.129098	-0.300275	-0.256006	-0.28853
-0.200116	-0.00712939	-0.078977	-0.0605746
0.0766866	-0.136595	-0.227949	-0.321122
0.0198452	-0.0883059	-0.235018	-0.256182
-0.0323461	-0.243838	-0.272319	-0.366477
-0.0665238	-0.151046	-0.263941	-0.201116
-0.0498942	-0.0427475	-0.160171	-0.160225
-0.089194	-0.107058	-0.116429	-0.128514
-0.053979	-0.0749807	-0.150649	-0.171189
-0.00614806	-0.0892859	-0.169304	-0.153556
-0.0943401	-0.211484	-0.180749	-0.257076
-0.0487295	-0.0708643	-0.100422	-0.0744324
0.00327447	-0.107581	-0.244211	-0.264057
-0.241402	-0.324817	-0.261139	-0.258844
-0.0342898	-0.240741	-0.231566	-0.252456
-0.0910384	-0.170154	-0.211418	-0.236934
-0.112403	-0.281106	-0.208697	-0.217849
0.0454186	-0.0488287	-0.198568	-0.182851
-0.0921027	-0.0906202	-0.125504	-0.128089
-0.108242	-0.0544534	-0.167458	-0.159619
-0.0986301	-0.154523	-0.206713	-0.253886
0.0684853	-0.202138	-0.225158	-0.25647
-0.0663851	-0.0411894	-0.121398	-0.201144
0.036012	-0.149281	-0.193785	-0.208305
0.0306643	-0.0319807	-0.188726	-0.196004
-0.012221	-0.0477217	-0.0221038	-0.116788
-0.00446716	-0.0844412	-0.153031	-0.215955
-0.0471442	-0.0807246	-0.158405	-0.162613
-0.0993436	-0.143767	-0.116141	-0.13529
-0.0377284	-0.0612775	-0.0842842	-0.163182
-0.00363569	-0.206638	-0.27782	-0.315399
0.0222764	-0.128812	-0.253444	-0.29384
-0.0167579	-0.158096	-0.222229	-0.213631
-0.0640779	-0.110852	-0.0039053	-0.023821
-0.0667369	-0.0875925	-0.165163	-0.149939
-0.00429044	-0.0396305	-0.251953	-0.277456
0.0312233	-0.114294	-0.166862	-0.142388
-0.0621068	-0.161447	-0.0776237	-0.0226325
-0.199783	-0.176311	-0.232359	-0.256529
0.040908	-0.120473	-0.208544	-0.244728
-0.0103248	-0.092184	-0.13114	-0.196151
-0.0663265	-0.111357	-0.11327	-0.195238
-0.000218694	-0.0303944	-0.11707	-0.175626
-0.00546405	-0.0280121	-0.113774	-0.14001
-0.0544671	-0.167881	-0.135535	-0.0896432
-0.076452	-0.131011	-0.136148	-0.111036
-0.0743534	-0.0725814	-0.00169515	-0.100642
-0.120206	-0.100487	-0.189265	-0.155893
-0.221991	-0.212718	-0.165121	-0.271241
0.00398581	-0.035047	-0.117707	-0.155828
-0.232788	-0.203726	-0.245402	-0.251213
-0.0319409	-0.160526	-0.155272	-0.279777
-0.146472	-0.131031	-0.0923553	-0.120375
0.00643516	-0.213257	-0.174087	-0.186729
-0.0966883	-0.174037	-0.188222	-0.250282
0.0204876	-0.188154	-0.207847	-0.196067

## Sheet: Figure 2J
Figure 2J
2 to 6	6 to 10	10 to 14	14 and up
0.021664	0.0847063	0.136182	0.0754276
0.0389165	0.128152	0.160049	0.0908338
0.0914632	0.347695	0.0878321	0.0511323
0.0213804	0.150226	0.106575	0.0328818
0.0213893	0.0672294	0.0300154	0.060957
0.0423953	0.140924	0.0526273	0.0196065
0.0562705	0.0700117	0.229151	0.0382374
0.0367849	0.121086	0.0994279	0.07414
0.0383248	0.0683135	0.147108	0.0535284
0.027484	0.0437822	0.214558	0.0728422
0.0398096	0.0662909	0.0624456	0.032275
0.04669	0.0713634	0.0732677	0.122176
0.0303162	0.19023	0.0424997	0.150306
0.0256525	0.032428	0.0996236	0.0383919
0.0167418	0.0576864	0.0714144	0.0513162
0.0307923	0.0484479	0.0547682	0.0477195
0.0837967	0.0478256	0.0556609	0.122879
0.0556662	0.112553	0.0960916	0.0451649
0.0428936	0.058734	0.0782891	0.0478154
0.103968	0.0531093	0.137105	0.141325
0.0377036	0.0878497	0.0462134	0.0864802
0.0972584	0.0738069	0.144999	0.0350149
0.0538467	0.0777952	0.133834	0.294958
0.0644794	0.056644	0.0709013	0.12066
0.0993519	0.105909	0.132254	0.222644
0.102444	0.255298	0.0451436	0.224004
0.123215	0.0933445	0.0596851	0.167255
0.0641436	0.0755287	0.0537274	0.0328164
0.111228	0.127296	0.0539138	0.00372215
0.0720556	0.124683	0.0648992	0.0456715
0.036101	0.157687	0.20906	0.323807
0.017096	0.0881622	0.108084	0.07779
0.0768747	0.049851	0.178274	0.098402
0.04432	0.17528	0.230338	0.506117
0.17647	0.146155	0.107398	0.0737152
0.144256	0.249089	0.110386	0.20015
0.0504463	0.0315538	0.0787471	0.0822625
0.0468978	0.064253	0.025326	0.151661
0.0953408	0.0550794	0.0589056	0.0333729
0.122195	0.259516	0.047541	0.153971
0.0431604	0.131117	0.0892224	0.145792
0.0309498	0.0457816	0.185459	0.235021
0.147246	0.12262	0.058492	0.131624
0.0757917	0.0563524	0.142909	0.0298764
0.0837805	0.0873218	0.0793706	0.200727
0.0755649	0.133251	0.07524	0.252467
0.0614673	0.0534773	0.0747964	0.0880647
0.182496	0.154281	0.179276	0.118434
0.138937	0.157859	0.174747	0.0310484
0.117817	0.0515129	0.193563	0.145168
0.066449	0.0682098	0.216169	0.097648
0.0712989	0.0609121	0.18803	0.114974
0.137537	0.339093	0.0684967	0.129913
0.0458933	0.163842	0.110667	0.17437
0.151512	0.199321	0.2515	0.254272
0.037687	0.0689333	0.0655882	0.0784202
0.0910576	0.0735894	0.0507976	0.112182
0.0853649	0.0531175	0.0399902	0.148823
0.0585266	0.0585262	0.0437271	0.0553331
0.104561	0.128894	0.191734	0.359234
0.155607	0.165764	0.141783	0.0896574
0.13057	0.0828846	0.0637411	0.0857905
0.0477126	0.160242	0.0709861	0.0231012
0.0429227	0.100419	0.0954812	0.187184
0.065588	0.103848	0.0947276	0.0718878
0.0906714	0.152223	0.166756	0.135263
0.0364384	0.0324408	0.0280424	0.0433865
0.0225459	0.0468997	0.106458	0.10072
0.0632159	0.116652	0.181788	0.179526
0.0323453	0.0648862	0.084338	0.100574
0.0278002	0.0672683	0.00886198	0.0566248
0.0558891	0.0670404	0.0377142	0.0375167
0.150324	0.216962	0.23466	0.202145
0.010012	0.0235065	0.022817	0.102938
0.0328548	0.129334	0.153252	0.0957809
0.039838	0.0672857	0.0621707	0.130889
0.0464077	0.106818	0.134705	0.0503194
0.0542113	0.141921	0.22129	0.219761
0.0343109	0.116537	0.0487686	0.0923119
0.0265697	0.0521455	0.0523054	0.0254835
0.0370756	0.0898536	0.105414	0.0935568
0.0373911	0.0726912	0.0330331	0.030638
0.0791581	0.0309501	0.0625238	0.0728606
0.0806621	0.126366	0.131498	0.106775
0.0641803	0.0838943	0.107529	0.176931
0.0625648	0.0968815	0.172691	0.170785
0.0684686	0.146367	0.171219	0.216572
0.0536644	0.0997932	0.0900356	0.160092
0.0332897	0.0279529	0.110408	0.0718518
0.0125232	0.0947068	0.0606008	0.0679749
0.119862	0.198797	0.213369	0.2161
0.00684912	0.0411476	0.0703375	0.120051
0.0193553	0.0370656	0.0227108	0.0472534
0.156517	0.154207	0.207555	0.158118
0.066874	0.112225	0.100746	0.0693733
0.0183496	0.0197415	0.0547192	0.0305835
0.0529541	0.0810263	0.076277	0.0454085
0.131593	0.126818	0.111364	0.115218
0.117187	0.179194	0.127688	0.164141
0.0614505	0.0562111	0.107623	0.0398856
0.101045	0.0871874	0.0594792	0.117884
0.119567	0.138126	0.137374	0.22774
0.0860984	0.131029	0.0680871	0.0668376
0.081302	0.0807976	0.0874293	0.0943267
0.128744	0.159475	0.151952	0.226937
0.0334827	0.0214237	0.0706376	0.0298095
0.145016	0.144291	0.148866	0.223044
0.0234327	0.122795	0.0324305	0.0700141
0.045429	0.14751	0.160133	0.200994
0.138111	0.192464	0.163098	0.141029
0.0866053	0.0605654	0.0618648	0.0333742
0.178918	0.194537	0.23548	0.227177
0.0508954	0.165936	0.156974	0.039196
0.156433	0.0956775	0.0996005	0.155249
0.0993383	0.124874	0.125215	0.203912
0.0838411	0.146886	0.199107	0.191503
0.137967	0.140083	0.126744	0.133986
0.0358368	0.0430959	0.0559084	0.0142093
0.10557	0.107473	0.140556	0.126824
0.115071	0.133512	0.110023	0.172158
0.0445365	0.0620118	0.135859	0.105337
0.0898372	0.141563	0.166297	0.208059
0.0356307	0.107107	0.0408326	0.13344
0.111441	0.169998	0.171442	0.12875
0.10361	0.187669	0.163463	0.121538
0.0550507	0.0927601	0.0805797	0.0808535
0.0522279	0.0948563	0.0568394	0.0833408
0.137732	0.092897	0.191006	0.178677
0.104445	0.145493	0.09126	0.111776
0.0359645	0.106899	0.0828623	0.0686949
0.0844917	0.100417	0.0974677	0.0751136
0.131973	0.168507	0.172778	0.0858257
0.090093	0.17358	0.158879	0.133702
0.120534	0.158101	0.222908	0.118629
0.0311648	0.105741	0.0440183	0.0293082
0.112124	0.157671	0.186877	0.160207
0.021667	0.0833936	0.141561	0.117858
0.101829	0.111373	0.129644	0.103533
0.0539232	0.168881	0.214074	0.12717
0.0623224	0.100867	0.14622	0.163284
0.0746203	0.210759	0.205169	0.168849
0.0671317	0.106849	0.092481	0.109775
0.0623031	0.110549	0.0670224	0.0889331
0.10033	0.147472	0.112835	0.0880789
0.062102	0.143354	0.149514	0.14708
0.0873801	0.13457	0.177236	0.101665
0.132345	0.156099	0.164504	0.134526
0.162098	0.205964	0.196669	0.127801
0.112343	0.127139	0.171516	0.184664
0.0580662	0.0506325	0.0475071	0.0350623
0.0497213	0.095157	0.143528	0.0754821
0.0756519	0.172983	0.126442	0.111442
0.0785284	0.0794842	0.107958	0.0530677
0.129671	0.190032	0.13397	0.129802
0.110362	0.231928	0.265769	0.215968
0.112676	0.0995368	0.175831	0.0541396
0.09299	0.14615	0.198343	0.189953
0.0229651	0.0877987	0.0766769	0.0600109
0.0727359	0.130466	0.125115	0.111658
0.147961	0.309098	0.265113	0.210922
0.0680332	0.132187	0.112085	0.106444
0.0734998	0.0679008	0.0691246	0.121224
0.0533192	0.118608	0.0882555	0.0759227
0.0374447	0.104488	0.171092	0.170736
0.0490512	0.111466	0.163467	0.160164
0.0879795	0.100397	0.137973	0.169914
0.0214063	0.0496339	0.0317075	0.0409806
0.0701596	0.12622	0.150572	0.135984
0.123528	0.13479	0.157999	0.149596
0.126358	0.144065	0.195078	0.239005
0.157174	0.189886	0.22232	0.163515
0.0875036	0.106859	0.097609	0.0778095
0.0707797	0.0783134	0.0583148	0.114239
0.0523225	0.0864634	0.125408	0.112884
0.0251195	0.0349301	0.181476	0.11167
0.105449	0.117131	0.13499	0.099176
0.0912884	0.103917	0.059086	0.0548405
0.145746	0.21326	0.259912	0.354501
0.138788	0.0893433	0.0746121	0.100148
0.0545022	0.117896	0.153193	0.185678
0.143987	0.199173	0.303598	0.299081
0.133192	0.166961	0.169346	0.211318
0.047657	0.0400945	0.0598051	0.0459498
0.0672548	0.138083	0.162541	0.156427
0.0831691	0.126416	0.0777764	0.0941207
0.03138	0.0222059	0.0718915	0.085643
0.0723877	0.140538	0.159522	0.168162
0.0947102	0.10801	0.0873639	0.0859389
0.0206622	0.09059	0.0650382	0.0900948
0.030484	0.0748027	0.101206	0.114428
0.0206496	0.0677208	0.0688833	0.0827495
0.0713209	0.112416	0.145464	0.157345
0.0267451	0.0996018	0.111189	0.0890433
0.0189096	0.0582502	0.0575656	0.0411949
0.0188264	0.0192476	0.0354067	0.0240495
0.0354591	0.0737808	0.0951786	0.0981003
0.0444078	0.168333	0.161481	0.126693
0.135296	0.21079	0.195673	0.126131
0.0773812	0.18229	0.266951	0.235871
0.0866919	0.147017	0.109059	0.124756
0.0663685	0.116895	0.0455383	0.0889475
0.0614012	0.0800903	0.0605886	0.0528296
0.0572149	0.0763598	0.076429	0.0830256
0.0680818	0.104919	0.0926793	0.0604615
0.0787252	0.0499165	0.0320654	0.0165287
0.0276711	0.0615422	0.0444183	0.0744948
0.0591644	0.0705427	0.023886	0.0290081
0.0623251	0.076611	0.0845297	0.0704974
0.100872	0.199754	0.167426	0.139541
0.109278	0.183061	0.160486	0.195936
0.108636	0.140409	0.12642	0.128687
0.0969903	0.166865	0.130551	0.168561
0.0816554	0.0929076	0.102528	0.115262
0.0250493	0.10713	0.0706647	0.0873203
0.135021	0.163832	0.164444	0.124233
0.0472262	0.0711157	0.0691956	0.095678
0.00758524	0.0116942	0.036957	0.0222242
0.0543304	0.102071	0.0752104	0.0919884
0.0742552	0.091364	0.186609	0.11731
0.0545668	0.0839237	0.0908547	0.0835038
0.0366778	0.0315113	0.0761818	0.0822244
0.0902622	0.112676	0.128024	0.0738338
0.0480162	0.0998005	0.0988404	0.100481
0.0659086	0.100462	0.0914287	0.0988727
0.0661534	0.0641293	0.0942411	0.0971178
0.0351549	0.0876516	0.116051	0.0892731
0.0600437	0.0437792	0.0973708	0.0460093
0.0163761	0.106375	0.109306	0.0544063
0.0251652	0.0683054	0.0613792	0.0490246
0.102162	0.152037	0.206292	0.154373
0.0361445	0.0773457	0.0785798	0.039106
0.119959	0.148167	0.122815	0.175646
0.0820697	0.134607	0.0874903	0.111595
0.0734036	0.0873585	0.104745	0.0879046
0.0689404	0.111548	0.143936	0.103837
0.0746667	0.131557	0.152861	0.138414
0.0988524	0.118791	0.106181	0.0784231
0.016991	0.0444832	0.0547668	0.0431267
0.0613336	0.0631889	0.0703338	0.0607247
0.104018	0.135743	0.166818	0.129198
0.0626407	0.171556	0.197903	0.180362
0.06248	0.119342	0.14497	0.0917741
0.0351008	0.0468488	0.10516	0.0833883
0.0468087	0.108357	0.088222	0.0779969
0.0579403	0.0624016	0.0613671	0.0474806
0.0281764	0.0500126	0.0537982	0.0749959
0.110678	0.139047	0.122586	0.12665
0.0829975	0.0748743	0.124344	0.0794923
0.112295	0.107915	0.100107	0.141686
0.0354196	0.0621428	0.0668998	0.0900971
0.0922405	0.157368	0.185026	0.119739
0.101609	0.116803	0.14209	0.0926163
0.0407915	0.0326838	0.0187948	0.0540482
0.116383	0.105906	0.107816	0.155606
0.0726932	0.157982	0.0604789	0.062377
0.11015	0.148944	0.101408	0.0719942
0.0699936	0.111721	0.129998	0.171229
0.00477934	0.0391702	0.0472918	0.0302289
0.125571	0.141844	0.11462	0.120623
0.0270488	0.0919997	0.0520684	0.0521854
0.137816	0.16591	0.177033	0.0822207
0.0689436	0.0756071	0.09949	0.070986
0.0650264	0.127392	0.0789739	0.149439
0.140685	0.182355	0.215548	0.181928
0.0634956	0.0699815	0.0927749	0.103551
0.111838	0.124962	0.119096	0.088684
0.0652438	0.119053	0.182189	0.100112
0.0376513	0.0372071	0.109044	0.0719171
0.0265724	0.0636077	0.0238444	0.0563413
0.0508444	0.0601674	0.0538423	0.052583
0.0508979	0.0592454	0.0955573	0.0441198
0.0257828	0.0315738	0.0267648	0.0947255
0.0754045	0.115616	0.113366	0.0962983
0.0593423	0.0990771	0.095612	0.111865
0.0274827	0.0819458	0.0431312	0.0569429
0.0272921	0.0276221	0.0252416	0.0507819
0.0656967	0.0986603	0.122947	0.0645939
0.078047	0.0920597	0.103521	0.089477
0.0422719	0.0309159	0.113784	0.0674697
0.069116	0.0667549	0.123174	0.119458
0.0240029	0.0627951	0.068066	0.0382838
0.0851983	0.0561512	0.0711396	0.103395
0.0418425	0.0615876	0.0459271	0.0546614
0.0439297	0.0639953	0.0966142	0.0635038
0.0573813	0.0808053	0.0773642	0.0630579
0.0769302	0.0772804	0.160145	0.0822838
0.0437722	0.0450485	0.0543403	0.0926101
0.0596647	0.0778626	0.104444	0.0718408
0.040718	0.090014	0.0617159	0.0576765
0.0856554	0.0592225	0.0862817	0.101994
0.065061	0.0878191	0.124232	0.0686497
0.0672776	0.0802823	0.0794052	0.0707235
0.0315523	0.0777533	0.0859021	0.0211013
0.0949837	0.112986	0.149081	0.110853
0.0554596	0.0932389	0.0772916	0.0714266
0.0844912	0.158502	0.0873701	0.0832297
0.0454317	0.0545096	0.139442	0.0663778
0.0261226	0.0708074	0.047876	0.0837126
0.0641827	0.0844022	0.101911	0.0899595
0.068886	0.0494347	0.0976354	0.0470373
0.0589582	0.129042	0.111716	0.0844211
0.0434532	0.0533688	0.0241655	0.047678
0.0587992	0.0777776	0.0820414	0.0388413
0.0565377	0.0981701	0.130961	0.115616
0.0320225	0.0218945	0.0618221	0.0297777
0.132344	0.180952	0.170288	0.152559
0.148092	0.181913	0.183827	0.126417
0.054977	0.0694784	0.0540395	0.0608633
0.072926	0.117646	0.137469	0.127479
0.107156	0.102626	0.0874961	0.0846623
0.107715	0.128715	0.105277	0.0850833
0.0898742	0.0593967	0.111582	0.094186
0.0552766	0.0352595	0.0340127	0.105651
0.0819975	0.0691363	0.0606821	0.0563582
0.0893062	0.181702	0.0126009	0.0383756
0.0857179	0.115186	0.198086	0.166248
0.0535856	0.0412495	0.062021	0.0672687
0.0792331	0.191176	0.121112	0.123835
0.110368	0.048266	0.139046	0.0846978
0.153675	0.131795	0.261808	0.190459
0.107461	0.0676217	0.142923	0.10354
0.0331422	0.0750075	0.190562	0.0913047
0.0709858	0.0618262	0.210752	0.052946
0.115169	0.107552	0.37347	0.11587
0.0726705	0.119027	0.149875	0.137275
0.092864	0.129986	0.0193685	0.0184674
0.12589	0.0940964	0.150084	0.100082
0.0845752	0.0521434	0.101053	0.168469
0.122433	0.129513	0.232065	0.0551922
0.0852509	0.0893206	0.080183	0.14483
0.161441	0.0432409	0.0729347	0.133922
0.103123	0.0373445	0.117764	0.0585141
0.0673902	0.0486655	0.0438569	0.069461
0.0971661	0.337345	0.283994	0.248599
0.0585013	0.143749	0.533528	0.256879
0.131124	0.155981	0.172411	0.11507
0.109472	0.122682	0.112976	0.166338
0.0718464	0.174744	0.10838	0.142071
0.0945052	0.0859562	0.118635	0.142055
0.105562	0.0997156	0.14346	0.11149
0.0610392	0.0741602	0.0729542	0.0916148
0.100676	0.11048	0.115348	0.15931
0.077733	0.087822	0.157253	0.171071
0.0233822	0.0886884	0.0651025	0.123555
0.0982052	0.0962176	0.142756	0.173129
0.00714777	0.0230862	0.0423462	0.075839
0.0733996	0.0851591	0.0205974	0.0545571
0.0489113	0.0594767	0.0093056	0.0823137
0.0672649	0.100875	0.161327	0.156018
0.100264	0.133899	0.12704	0.15436
0.0459542	0.0379136	0.011277	0.00591073
0.049367	0.122791	0.122299	0.104912
0.0717645	0.146465	0.167891	0.176537
0.100853	0.138977	0.103427	0.0387389
0.104254	0.121765	0.104697	0.03164
0.0279821	0.0233174	0.0327282	0.0375548
0.104903	0.137216	0.124468	0.115893
0.0724632	0.122884	0.16109	0.0822889
0.0310373	0.129616	0.189822	0.160941
0.116817	0.131986	0.153496	0.2486
0.0806896	0.10218	0.0622659	0.079775
0.0836541	0.0974015	0.0651765	0.0949375
0.0368124	0.029034	0.0174895	0.0423404
0.0602176	0.0502994	0.0535448	0.0858915
0.0957872	0.109358	0.204462	0.178656
0.0543926	0.0841282	0.13722	0.0991949
0.0468155	0.0378582	0.0340028	0.0753027
0.0921022	0.123042	0.109805	0.116408
0.0148758	0.0437854	0.0735639	0.057582
0.0499616	0.0996929	0.16326	0.187409
0.0711971	0.128174	0.156904	0.0544233
0.106686	0.195117	0.25474	0.190397
0.0611725	0.0703905	0.0968155	0.0886707
0.045185	0.0452459	0.0452221	0.0356827
0.0691852	0.132185	0.164769	0.145954
0.0522061	0.0681265	0.0706473	0.0680281
0.0822128	0.161774	0.158917	0.133764
0.0403838	0.0799799	0.0857537	0.0309194
0.112849	0.170452	0.172735	0.169282
0.0966664	0.1147	0.133519	0.127075
0.0466418	0.0720941	0.0949749	0.0634854
0.0616534	0.139279	0.156018	0.144675
0.077647	0.182781	0.187564	0.19752
0.139905	0.193646	0.243885	0.258525
0.075065	0.0939902	0.028392	0.0879802
0.0771722	0.120258	0.138265	0.161447
0.110828	0.146478	0.122413	0.189179
0.0486129	0.0267155	0.106718	0.0506106
0.115635	0.143908	0.174737	0.139254
0.00737966	0.0200269	0.0898887	0.0728459
0.107476	0.137712	0.146766	0.17374
0.106003	0.142024	0.124677	0.172394
0.0595173	0.0246597	0.0275252	0.0488885
0.0677519	0.107068	0.0380729	0.0772461
0.0991538	0.12274	0.118987	0.1111
0.109901	0.122714	0.193047	0.246939
0.054163	0.117644	0.109456	0.133994
0.0519443	0.123067	0.231505	0.158123
0.0776349	0.0604701	0.0808842	0.0850281
0.0330941	0.0231218	0.103533	0.0359572
0.0286827	0.0308868	0.0859741	0.058739
0.0803916	0.134439	0.136379	0.0994981
0.0178791	0.032845	0.0445212	0.0625036
0.0497751	0.103228	0.0750063	0.109161
0.14226	0.163441	0.188558	0.137003
0.0787068	0.200557	0.178143	0.187989
0.0695305	0.0955592	0.0619983	0.0670397
0.0262274	0.147761	0.0530609	0.146358
0.0250692	0.0611667	0.0763379	0.0781301
0.0721537	0.123694	0.076429	0.082309
0.0667871	0.0828547	0.0594983	0.100897
0.083011	0.050429	0.0539566	0.100156
0.03696	0.0158871	0.00534848	0.0213155
0.00985754	0.17957	0.164817	0.140573
0.0279868	0.041151	0.211178	0.132968
0.122766	0.128357	0.151146	0.113435
0.0820616	0.196706	0.206444	0.195216
0.0732464	0.111451	0.0839958	0.125755
0.0500936	0.111121	0.0814003	0.0978613
0.120818	0.163862	0.129056	0.210096
0.0874329	0.13269	0.140285	0.156285
0.0603875	0.188188	0.206054	0.229631
0.0416158	0.0702193	0.0318843	0.0329145
0.126552	0.213783	0.16594	0.1692
0.111524	0.13981	0.119416	0.149437
0.0906548	0.106198	0.147513	0.108802
0.0848063	0.0945717	0.104464	0.0804667
0.0145056	0.0260347	0.0290193	0.0298767
0.0384531	0.0546275	0.0669735	0.0563743
0.116737	0.119673	0.169725	0.104388
0.100029	0.136439	0.132447	0.118709
0.146098	0.266619	0.344725	0.334736
0.0397911	0.0534351	0.0406819	0.0372365
0.022201	0.0807082	0.0336251	0.0515872
0.0860941	0.0882669	0.109259	0.0604081
0.0947347	0.0626275	0.0820114	0.145927
0.0471803	0.0647662	0.0891549	0.0949469
0.108735	0.245969	0.362869	0.353499
0.00953474	0.0431438	0.0658523	0.0525151
0.065076	0.116925	0.121032	0.0512789
0.0773089	0.0823989	0.129779	0.148714
0.0852854	0.143589	0.0939338	0.0690306
0.0790759	0.130032	0.150089	0.0901737
0.0614906	0.0766363	0.0736797	0.104729
0.0469375	0.092174	0.0260319	0.0388224
0.0687035	0.0491392	0.234138	0.101759
0.130023	0.150175	0.106623	0.0399259
0.0170737	0.0643223	0.0458367	0.138036
0.0357133	0.0824994	0.00671522	0.0228962
0.0745222	0.150444	0.191709	0.0795455
0.0287863	0.0691562	0.0448636	0.0881706
0.0699653	0.0782268	0.191515	0.0653162
0.044315	0.173325	0.160129	0.0731709
0.107786	0.12849	0.111541	0.0768872
0.0159029	0.050059	0.0639661	0.0282114
0.0564698	0.08508	0.079469	0.0980173
0.0545496	0.0823234	0.13944	0.080212
0.0669961	0.0677732	0.0777229	0.0857893
0.122694	0.125709	0.0973593	0.132613
0.0871283	0.0931522	0.027754	0.0804967
0.044919	0.0579669	0.0549859	0.081175
0.0605205	0.154915	0.138385	0.159875
0.0416574	0.0799474	0.0717103	0.0985603
0.0392182	0.0577239	0.0793114	0.0570517
0.0770958	0.0219196	0.0249868	0.0752864
0.206626	0.236134	0.228062	0.233593
0.0283148	0.0663181	0.113013	0.0996479
0.0865243	0.12225	0.156443	0.145184
0.038768	0.0776024	0.132516	0.1475
0.0207831	0.0868836	0.119919	0.092624
0.105227	0.147293	0.139136	0.0994881
0.0517549	0.0563775	0.0262119	0.0249131
0.0638305	0.0695027	0.134476	0.0949251
0.145328	0.181983	0.171444	0.240157
0.0396199	0.141113	0.0718218	0.115373
0.0568078	0.117355	0.132131	0.10392
0.0466206	0.105531	0.158098	0.134956
0.0566809	0.0963449	0.112621	0.104036
0.0302367	0.0920508	0.0580735	0.091787
0.0101848	0.026082	0.0473013	0.0594055
0.100804	0.198649	0.167529	0.174158
0.0154169	0.044356	0.0676009	0.0667864
0.0148527	0.0742399	0.0317552	0.0536316
0.119829	0.122576	0.0879911	0.142627
0.0364576	0.0538997	0.0444042	0.048726
0.105123	0.103916	0.0935661	0.104736
0.0302877	0.0554063	0.0695403	0.111979
0.0821677	0.0588436	0.0770148	0.0595563
0.0941314	0.134741	0.129355	0.172784
0.0459497	0.063393	0.0402381	0.0882018
0.0714434	0.0939977	0.108297	0.0843233
0.0716822	0.110573	0.0728114	0.127366
0.0742837	0.0997787	0.0897516	0.131622
0.0839178	0.0971907	0.090886	0.139053
0.0148686	0.0713964	0.0639954	0.0530919
0.0245129	0.106554	0.0807103	0.0694574
0.0222859	0.0350266	0.0309832	0.0574035
0.0783366	0.139224	0.118436	0.104295
0.0232812	0.0713389	0.0995634	0.0942544
0.0400782	0.0602772	0.0975937	0.0377057
0.0355257	0.114416	0.104334	0.108539
0.0783677	0.097689	0.110395	0.106023
0.0360495	0.0990843	0.0795135	0.100018
0.0467867	0.0930379	0.10131	0.119208
0.0497349	0.102541	0.141954	0.0910497
0.0165366	0.10558	0.258258	0.209685
0.140834	0.197139	0.219319	0.220577
0.0113422	0.0289051	0.0439699	0.0846877
0.0957311	0.156031	0.136993	0.128911
0.026486	0.0788214	0.159844	0.109111
0.0156369	0.0260485	0.0227414	0.0748185
0.0494351	0.114248	0.146462	0.178787
0.0749286	0.152896	0.187037	0.242646
0.0226436	0.0636973	0.106817	0.10818
0.0435458	0.0675164	0.0884167	0.107593
0.110107	0.154533	0.145715	0.199649
0.0462859	0.143502	0.166136	0.171379
0.0458414	0.0428801	0.0691683	0.14766
0.0491711	0.127787	0.0955156	0.122047
0.0392827	0.153194	0.0736874	0.131879
0.0543756	0.089884	0.0620951	0.075128
0.0612721	0.057465	0.0702514	0.0755378
0.0309394	0.066078	0.0101935	0.0413004
0.0600288	0.0670574	0.0132823	0.0260934
0.127221	0.0589293	0.0305388	0.0208488
0.0171833	0.117047	0.164746	0.167311
0.0395504	0.121508	0.0860064	0.123186
0.0291439	0.0532705	0.0425656	0.0614052
0.104106	0.0976022	0.0558177	0.120648
0.0354259	0.0446093	0.0269149	0.0517049
0.0956899	0.102374	0.0841607	0.0393896
0.0487006	0.113801	0.0366222	0.173988
0.058281	0.0488576	0.0706939	0.124849
0.0773887	0.113956	0.150113	0.143289
0.153287	0.178968	0.15924	0.331558
0.0511065	0.0301995	0.0655327	0.0942053
0.0275727	0.0343711	0.0160417	0.0675331
0.0426337	0.0427244	0.0489886	0.0327723
0.0527185	0.109513	0.0643899	0.0939422
0.00781171	0.0311334	0.0187007	0.0342083
0.0230054	0.0332455	0.0500961	0.0648845
0.0460682	0.0299012	0.100553	0.0235013
0.0300671	0.0532293	0.108259	0.00994085
0.0638339	0.0750217	0.0562924	0.0409986
0.0888129	0.0444214	0.0774463	0.0597188
0.0245644	0.0322121	0.0274589	0.0381874
0.0418674	0.107817	0.0430862	0.111294
0.0537913	0.0217918	0.00730844	0.0246505
0.0455432	0.0214847	0.0317938	0.021622
0.0554239	0.0221111	0.0504086	0.0354506
0.0324001	0.0257017	0.0172227	0.00848104
0.0137417	0.0814177	0.071347	0.105865
0.0192706	0.025044	0.0239335	0.131019
0.0530451	0.133678	0.0727615	0.132075
0.0125335	0.0553172	0.0414051	0.0561058
0.0652614	0.0358898	0.025474	0.101557
0.0386573	0.0501164	0.0876196	0.0329649
0.0358736	0.0395994	0.0811581	0.0394045
0.0287462	0.034897	0.0113652	0.025397
0.0273597	0.0320785	0.0130568	0.0642889
0.0403812	0.0308779	0.0972846	0.043661
0.045288	0.0471698	0.0572626	0.0252162
0.0989411	0.182483	0.157726	0.219439
0.0444797	0.0131405	0.086188	0.0470728
0.0453299	0.0379589	0.0679328	0.113425
0.0742745	0.0380447	0.0525195	0.1202
0.028848	0.0124717	0.0339674	0.0789412
0.0287516	0.0279877	0.0259531	0.0280041
0.0231486	0.0263039	0.0334455	0.0536793
0.0107002	0.0223315	0.0110467	0.071832
0.0190006	0.0104524	0.0222195	0.0717005
0.0538749	0.0673912	0.0883231	0.0789396
0.0349675	0.0227099	0.0393091	0.0238464
0.0252622	0.0484826	0.0298651	0.0485404
0.0567764	0.0601233	0.0477629	0.0236654
0.0506692	0.0616216	0.0377805	0.124416
0.03535	0.0271699	0.025228	0.06145
0.0316852	0.01366	0.0568977	0.0475714
0.012574	0.0533605	0.0606711	0.122064
0.0460046	0.0280861	0.122244	0.0674819
0.0356745	0.0307039	0.0430046	0.0217319
0.0481759	0.0931021	0.0827795	0.102292
0.0272625	0.0355667	0.0739511	0.0615953
0.0229143	0.0647637	0.051766	0.0584126
0.0742912	0.117932	0.0402241	0.08598
0.0223433	0.0613123	0.0901663	0.13192
0.036705	0.0713755	0.0710269	0.0479279
0.088911	0.0926884	0.0554816	0.0706334
0.099517	0.0709178	0.134072	0.167163
0.0331741	0.11518	0.117218	0.125005
0.0115584	0.0140815	0.0601659	0.0734446
0.0493514	0.0471063	0.0646321	0.0512176
0.0113938	0.0208071	0.0370761	0.0248102
0.023419	0.0354859	0.046999	0.0296795
0.0505928	0.0328888	0.0748466	0.0388162
0.0756627	0.0771555	0.0767525	0.0684323
0.0119771	0.0202865	0.0168481	0.00221704
0.0195887	0.0638438	0.0893365	0.0605307
0.00988397	0.022753	0.0710071	0.0709026
0.082847	0.109005	0.138237	0.191422
0.0269655	0.0106352	0.0320833	0.0641554
0.0263815	0.0398574	0.0968451	0.0330878
0.0626144	0.0376339	0.15185	0.0263687
0.0217387	0.0501452	0.0600461	0.0647681
0.0468934	0.0554841	0.050093	0.0447414
0.0769684	0.0910541	0.092864	0.144611
0.0482654	0.0699148	0.126904	0.0863299
0.0117712	0.0529809	0.0364602	0.139077
0.0639162	0.029601	0.0524999	0.056933
0.0369884	0.0783391	0.0785434	0.111308
0.014412	0.0521471	0.0497419	0.0876406
0.0454942	0.116376	0.0811222	0.0842412
0.0513451	0.0442995	0.0172868	0.0341634
0.0502302	0.0647245	0.0511024	0.064085
0.0499475	0.0449437	0.0458243	0.0784767
0.0314898	0.0401667	0.0145094	0.049571
0.0321063	0.00730054	0.0166748	0.0121517
0.0209891	0.0175451	0.0399848	0.0633492
0.139601	0.199534	0.343465	0.298161
0.0764762	0.0936021	0.0710348	0.0664332
0.0431951	0.122192	0.0567289	0.0609036
0.0289262	0.0393406	0.043767	0.0214294
0.0336086	0.0278271	0.0246845	0.0225059
0.0309839	0.0735842	0.0654832	0.0748851
0.0588062	0.0122767	0.0201761	0.0383003
0.0635688	0.108002	0.0677351	0.0651466
0.120301	0.0811348	0.132217	0.148695
0.0752555	0.0506728	0.101857	0.101565
0.0151788	0.0277586	0.0355708	0.075861
0.0204983	0.108222	0.0774641	0.0817062
0.0199701	0.0610537	0.0402393	0.0764552
0.0562912	0.109614	0.0975577	0.0816694
0.0416248	0.0401121	0.029686	0.028727
0.0368344	0.080797	0.0958294	0.12512
0.027519	0.0474093	0.0475135	0.0362094
0.0160053	0.0189298	0.0276348	0.0170367
0.0121947	0.0755146	0.0435601	0.0678731
0.023508	0.0242494	0.0640792	0.0345341
0.0611607	0.0485828	0.038684	0.033724
0.0490194	0.057391	0.0420341	0.0708717
0.0211335	0.0417812	0.0308071	0.0407477
0.0218201	0.036245	0.0305647	0.0506699
0.0117437	0.0214778	0.031307	0.0337231
0.0555616	0.0384049	0.0661243	0.0526074
0.0924137	0.0437871	0.0776631	0.0724086
0.0505499	0.0444719	0.173917	0.119013
0.0175487	0.0480485	0.02392	0.0248003
0.0384153	0.069893	0.0283649	0.0816478
0.0199638	0.0685798	0.0688341	0.0530594
0.0335824	0.0299305	0.0454843	0.0975581
0.0383977	0.0492605	0.0469378	0.0577462
0.0631039	0.102734	0.142855	0.120061
0.00855638	0.0413926	0.0183711	0.0371811
0.029175	0.0424387	0.0420317	0.0303096
0.068972	0.0941514	0.134701	0.0936647
0.0372403	0.0606375	0.0490714	0.0496686
0.0436932	0.0797367	0.0459573	0.0874007
0.057622	0.0592368	0.0290021	0.0353808
0.0613551	0.0330235	0.065686	0.116992
0.0201699	0.0354132	0.0453762	0.107885
0.0521174	0.0377404	0.0451404	0.0232484
0.0326287	0.0710444	0.0403614	0.107683
0.0273418	0.0186396	0.0911823	0.105376
0.0643055	0.112604	0.0572824	0.0767714
0.0452044	0.0357559	0.0112073	0.00351606
0.0184167	0.072491	0.0570424	0.0909912
0.0656907	0.096963	0.0598529	0.0156749
0.0811022	0.0768605	0.090975	0.135024
0.0388504	0.0803282	0.0916195	0.0827137
0.0417383	0.0621154	0.128474	0.0809981
0.0490365	0.0416899	0.0794487	0.0612028
0.0247105	0.101624	0.0709363	0.0560214
0.0397532	0.0206305	0.0132721	0.0194849
0.085836	0.121462	0.0951638	0.0734672
0.0435887	0.0287011	0.140224	0.0799102
0.0932369	0.101394	0.0502925	0.0487086
0.0413557	0.0390058	0.0477693	0.0205442
0.0370658	0.0430136	0.10268	0.0488756
0.0531888	0.0323763	0.0841258	0.100208
0.0142688	0.0403056	0.0579473	0.0598338
0.0524895	0.0863594	0.0480868	0.0797936
0.0186295	0.0407005	0.130327	0.0453814
0.0407232	0.0511857	0.0557053	0.0339158
0.0231786	0.122872	0.0756311	0.106211
0.0386782	0.113756	0.0923298	0.106015
0.0506822	0.148919	0.118278	0.0569778
0.0230514	0.0543358	0.0546743	0.00807225
0.0555235	0.0489248	0.0240704	0.0379127
0.0554328	0.169264	0.144928	0.0849744
0.0357795	0.0626289	0.040395	0.0836006
0.051099	0.0140008	0.0263414	0.0250584
0.0172357	0.0241581	0.0460294	0.072411
0.0451863	0.0697451	0.0575641	0.0377584
0.074025	0.0130584	0.0469881	0.0352994
0.0222479	0.0808132	0.0934229	0.090329
0.0170828	0.0331646	0.0651387	0.0603861
0.0114121	0.0119811	0.0910553	0.106029
0.0847302	0.0691954	0.142344	0.150388
0.0379813	0.0655189	0.0980084	0.100206
0.0616746	0.0125825	0.119705	0.0976914
0.0342798	0.0721068	0.173036	0.166183
0.0126221	0.0178012	0.0366344	0.0534489
0.0708599	0.022394	0.0737043	0.0682685
0.0245348	0.0893376	0.0516581	0.0679428
0.0402848	0.0659205	0.141404	0.145749
0.0233599	0.0178448	0.0573702	0.064422
0.0210836	0.0535086	0.0681327	0.0424294
0.0458641	0.0209975	0.0515172	0.0524523
0.0163945	0.0283457	0.0470192	0.0526586
0.0261359	0.0236909	0.0277098	0.0566122
0.0108701	0.0474269	0.125758	0.0970071
0.0164589	0.0530961	0.0217456	0.0189217
0.0372094	0.0199759	0.0379563	0.046853
0.0429479	0.037124	0.0246256	0.0378623
0.0434116	0.0628436	0.0890812	0.0904554
0.0166802	0.0513472	0.0850743	0.0700302
0.0521415	0.0620158	0.0231638	0.0502329
0.0399592	0.030006	0.0353684	0.0344544
0.0845997	0.0130567	0.0193985	0.0207282
0.0430782	0.117113	0.053304	0.0501263
0.0630623	0.0409651	0.0347408	0.024211
0.03418	0.0401827	0.0292676	0.0235836
0.0984083	0.115025	0.145608	0.131555
0.0125094	0.103408	0.079091	0.0578348
0.0220813	0.0647092	0.0501696	0.0194696
0.030873	0.0740949	0.0161901	0.0259455
0.0217186	0.063332	0.075177	0.072114
0.0237446	0.0330208	0.0543058	0.0355152
0.0101725	0.0276984	0.0647624	0.0425778
0.0268875	0.0283525	0.0455025	0.0512668
0.0231466	0.0364994	0.0430708	0.034198
0.0501957	0.0598338	0.0423756	0.0524295
0.0963184	0.163191	0.18712	0.141728
0.00930001	0.0399883	0.0263512	0.0141754
0.117018	0.196461	0.204244	0.206836
0.0330716	0.078858	0.047791	0.0546942
0.0896806	0.120916	0.115775	0.142621
0.00585083	0.0421042	0.0541602	0.0766194
0.0147159	0.0972605	0.0573545	0.116958
0.0201565	0.0320458	0.0361683	0.0845541

## Sheet: Figure 2M
Figure 2M
2 to 6_early	2 to 6_late	6 to 10 early	6 to 10 late	10 to 14 early	10 to 14 late	14 and up early	14 and up late
-0.0290751	-0.0604374	-0.0781461	-0.0723985	-0.134729	-0.102193	-0.161199	-0.104597
-0.0251821	-0.000943769	-0.0608672	-0.0101473	-0.0490736	-0.0214081	-0.115148	-0.0297278
-0.025452	-0.0580105	-0.0622314	-0.0720675	-0.0877302	-0.0859967	-0.107494	-0.111006
-0.0179945	-0.0540844	-0.0543527	-0.0741129	-0.0762549	-0.0948018	-0.14635	-0.134325
-0.0335384	-0.0547703	-0.0704753	-0.0749891	-0.12728	-0.090858	-0.164753	-0.145041
-0.0256859	-0.055112	-0.0886364	-0.0599288	-0.161051	-0.0711872	-0.190024	-0.0956791
-0.0263224	-0.036111	-0.0103069	-0.0471194	-0.107079	-0.0531746	-0.0882748	-0.0646655
-0.0273233	-0.0511634	-0.0358125	-0.0648342	-0.0899521	-0.0769942	-0.144215	-0.104575
-0.0210329	-0.0466011	-0.0974768	-0.0607999	-0.054027	-0.081133	-0.141126	-0.112936
-0.035675	-0.0273622	-0.106489	-0.0370079	-0.169068	-0.0640608	-0.160441	-0.0731175
-0.0291189	-0.0433328	-0.0835948	-0.0656244	-0.183838	-0.0830241	-0.11371	-0.112277
-0.0445733	-0.0535435	-0.0892005	-0.0576292	-0.130583	-0.0864437	-0.1606	-0.108465
-0.0331968	-0.00197144	-0.0757579	-0.00238233	-0.14028	-0.0127276	-0.181305	-0.0100527
-0.0301316	-0.0308101	-0.0717221	-0.0417389	-0.0590652	-0.0759994	-0.170257	-0.0739557
-0.0304094	-0.048158	-0.0923378	-0.0576363	-0.0210085	-0.0733922	-0.108603	-0.104599
-0.0143084	-0.0193647	-0.0620393	-0.0165772	-0.121102	-0.0420847	-0.070278	-0.0485448
-0.0378269	-0.0412628	-0.0635259	-0.0671447	-0.0911091	-0.070106	-0.137456	-0.0984794
-0.0322205	-0.0538564	-0.0671104	-0.0685971	-0.19065	-0.0845369	-0.232498	-0.109572
-0.0316716	-0.052594	-0.058901	-0.068089	-0.144497	-0.0961229	-0.21967	-0.11165
-0.0207964	-0.00731048	-0.0605113	-0.0172428	-0.163464	-0.0313554	-0.236243	-0.0416318
-0.0250068	-0.0539675	-0.0713618	-0.0691882	-0.199362	-0.092875	-0.238038	-0.132833
-0.0266869	-0.0309578	-0.0536891	-0.0477263	-0.169236	-0.0751899	-0.246065	-0.0995099
0.00436242	-0.0523818	-0.0373963	-0.0745766	-0.05894	-0.0954137	0.0468512	-0.130029
-0.00475276	-0.0491183	-0.0342295	-0.0615797	-0.113549	-0.0928893	-0.00681493	-0.103113
-0.0313743	-0.0550679	-0.0747305	-0.0802195	-0.170109	-0.113228	-0.217411	-0.133361
-0.0243945	-0.0448707	-0.0597552	-0.0503868	-0.179355	-0.0800398	-0.189354	-0.0987558
-0.0326551	-0.0499597	-0.0760775	-0.0710644	-0.195549	-0.0963412	-0.227425	-0.140531
-0.0241609	-0.0460069	-0.0460429	-0.0627624	-0.187548	-0.0785671	-0.196304	-0.0926692
-0.0305251	-0.0562366	-0.0925991	-0.0658815	-0.202628	-0.0792985	-0.229154	-0.112764
-0.0253433	-0.0205769	-0.0728022	-0.0332643	-0.184109	-0.0650096	-0.245579	-0.0758557
-0.0281296	-0.0527402	-0.038495	-0.0774967	-0.127342	-0.0924085	-0.168696	-0.129309
-0.0277773	-0.0525636	-0.0500525	-0.0696813	-0.135006	-0.0818244	-0.210291	-0.110765
-0.0238511	-0.00161627	-0.05573	-0.0229974	-0.166466	-0.00506687	-0.191474	-0.0260456
-0.00205489	-0.0318743	-0.0296655	-0.0612002	-0.0329624	-0.0502108	0.0618321	-0.113463
-0.0180736	-0.0836796	-0.0610623	-0.122362	-0.171249	-0.139347	-0.201503	-0.202002
-0.0329066	-0.0778387	-0.0731437	-0.114905	-0.197192	-0.1368	-0.229071	-0.185212
-0.00430334	-0.0858406	-0.0274145	-0.11507	-0.0700004	-0.143635	0.0146979	-0.217543
-0.0218757	-0.0285223	-0.0618938	-0.052894	-0.155191	-0.0433735	-0.239489	-0.0851328
-0.0187588	-0.0126142	-0.0643898	-0.00945883	-0.191563	-0.01108	-0.237181	-0.0287254
-0.00891512	-0.0774165	-0.0387085	-0.100164	-0.120871	-0.113472	-0.0361502	-0.175474
-0.0295516	-0.0785442	-0.0712038	-0.102608	-0.172012	-0.119929	-0.220437	-0.181157
-0.0123145	-0.0647697	-0.0663195	-0.098115	-0.129866	-0.0997627	-0.154375	-0.1615
-0.0136297	-0.0801872	-0.0745713	-0.110087	-0.199582	-0.120149	-0.1806	-0.18122
-0.0203195	-0.0311218	-0.0344246	-0.0716971	-0.143205	-0.0614293	-0.204922	-0.109691
-0.0276415	-0.0846996	-0.0598336	-0.103127	-0.198224	-0.150033	-0.158209	-0.189903
-0.0175921	-0.0436719	-0.0402656	-0.0744228	-0.14376	-0.0737009	-0.129497	-0.125749
-0.025528	-0.0813508	-0.0556102	-0.116358	-0.191038	-0.131505	-0.198805	-0.193086
-0.0230181	-0.0798472	-0.0585218	-0.12364	-0.139908	-0.128791	-0.17184	-0.202692
-0.0213543	-0.046048	-0.0676234	-0.0656669	-0.156001	-0.0888987	-0.22927	-0.127706
-0.0371961	-0.0453763	-0.0711045	-0.0693796	-0.132883	-0.063448	-0.208669	-0.112879
-0.021963	-0.0625804	-0.0610518	-0.0933489	-0.157928	-0.123786	-0.188342	-0.16625
-0.0289659	-0.0731504	-0.069254	-0.104958	-0.180979	-0.112739	-0.205376	-0.183432
-0.0190451	-0.0781308	-0.0654997	-0.0946427	-0.204059	-0.0909644	-0.228834	-0.141231
-0.00743136	-0.0779131	-0.0505787	-0.108586	-0.05621	-0.116166	0.0615138	-0.186969
-0.0296681	-0.0850292	-0.0743521	-0.123229	-0.131791	-0.13056	-0.215554	-0.189009
-0.0255164	-0.0861267	-0.0483757	-0.11787	-0.121971	-0.12963	-0.207807	-0.189517
-0.0169229	-0.0581986	-0.0343868	-0.0815547	-0.158707	-0.1115	-0.20746	-0.14405
-0.0308931	-0.0678782	-0.07651	-0.0927748	-0.129557	-0.112765	-0.22019	-0.147907
-0.0300043	-0.0790243	-0.0432346	-0.108888	-0.179143	-0.146925	-0.189657	-0.2017
-0.0288026	-0.0697824	-0.0641439	-0.111106	-0.191203	-0.121141	-0.187517	-0.194289
-0.0302952	-0.0627886	-0.084098	-0.103132	-0.187186	-0.108969	-0.233651	-0.184363
-0.0234869	-0.0724259	-0.0427911	-0.101405	-0.139626	-0.105885	-0.1112	-0.151886
-0.0422398	-0.0569728	-0.0711326	-0.0903568	-0.172002	-0.0932934	-0.247395	-0.159521
-0.0329054	-0.0491299	-0.0478357	-0.079059	-0.0974947	-0.0942029	-0.12135	-0.134169
-0.0270936	-0.0684473	-0.063718	-0.111811	-0.113193	-0.114074	-0.153748	-0.169809
-0.0206587	-0.0279459	-0.0480333	-0.033679	-0.085544	-0.0411717	-0.109882	-0.0630453
-0.0480583	-0.0980064	-0.0592249	-0.132542	-0.0729367	-0.133228	-0.125223	-0.213721
-0.031281	-0.0645171	-0.0641753	-0.0742529	-0.0881456	-0.100889	-0.144851	-0.134479
-0.0259878	-0.0134939	-0.0408579	-0.0384098	-0.0664043	-0.027554	-0.117734	-0.0458217
-0.0275339	-0.0440848	-0.0394296	-0.0686715	-0.0936102	-0.0739254	-0.139887	-0.123419
-0.0276241	-0.0774275	-0.0379866	-0.116221	-0.0661443	-0.11882	-0.114945	-0.187541
-0.0108296	-0.0634032	-0.0317142	-0.0829502	-0.0435384	-0.0951556	-0.0767871	-0.133003
-0.0233894	-0.0521507	-0.0460121	-0.0805608	-0.0857898	-0.0695525	-0.108582	-0.138179
-0.0119001	-0.063861	-0.0339285	-0.0858016	-0.0592082	-0.110733	-0.091349	-0.169857
-0.018422	-0.0795845	-0.033802	-0.107939	-0.0648435	-0.143674	-0.0940474	-0.192085
-0.0368045	-0.0930753	-0.0471439	-0.132237	-0.0981148	-0.1382	-0.133089	-0.207785
-0.0285259	-0.0133182	-0.0426015	-0.0353574	-0.0754737	-0.0201811	-0.128632	-0.0618269
-0.0249737	-0.0614338	-0.0369695	-0.0951663	-0.0623108	-0.113526	-0.0869861	-0.166433
-0.0202526	-0.0842126	-0.0590229	-0.118096	-0.0807615	-0.120699	-0.119042	-0.188506
-0.0246546	-0.0697889	-0.0370933	-0.090478	-0.0634407	-0.131914	-0.0724366	-0.130178
-0.0299288	-0.0584413	-0.0459138	-0.0806349	-0.0825165	-0.117098	-0.122742	-0.112527
-0.0345138	-0.0495029	-0.0459009	-0.0801448	-0.0879869	-0.117569	-0.111906	-0.123929
-0.0149424	-0.0667828	-0.0276657	-0.0864232	-0.0403119	-0.113797	-0.0677059	-0.132827
-0.0259528	-0.0554151	-0.048351	-0.0874018	-0.0876856	-0.115065	-0.138021	-0.139019
-0.0234448	-0.0708689	-0.0441298	-0.0888852	-0.0895439	-0.136898	-0.132587	-0.161082
-0.0278445	-0.0627554	-0.0540088	-0.0809067	-0.0955528	-0.113678	-0.114361	-0.128049
-0.0352668	-0.0894406	-0.0518317	-0.128823	-0.0834245	-0.155641	-0.0962745	-0.174708
-0.031855	-0.0591742	-0.0444839	-0.0975106	-0.0909482	-0.137243	-0.131373	-0.140807
-0.0196271	-0.0588993	-0.0458416	-0.0715496	-0.0491756	-0.0619604	-0.0871625	-0.147934
-0.0321767	-0.0393748	-0.044596	-0.0654458	-0.0858135	-0.0946612	-0.126892	-0.102649
-0.0346109	-0.0480813	-0.0506994	-0.0785885	-0.101811	-0.120543	-0.113256	-0.122166
-0.0269203	-0.05994	-0.0436203	-0.086863	-0.0852756	-0.122943	-0.119787	-0.153266
-0.0488505	-0.0237611	-0.0667107	-0.0371679	-0.11215	-0.0328025	-0.136621	-0.0288531
-0.0439624	-0.0592092	-0.107304	-0.0950798	-0.15941	-0.123388	-0.128908	-0.165993
-0.0320632	-0.0635961	-0.0941123	-0.081131	-0.111557	-0.113458	-0.0999488	-0.12281
-0.0193818	-0.0392032	-0.0923089	-0.0651287	-0.102918	-0.0950511	-0.0730204	-0.0982697
-0.0335961	-0.0460228	-0.113234	-0.0624079	-0.15832	-0.078465	-0.128115	-0.102152
-0.0196236	-0.0848695	-0.0574468	-0.127523	-0.061794	-0.124931	-0.077089	-0.192409
-0.0262049	-0.0578561	-0.0659009	-0.0963961	-0.0816047	-0.113311	-0.0650523	-0.123385
-0.0167747	-0.0465877	-0.052045	-0.0750566	-0.122194	-0.088725	-0.0737455	-0.129133
-0.038652	-0.0818572	-0.108061	-0.101663	-0.132645	-0.129382	-0.14766	-0.18932
-0.0277318	-0.0767058	-0.112457	-0.128899	-0.0997608	-0.155934	-0.106106	-0.163094
-0.042226	-0.079341	-0.0952323	-0.103106	-0.132881	-0.145299	-0.0993581	-0.161358
-0.0100283	-0.0671271	-0.0753201	-0.0870293	-0.0429932	-0.122787	-0.0391014	-0.156006
-0.0296952	-0.0570398	-0.105443	-0.0649814	-0.121735	-0.0953741	-0.127711	-0.110932
-0.0358407	-0.104471	-0.103965	-0.126887	-0.0645061	-0.171184	-0.0937154	-0.222853
-0.0260203	-0.0804358	-0.0774698	-0.10836	-0.115477	-0.145345	-0.10237	-0.149888
-0.0342119	-0.0754965	-0.089205	-0.0939494	-0.154763	-0.103134	-0.150377	-0.157491
-0.0495425	-0.0412353	-0.114912	-0.0717727	-0.122325	-0.100477	-0.116746	-0.118232
-0.0241672	-0.0708856	-0.0971035	-0.0978732	-0.124412	-0.141588	-0.0741611	-0.134702
-0.0199095	-0.0361095	-0.0817833	-0.0622156	-0.0893485	-0.0746963	-0.0987446	-0.0978536
-0.0327991	-0.0505933	-0.0932109	-0.0741442	-0.140177	-0.110218	-0.115332	-0.139354
-0.0328329	-0.0709774	-0.10395	-0.0943103	-0.110911	-0.139513	-0.134839	-0.185505
-0.0302935	-0.0392579	-0.0789654	-0.0724071	-0.0934539	-0.0988837	-0.091504	-0.111303
-0.0239973	-0.0271272	-0.0484136	-0.0385326	-0.0865447	-0.0564606	-0.0898574	-0.040128
-0.0523123	-0.0729488	-0.0960197	-0.0851708	-0.112469	-0.0781332	-0.107031	-0.13869
-0.0545823	-0.0510766	-0.0970198	-0.0825078	-0.0700906	-0.122767	-0.11261	-0.115827
-0.0344986	-0.0758498	-0.0921308	-0.0994959	-0.102428	-0.116566	-0.123798	-0.172736
-0.0598207	-0.0612098	-0.0952982	-0.0737144	-0.126194	-0.0888627	-0.131691	-0.151133
-0.0601884	-0.0835628	-0.08687	-0.119233	-0.128186	-0.148161	-0.148885	-0.169992
-0.0514487	-0.0818307	-0.0825441	-0.0740861	-0.113718	-0.106432	-0.141642	-0.146219
-0.0686798	-0.0744172	-0.0978567	-0.111266	-0.129306	-0.149058	-0.161759	-0.175925
-0.0582516	-0.10437	-0.0710121	-0.14158	-0.0938886	-0.182912	-0.11424	-0.220192
-0.0481847	-0.124621	-0.0737656	-0.16048	-0.102951	-0.194243	-0.125277	-0.214821
-0.0585749	-0.0785208	-0.0913874	-0.0817303	-0.119299	-0.0897495	-0.138918	-0.0756104
-0.0535209	-0.10801	-0.0680119	-0.145737	-0.0930027	-0.15474	-0.102114	-0.175091
-0.0653886	-0.107605	-0.0916557	-0.148302	-0.115021	-0.151904	-0.1487	-0.163603
-0.0560089	-0.1103	-0.087701	-0.148778	-0.120595	-0.14289	-0.139386	-0.16645
-0.0487986	-0.116244	-0.0780663	-0.146462	-0.115051	-0.171969	-0.111571	-0.202322
-0.0579185	-0.0556706	-0.088536	-0.0669611	-0.122444	-0.099587	-0.134248	-0.102338
-0.0665045	-0.0573994	-0.0950075	-0.0812455	-0.123884	-0.111948	-0.134779	-0.0958837
-0.0578124	-0.0651832	-0.0753014	-0.0835677	-0.0975192	-0.110833	-0.113458	-0.0986916
-0.0511337	-0.102682	-0.0871269	-0.131399	-0.122301	-0.160622	-0.135111	-0.151009
-0.0668208	-0.071784	-0.0836996	-0.0841068	-0.12584	-0.0846321	-0.148702	-0.103728
-0.0866231	-0.0316768	-0.130856	-0.0463889	-0.154295	-0.0783398	-0.180052	-0.0955238
-0.083539	-0.14785	-0.126256	-0.175846	-0.156987	-0.198448	-0.188128	-0.183852
-0.0781035	-0.141451	-0.130914	-0.154152	-0.138433	-0.149384	-0.145064	-0.146338
-0.0678642	-0.175064	-0.087315	-0.192798	-0.111807	-0.18839	-0.14463	-0.195297
-0.0898677	-0.163677	-0.13732	-0.187698	-0.141038	-0.234873	-0.166505	-0.270562
-0.086335	-0.14309	-0.122337	-0.16752	-0.124599	-0.134067	-0.187861	-0.191507
-0.0910814	-0.188221	-0.139364	-0.213902	-0.16228	-0.273487	-0.163852	-0.294593
-0.0912523	-0.103144	-0.132795	-0.197459	-0.154365	-0.161695	-0.160101	-0.221367
-0.0976413	-0.0927479	-0.139148	-0.127063	-0.1717	-0.168786	-0.196476	-0.152868
-0.0811075	-0.0897231	-0.121497	-0.0978678	-0.151669	-0.111876	-0.179054	-0.128429
-0.0831579	-0.102927	-0.128782	-0.112341	-0.152615	-0.130925	-0.158422	-0.156819
-0.0889193	-0.10268	-0.139295	-0.148921	-0.158383	-0.160738	-0.181779	-0.187979
-0.0739159	-0.0796588	-0.117253	-0.0783927	-0.132919	-0.0845819	-0.15531	-0.0900048
-0.105199	-0.0981455	-0.162547	-0.131957	-0.179634	-0.14283	-0.223304	-0.160137
-0.086242	-0.102016	-0.132534	-0.130068	-0.154191	-0.133548	-0.166885	-0.160214
-0.0435559	-0.214426	-0.0448193	-0.313344	-0.115105	-0.390299	-0.147197	-0.410572
0.00339408	-0.16862	-0.0412991	-0.238403	-0.0823038	-0.23512	-0.121704	-0.214648
0.00691783	-0.182741	-0.0201044	-0.275038	-0.0878963	-0.345954	-0.0933885	-0.378994
-0.00614255	-0.132225	-0.0816557	-0.191096	-0.0868056	-0.261658	-0.0871164	-0.291821
-0.0281237	-0.12469	-0.0685662	-0.177444	-0.154099	-0.28053	-0.177138	-0.329615
-0.013954	-0.149781	-0.0429762	-0.236496	-0.115732	-0.256942	-0.152952	-0.268106
-0.0312331	-0.157296	-0.0549061	-0.170361	-0.0579462	-0.196125	-0.0659155	-0.244301
-0.0116078	-0.254585	-0.040097	-0.348669	-0.135674	-0.409311	-0.121042	-0.418848
-0.00931908	-0.122236	-0.0445729	-0.133562	-0.123472	-0.223286	-0.0625119	-0.292242
-0.0156228	-0.119637	-0.0463168	-0.151496	-0.112462	-0.129019	-0.141118	-0.100574
-0.0917498	-0.128453	-0.131926	-0.159724	-0.157161	-0.243383	-0.176906	-0.295537
-0.0751886	-0.163139	-0.11997	-0.248718	-0.133734	-0.301099	-0.142056	-0.318357
-0.0817643	-0.228483	-0.122959	-0.315184	-0.14302	-0.369095	-0.159082	-0.399941
-0.0536007	-0.202277	-0.0891996	-0.268428	-0.0892301	-0.328672	-0.0927797	-0.361945
-0.113398	-0.127783	-0.166709	-0.140624	-0.192019	-0.196879	-0.188893	-0.282408
-0.0605219	-0.228736	-0.0915892	-0.313427	-0.110931	-0.332569	-0.146308	-0.359297
-0.0475783	-0.18053	-0.0550995	-0.259544	-0.105029	-0.347767	-0.121191	-0.388882
-0.0560996	-0.216026	-0.0598214	-0.281554	-0.0554901	-0.344959	-0.0735262	-0.327998
-0.100116	-0.167712	-0.116243	-0.24467	-0.124713	-0.270754	-0.149347	-0.215862
-0.0736013	-0.223203	-0.0836879	-0.311007	-0.0704011	-0.340187	-0.0931357	-0.364481
-0.145045	-0.168476	-0.178776	-0.254332	-0.193605	-0.312187	-0.22778	-0.286312
-0.112571	-0.155532	-0.130908	-0.217952	-0.152305	-0.293347	-0.186643	-0.330774
-0.0723836	-0.145107	-0.0842312	-0.200816	-0.0708961	-0.241165	-0.102587	-0.297629
-0.110444	-0.24829	-0.120339	-0.337438	-0.143526	-0.412015	-0.167038	-0.450125
-0.0860333	-0.14169	-0.103518	-0.196481	-0.135398	-0.262059	-0.127745	-0.292787
-0.0790651	-0.203063	-0.103875	-0.286866	-0.105667	-0.383679	-0.131026	-0.385388
-0.120494	-0.198775	-0.145202	-0.263232	-0.175808	-0.308477	-0.201095	-0.30607
-0.104313	-0.153627	-0.120009	-0.231528	-0.12127	-0.303603	-0.154052	-0.356444
-0.105397	-0.11923	-0.123008	-0.218784	-0.136502	-0.338367	-0.161667	-0.356465
-0.0730092	-0.0545419	-0.106035	-0.13535	-0.141696	-0.127202	-0.166631	-0.154512
-0.0615545	-0.066108	-0.105041	-0.127618	-0.168706	-0.13393	-0.13828	-0.114732
-0.07351	-0.137608	-0.120942	-0.240723	-0.186649	-0.341809	-0.156223	-0.380955
-0.0772357	-0.136872	-0.109688	-0.249691	-0.187161	-0.329999	-0.203661	-0.375074
-0.0617052	-0.0502006	-0.099919	-0.110683	-0.14836	-0.165497	-0.143327	-0.151285
-0.064013	-0.133595	-0.1072	-0.245911	-0.159192	-0.31849	-0.188255	-0.373875
-0.0711669	-0.118878	-0.101601	-0.201228	-0.180598	-0.253565	-0.197873	-0.268846
-0.0829935	-0.0919308	-0.123479	-0.17613	-0.20013	-0.277937	-0.218774	-0.290283
-0.0649102	-0.112542	-0.0859976	-0.192177	-0.138316	-0.257828	-0.151161	-0.314508
-0.0673635	-0.109766	-0.106405	-0.16992	-0.167456	-0.264259	-0.174875	-0.319745
-0.0717993	-0.114616	-0.10151	-0.194658	-0.139222	-0.288296	-0.178714	-0.365662
-0.0621183	-0.148728	-0.094913	-0.249114	-0.148606	-0.336843	-0.174994	-0.372217
-0.0628563	-0.111621	-0.104267	-0.211718	-0.162779	-0.296586	-0.186728	-0.349098
-0.0697187	-0.107808	-0.0954693	-0.164902	-0.154948	-0.228814	-0.20474	-0.297429
-0.0698152	-0.107592	-0.113962	-0.191501	-0.182258	-0.264331	-0.209294	-0.304907
-0.0715117	-0.0929091	-0.117632	-0.128605	-0.150402	-0.250447	-0.181533	-0.355957
-0.069671	-0.0619933	-0.100872	-0.131278	-0.133895	-0.167303	-0.161554	-0.125049
-0.0920986	-0.0919494	-0.115768	-0.196666	-0.186377	-0.244045	-0.15932	-0.266004
-0.0755593	-0.0496002	-0.0978801	-0.107337	-0.180466	-0.139106	-0.222676	-0.100188
-0.0726927	-0.1204	-0.11602	-0.22848	-0.190265	-0.297533	-0.180202	-0.338967
-0.073928	-0.0696798	-0.104432	-0.122545	-0.162619	-0.139157	-0.194697	-0.160095
-0.0646941	-0.113542	-0.104498	-0.183677	-0.181224	-0.301358	-0.191428	-0.330584
-0.0716307	-0.112159	-0.097334	-0.249209	-0.185988	-0.328504	-0.20032	-0.307305
-0.0882071	-0.0847616	-0.141183	-0.138285	-0.192967	-0.156789	-0.218778	-0.213574
-0.0950896	-0.0722489	-0.160064	-0.106732	-0.215954	-0.164671	-0.243146	-0.173486
-0.106045	-0.106359	-0.171239	-0.157699	-0.218665	-0.268277	-0.363426	-0.386558
-0.102104	-0.123407	-0.173685	-0.183762	-0.229974	-0.289871	-0.268311	-0.311854
-0.114593	-0.118292	-0.182186	-0.179109	-0.233474	-0.275094	-0.362263	-0.366865
-0.107144	-0.249574	-0.15646	-0.298132	-0.237933	-0.388911	-0.3313	-0.376806
-0.0849607	-0.276281	-0.127501	-0.331743	-0.19918	-0.364613	-0.113704	-0.430677
-0.110183	-0.222403	-0.173231	-0.271653	-0.219959	-0.334344	-0.333809	-0.384974
-0.1193	-0.228382	-0.199381	-0.286989	-0.267073	-0.326856	-0.398466	-0.385301
-0.11062	-0.239223	-0.179952	-0.301662	-0.252129	-0.372797	-0.333145	-0.410561
-0.112194	-0.213118	-0.191582	-0.283437	-0.261903	-0.31293	-0.390426	-0.398528
-0.0937655	-0.137611	-0.157535	-0.142071	-0.213038	-0.19612	-0.321496	-0.208571
-0.146345	-0.168113	-0.191967	-0.225481	-0.21488	-0.279346	-0.183846	-0.350941
-0.177649	-0.258166	-0.197806	-0.314058	-0.273972	-0.317463	-0.265652	-0.364147
-0.0937711	-0.178389	-0.145773	-0.253645	-0.195493	-0.292064	-0.158913	-0.328089
-0.134646	-0.229886	-0.18535	-0.33075	-0.241153	-0.348964	-0.209658	-0.405603
-0.180164	-0.18585	-0.213593	-0.299677	-0.26672	-0.315094	-0.318101	-0.339752
-0.187577	-0.218026	-0.236334	-0.31448	-0.259995	-0.391089	-0.308637	-0.388903
-0.173424	-0.187533	-0.224836	-0.243016	-0.264379	-0.289199	-0.245475	-0.325427
-0.179575	-0.175553	-0.223793	-0.214904	-0.274801	-0.272792	-0.268539	-0.291113
-0.115398	-0.172628	-0.15265	-0.248483	-0.172589	-0.315224	-0.139142	-0.372786
-0.124967	-0.150786	-0.141711	-0.27111	-0.183503	-0.295715	-0.221452	-0.35804
-0.173448	-0.19117	-0.219057	-0.246963	-0.265607	-0.328229	-0.26897	-0.405847
-0.0838157	-0.169877	-0.128079	-0.251697	-0.112106	-0.308181	-0.131312	-0.337959
-0.163317	-0.109032	-0.227771	-0.136645	-0.259792	-0.221321	-0.247485	-0.220026
-0.138033	-0.141696	-0.179917	-0.181521	-0.180045	-0.177981	-0.188199	-0.23524
-0.146838	-0.116672	-0.188328	-0.158117	-0.229661	-0.259125	-0.220588	-0.288272
-0.160682		-0.232896		-0.225387		-0.293972
-0.103362		-0.11463		-0.13236		-0.182237
-0.152489		-0.20657		-0.220194		-0.232231

## Sheet: Figure 3B
Figure 3B
control	hChR2
28.9884	7.14286
49.6032	7.70558
23.342	32.2844
31.4706	0
27.7933	32.8639
39.372	5.59596
36.2915

## Sheet: Figure 3C
Figure 3C
control		hChR2
on	off	on	off
17.349	22.081	8.33333	33.1042
5.95585	10.3175	8.94564	34.3045
12.9389	30.9752	27.4802	32.4729
52.6353	59.9574	0	18.5105
31.0516	30.364	20.2651	27.9185
23.6111	17.8241	8.0787	47.4808
37.061	30.7814

## Sheet: Figure 3D
Figure 3D
light off														light on
control 1	opsin 1	opsin 2	opsin 3	opsin 4	opsin 5	opsin 6	control 2	control 3	control 4	control 5	control 6	control 7		control 1	opsin 1	opsin 2	opsin 3	opsin 4	opsin 5	opsin 6	control 2	control 3	control 4	control 5	control 6	control 7
-0.23762	1.1536	1.0535	1.4494	0.1211	0.59137	2.1911	0.17358	0.75119	1.4373	2.3418	1.6301	1.789		-0.53812	2.4985	1.0782	0.98833	0.093383	0.47581	1.6757	-0.034536	0.36595	2.5579	1.621	1.9666	3.5972
-0.23841	1.149	1.0576	1.4534	0.12158	0.59087	2.1919	0.1748	0.74969	1.4346	2.3454	1.6325	1.7876		-0.54097	2.5076	1.0776	0.99327	0.093166	0.48053	1.6784	-0.034285	0.36279	2.5581	1.6276	1.9685	3.5996
-0.23924	1.1443	1.0619	1.4575	0.12206	0.59038	2.1926	0.17612	0.74819	1.4317	2.3489	1.6349	1.7863		-0.54385	2.5168	1.0772	0.99826	0.09289	0.48529	1.6812	-0.03374	0.35956	2.5583	1.6341	1.9704	3.6019
-0.24012	1.1395	1.0664	1.4615	0.12253	0.58992	2.1933	0.17751	0.74668	1.4287	2.3523	1.6374	1.785		-0.54674	2.526	1.077	1.0033	0.092554	0.49009	1.684	-0.032892	0.35625	2.5587	1.6406	1.9723	3.604
-0.24103	1.1346	1.0709	1.4656	0.123	0.58947	2.1939	0.17895	0.74517	1.4255	2.3556	1.6399	1.7838		-0.54965	2.5354	1.0769	1.0084	0.092158	0.49495	1.687	-0.031733	0.35285	2.5591	1.647	1.9741	3.6059
-0.24197	1.1296	1.0756	1.4697	0.12347	0.58905	2.1945	0.18044	0.74366	1.4222	2.3588	1.6425	1.7825		-0.55257	2.5448	1.0771	1.0136	0.091702	0.49986	1.6899	-0.030256	0.34938	2.5596	1.6533	1.9759	3.6075
-0.24295	1.1245	1.0804	1.4738	0.12395	0.58866	2.1951	0.18195	0.74217	1.4188	2.3618	1.6451	1.7813		-0.55549	2.5543	1.0776	1.0189	0.091185	0.50484	1.693	-0.028453	0.34582	2.5602	1.6595	1.9776	3.609
-0.24396	1.1194	1.0853	1.4779	0.12445	0.58829	2.1957	0.18348	0.74068	1.4152	2.3646	1.6478	1.7801		-0.55842	2.564	1.0782	1.0242	0.090608	0.50988	1.696	-0.02632	0.34217	2.5608	1.6656	1.9793	3.6102
-0.245	1.1141	1.0903	1.482	0.12496	0.58796	2.1962	0.185	0.7392	1.4114	2.3673	1.6505	1.779		-0.56134	2.5738	1.0791	1.0295	0.089971	0.51498	1.6991	-0.023851	0.33843	2.5615	1.6716	1.9809	3.6112
-0.24607	1.1087	1.0955	1.4861	0.12551	0.58766	2.1966	0.1865	0.73775	1.4076	2.3699	1.6533	1.7778		-0.56424	2.5838	1.0802	1.0349	0.089276	0.52016	1.7022	-0.021042	0.3346	2.5622	1.6775	1.9824	3.6119
-0.24716	1.1032	1.1008	1.4902	0.12608	0.5874	2.197	0.18796	0.73631	1.4036	2.3723	1.6561	1.7767		-0.56714	2.5939	1.0815	1.0404	0.088522	0.52542	1.7054	-0.017891	0.33068	2.5629	1.6832	1.9839	3.6124
-0.24827	1.0977	1.1062	1.4943	0.12669	0.58717	2.1974	0.18936	0.7349	1.3995	2.3745	1.659	1.7756		-0.57001	2.6042	1.0831	1.046	0.087711	0.53075	1.7085	-0.014396	0.32667	2.5637	1.6888	1.9853	3.6127
-0.24939	1.092	1.1118	1.4984	0.12734	0.58698	2.1977	0.19069	0.73351	1.3954	2.3765	1.662	1.7745		-0.57285	2.6147	1.0849	1.0517	0.086845	0.53617	1.7117	-0.010555	0.32256	2.5645	1.6943	1.9867	3.6127
-0.25053	1.0863	1.1175	1.5025	0.12804	0.58683	2.198	0.19193	0.73216	1.3911	2.3784	1.665	1.7734		-0.57566	2.6253	1.087	1.0574	0.085924	0.54166	1.7148	-0.0063687	0.31835	2.5652	1.6996	1.9879	3.6124
-0.25169	1.0804	1.1234	1.5065	0.12879	0.58673	2.1983	0.19306	0.73083	1.3868	2.38	1.6681	1.7724		-0.57844	2.6362	1.0892	1.0632	0.084952	0.54723	1.7179	-0.0018395	0.31405	2.566	1.7047	1.9891	3.6119
-0.25286	1.0745	1.1294	1.5106	0.1296	0.58666	2.1985	0.19407	0.72954	1.3824	2.3815	1.6713	1.7713		-0.58117	2.6473	1.0917	1.0691	0.083928	0.55288	1.721	0.0030303	0.30965	2.5667	1.7097	1.9902	3.611
-0.25403	1.0685	1.1355	1.5146	0.13047	0.58663	2.1986	0.19495	0.72829	1.3779	2.3828	1.6746	1.7702		-0.58385	2.6586	1.0943	1.0751	0.082855	0.55861	1.724	0.0082365	0.30516	2.5674	1.7144	1.9912	3.6099
-0.25521	1.0624	1.1418	1.5186	0.1314	0.58665	2.1987	0.19567	0.72708	1.3734	2.3839	1.6779	1.7692		-0.58647	2.6701	1.0972	1.0812	0.081734	0.56441	1.727	0.013774	0.30057	2.568	1.719	1.9921	3.6085
-0.2564	1.0562	1.1483	1.5226	0.13239	0.58671	2.1988	0.19622	0.7259	1.3689	2.3848	1.6813	1.7682		-0.58903	2.6819	1.1002	1.0875	0.080567	0.57029	1.7299	0.019635	0.29589	2.5686	1.7234	1.9929	3.6068
-0.25759	1.0499	1.1548	1.5266	0.13346	0.5868	2.1988	0.19659	0.72477	1.3643	2.3855	1.6849	1.7671		-0.59153	2.6938	1.1033	1.0938	0.079356	0.57622	1.7328	0.025812	0.29111	2.5691	1.7276	1.9936	3.6048
-0.25879	1.0436	1.1616	1.5305	0.1346	0.58694	2.1988	0.19676	0.72367	1.3597	2.386	1.6885	1.7661		-0.59394	2.706	1.1066	1.1003	0.078102	0.58222	1.7357	0.032295	0.28625	2.5695	1.7316	1.9942	3.6025
-0.25998	1.0371	1.1684	1.5345	0.13581	0.58711	2.1988	0.19673	0.72262	1.3551	2.3864	1.6922	1.7651		-0.59628	2.7184	1.1101	1.107	0.076806	0.58827	1.7384	0.039073	0.28129	2.5699	1.7353	1.9947	3.5999
-0.26117	1.0306	1.1754	1.5384	0.1371	0.58732	2.1987	0.19647	0.72161	1.3506	2.3865	1.696	1.7641		-0.59853	2.731	1.1136	1.1137	0.07547	0.59436	1.7411	0.046133	0.27624	2.5702	1.7388	1.9951	3.5969
-0.26236	1.024	1.1825	1.5423	0.13847	0.58756	2.1985	0.19599	0.72064	1.346	2.3864	1.6999	1.7631		-0.60068	2.7438	1.1172	1.1207	0.074094	0.60049	1.7437	0.053461	0.27111	2.5704	1.7421	1.9953	3.5936
-0.26355	1.0173	1.1898	1.5462	0.13992	0.58783	2.1983	0.19528	0.71972	1.3415	2.3862	1.7039	1.762		-0.60274	2.7568	1.1209	1.1277	0.072681	0.60664	1.7462	0.061041	0.2659	2.5704	1.7451	1.9955	3.5901
-0.26473	1.0106	1.1972	1.5502	0.14144	0.58813	2.1981	0.19432	0.71883	1.337	2.3857	1.708	1.761		-0.60468	2.77	1.1246	1.135	0.07123	0.61281	1.7487	0.068857	0.26061	2.5704	1.7479	1.9954	3.5861
-0.26591	1.0038	1.2048	1.5541	0.14305	0.58846	2.1978	0.19311	0.71798	1.3325	2.3851	1.7122	1.76		-0.60651	2.7834	1.1283	1.1424	0.069743	0.61897	1.751	0.07689	0.25525	2.5703	1.7505	1.9953	3.5819
-0.26708	0.99687	1.2124	1.558	0.14473	0.58881	2.1975	0.19165	0.71717	1.3281	2.3843	1.7165	1.759		-0.60822	2.7969	1.1321	1.15	0.06822	0.62513	1.7532	0.085119	0.24981	2.57	1.7528	1.995	3.5773
-0.26825	0.98994	1.2202	1.5619	0.1465	0.58918	2.1972	0.18993	0.71639	1.3238	2.3834	1.7209	1.7579		-0.6098	2.8105	1.1358	1.1577	0.066662	0.63126	1.7554	0.093524	0.24431	2.5696	1.7549	1.9946	3.5724
-0.26942	0.98294	1.2281	1.5657	0.14834	0.58957	2.1968	0.18796	0.71564	1.3196	2.3822	1.7254	1.7569		-0.61125	2.8243	1.1395	1.1657	0.06507	0.63735	1.7575	0.10208	0.23874	2.5691	1.7567	1.994	3.5672
-0.27057	0.9759	1.2361	1.5696	0.15026	0.58997	2.1963	0.18572	0.71493	1.3154	2.381	1.73	1.7559		-0.61256	2.8381	1.1431	1.1738	0.063444	0.64339	1.7594	0.11077	0.23312	2.5685	1.7583	1.9933	3.5616
-0.27173	0.96882	1.2442	1.5735	0.15226	0.59038	2.1959	0.18324	0.71424	1.3113	2.3795	1.7347	1.7548		-0.61372	2.8521	1.1466	1.1821	0.061784	0.64936	1.7613	0.11956	0.22744	2.5677	1.7597	1.9924	3.5557
-0.27287	0.9617	1.2525	1.5774	0.15434	0.59079	2.1954	0.1805	0.71358	1.3074	2.378	1.7395	1.7538		-0.61473	2.8661	1.1501	1.1905	0.060091	0.65524	1.763	0.12843	0.22172	2.5669	1.7608	1.9914	3.5494
-0.27401	0.95455	1.2608	1.5814	0.15649	0.5912	2.1949	0.17752	0.71294	1.3035	2.3763	1.7444	1.7527		-0.61558	2.8801	1.1534	1.1992	0.058364	0.66102	1.7647	0.13734	0.21596	2.5658	1.7617	1.9902	3.5429
-0.27515	0.94737	1.2692	1.5853	0.15872	0.59161	2.1943	0.1743	0.71232	1.2997	2.3745	1.7494	1.7517		-0.61627	2.8941	1.1566	1.208	0.056605	0.66668	1.7662	0.14628	0.21017	2.5647	1.7623	1.9889	3.536
-0.27628	0.94019	1.2777	1.5892	0.16101	0.59202	2.1937	0.17086	0.71172	1.2961	2.3725	1.7545	1.7506		-0.61679	2.9081	1.1597	1.217	0.054814	0.67221	1.7677	0.15522	0.20435	2.5634	1.7627	1.9874	3.5287
-0.2774	0.93299	1.2863	1.5931	0.16338	0.59241	2.1931	0.16719	0.71114	1.2926	2.3705	1.7597	1.7495		-0.61713	2.922	1.1627	1.2262	0.05299	0.67758	1.769	0.16412	0.1985	2.5619	1.763	1.9857	3.5212
-0.27852	0.9258	1.295	1.597	0.16581	0.59279	2.1924	0.16332	0.71056	1.2892	2.3683	1.765	1.7485		-0.6173	2.9358	1.1654	1.2355	0.051135	0.68279	1.7703	0.17295	0.19264	2.5604	1.763	1.9839	3.5133
-0.27964	0.91862	1.3037	1.601	0.16831	0.59315	2.1917	0.15926	0.70999	1.2859	2.366	1.7703	1.7474		-0.61729	2.9496	1.168	1.245	0.04925	0.68782	1.7714	0.18168	0.18677	2.5587	1.7628	1.9819	3.5051
-0.28075	0.91145	1.3125	1.6049	0.17087	0.59349	2.191	0.15502	0.70943	1.2827	2.3636	1.7758	1.7463		-0.6171	2.9631	1.1705	1.2547	0.047334	0.69265	1.7724	0.19029	0.1809	2.5568	1.7624	1.9797	3.4966
-0.28185	0.90432	1.3213	1.6089	0.17349	0.59381	2.1902	0.15063	0.70887	1.2797	2.3612	1.7813	1.7453		-0.61672	2.9765	1.1727	1.2645	0.045389	0.69726	1.7734	0.19874	0.17503	2.5548	1.7618	1.9774	3.4878
-0.28296	0.89723	1.3302	1.6128	0.17618	0.5941	2.1894	0.14609	0.7083	1.2768	2.3586	1.7868	1.7442		-0.61615	2.9897	1.1748	1.2744	0.043415	0.70166	1.7742	0.207	0.16918	2.5527	1.7611	1.9749	3.4786
-0.28405	0.89019	1.3392	1.6168	0.17892	0.59436	2.1886	0.14142	0.70773	1.274	2.356	1.7924	1.7431		-0.6154	3.0027	1.1766	1.2845	0.041415	0.70582	1.7749	0.21504	0.16334	2.5504	1.7602	1.9722	3.4692
-0.28514	0.88321	1.3481	1.6207	0.18171	0.59458	2.1877	0.13665	0.70716	1.2714	2.3533	1.7981	1.7421		-0.61446	3.0154	1.1783	1.2947	0.039388	0.70973	1.7756	0.22284	0.15752	2.548	1.7592	1.9693	3.4594
-0.28623	0.8763	1.3571	1.6247	0.18456	0.59478	2.1868	0.1318	0.70657	1.2688	2.3505	1.8038	1.741		-0.61333	3.0278	1.1798	1.305	0.037338	0.71338	1.7762	0.23036	0.15174	2.5454	1.7581	1.9663	3.4494
-0.28732	0.86947	1.3661	1.6286	0.18745	0.59493	2.1859	0.12688	0.70597	1.2664	2.3477	1.8096	1.74		-0.61203	3.0399	1.1811	1.3154	0.035265	0.71677	1.7766	0.23757	0.14599	2.5427	1.7568	1.9631	3.4391
-0.2884	0.86273	1.3751	1.6325	0.19039	0.59504	2.1849	0.12192	0.70535	1.2642	2.3447	1.8154	1.7389		-0.61054	3.0516	1.1822	1.3259	0.033172	0.71988	1.777	0.24446	0.14028	2.5398	1.7554	1.9598	3.4285
-0.28947	0.8561	1.3841	1.6365	0.19338	0.59512	2.1839	0.11694	0.7047	1.262	2.3417	1.8212	1.7379		-0.60888	3.0629	1.1831	1.3365	0.03106	0.72272	1.7773	0.25099	0.13462	2.5368	1.7539	1.9563	3.4175
-0.29055	0.84958	1.3931	1.6404	0.1964	0.59515	2.1829	0.11196	0.70404	1.26	2.3386	1.827	1.7369		-0.60705	3.0739	1.1838	1.3472	0.028933	0.72527	1.7776	0.25713	0.12901	2.5336	1.7523	1.9526	3.4064
-0.29162	0.84318	1.402	1.6443	0.19947	0.59514	2.1818	0.107	0.70335	1.2581	2.3355	1.8329	1.7359		-0.60505	3.0844	1.1844	1.3578	0.026792	0.72753	1.7777	0.26288	0.12346	2.5303	1.7507	1.9487	3.3949
-0.29268	0.83691	1.411	1.6481	0.20257	0.59509	2.1807	0.10208	0.70262	1.2563	2.3322	1.8387	1.7349		-0.6029	3.0944	1.1848	1.3686	0.024641	0.7295	1.7778	0.2682	0.11798	2.5268	1.749	1.9447	3.3832
-0.29375	0.83078	1.4199	1.652	0.2057	0.595	2.1795	0.097234	0.70186	1.2547	2.3289	1.8446	1.7339		-0.60059	3.104	1.1851	1.3793	0.022482	0.73119	1.7778	0.27308	0.11256	2.5232	1.7473	1.9405	3.3712
-0.29481	0.8248	1.4288	1.6558	0.20885	0.59486	2.1783	0.092469	0.70107	1.2531	2.3255	1.8504	1.7329		-0.59815	3.1131	1.1852	1.3901	0.020319	0.73258	1.7778	0.2775	0.10721	2.5194	1.7455	1.9362	3.359
-0.29587	0.81898	1.4376	1.6596	0.21204	0.59469	2.1771	0.087809	0.70023	1.2517	2.3219	1.8562	1.7319		-0.59558	3.1217	1.1852	1.4009	0.018155	0.73368	1.7777	0.28145	0.10193	2.5154	1.7437	1.9317	3.3465
-0.29693	0.81333	1.4463	1.6634	0.21524	0.59447	2.1757	0.083272	0.69935	1.2503	2.3183	1.8619	1.731		-0.59289	3.1297	1.1851	1.4116	0.015992	0.73451	1.7776	0.28492	0.096735	2.5113	1.7419	1.927	3.3337
-0.29799	0.80785	1.455	1.6671	0.21846	0.59421	2.1744	0.078876	0.69842	1.2491	2.3146	1.8676	1.73		-0.5901	3.1371	1.1848	1.4224	0.013835	0.73505	1.7774	0.28789	0.091618	2.5071	1.7401	1.9222	3.3207
-0.29905	0.80255	1.4637	1.6708	0.22169	0.59391	2.173	0.074638	0.69744	1.2479	2.3107	1.8733	1.7291		-0.58721	3.144	1.1845	1.433	0.011687	0.73532	1.7772	0.29036	0.086583	2.5027	1.7383	1.9172	3.3075
-0.30011	0.79743	1.4722	1.6744	0.22493	0.59358	2.1715	0.070574	0.69641	1.2469	2.3068	1.8789	1.7281		-0.58424	3.1503	1.1841	1.4437	0.0095512	0.73532	1.777	0.29232	0.081632	2.4981	1.7366	1.9121	3.294
-0.30117	0.7925	1.4806	1.678	0.22818	0.59321	2.1699	0.066697	0.69532	1.246	2.3026	1.8844	1.7272		-0.5812	3.156	1.1837	1.4543	0.0074314	0.73506	1.7767	0.29377	0.076767	2.4934	1.7348	1.9068	3.2803
-0.30224	0.78777	1.489	1.6816	0.23142	0.5928	2.1684	0.063019	0.69416	1.2451	2.2984	1.8898	1.7262		-0.57811	3.1611	1.1831	1.4648	0.0053308	0.73455	1.7764	0.29472	0.071988	2.4885	1.7331	1.9014	3.2664
-0.30332	0.78323	1.4972	1.6851	0.23466	0.59236	2.1667	0.059553	0.69295	1.2444	2.294	1.8951	1.7253		-0.57498	3.1656	1.1826	1.4752	0.003253	0.7338	1.7761	0.29516	0.067296	2.4834	1.7315	1.8959	3.2523
-0.30441	0.77888	1.5053	1.6886	0.23789	0.59189	2.165	0.056307	0.69166	1.2437	2.2894	1.9003	1.7243		-0.57183	3.1694	1.182	1.4855	0.0012012	0.73281	1.7757	0.29511	0.06269	2.4782	1.7299	1.8902	3.2379
-0.3055	0.77474	1.5133	1.692	0.24111	0.59139	2.1632	0.05329	0.69031	1.2432	2.2847	1.9054	1.7233		-0.56867	3.1726	1.1814	1.4957	-0.0008215	0.7316	1.7754	0.29456	0.058172	2.4729	1.7284	1.8845	3.2233
-0.30661	0.77079	1.5212	1.6953	0.2443	0.59086	2.1613	0.050508	0.68888	1.2428	2.2797	1.9103	1.7223		-0.56552	3.1751	1.1808	1.5058	-0.002812	0.73017	1.7751	0.29353	0.053739	2.4674	1.7269	1.8785	3.2085
-0.30773	0.76703	1.5289	1.6986	0.24748	0.5903	2.1594	0.047966	0.68738	1.2424	2.2746	1.9152	1.7212		-0.5624	3.177	1.1802	1.5158	-0.0047675	0.72853	1.7747	0.29204	0.049391	2.4617	1.7255	1.8725	3.1935
-0.30887	0.76348	1.5365	1.7019	0.25062	0.58972	2.1574	0.045666	0.6858	1.2422	2.2693	1.9198	1.7201		-0.55931	3.1783	1.1796	1.5256	-0.0066854	0.7267	1.7744	0.29009	0.045128	2.456	1.7242	1.8663	3.1783
-0.31003	0.76011	1.5439	1.7051	0.25372	0.58911	2.1553	0.04361	0.68415	1.2421	2.2638	1.9243	1.719		-0.55628	3.1788	1.179	1.5353	-0.0085633	0.72468	1.7741	0.2877	0.040947	2.4501	1.723	1.8601	3.1629
-0.31121	0.75692	1.5512	1.7082	0.25678	0.58849	2.1532	0.041798	0.68241	1.2421	2.258	1.9287	1.7179		-0.55332	3.1787	1.1785	1.5449	-0.010399	0.72249	1.7738	0.2849	0.036847	2.444	1.7219	1.8537	3.1473
-0.31242	0.75392	1.5583	1.7113	0.2598	0.58784	2.151	0.040227	0.6806	1.2422	2.2521	1.9328	1.7166		-0.55045	3.178	1.178	1.5543	-0.012191	0.72012	1.7735	0.2817	0.032826	2.4378	1.7208	1.8472	3.1315
-0.31366	0.75109	1.5652	1.7143	0.26276	0.58717	2.1487	0.038895	0.6787	1.2424	2.2459	1.9368	1.7153		-0.54768	3.1766	1.1776	1.5636	-0.013937	0.71759	1.7733	0.27813	0.028881	2.4315	1.7198	1.8406	3.1155
-0.31494	0.74843	1.5719	1.7173	0.26566	0.58649	2.1463	0.037796	0.67672	1.2427	2.2394	1.9405	1.714		-0.54502	3.1745	1.1773	1.5727	-0.015636	0.71491	1.773	0.27421	0.025012	2.4251	1.7189	1.834	3.0994
-0.31625	0.74593	1.5784	1.7202	0.2685	0.58578	2.1439	0.036924	0.67466	1.2432	2.2327	1.9441	1.7126		-0.54249	3.1718	1.177	1.5816	-0.017287	0.71209	1.7728	0.26996	0.021216	2.4186	1.7181	1.8272	3.083
-0.3176	0.74358	1.5847	1.7231	0.27127	0.58507	2.1414	0.03627	0.67253	1.2438	2.2257	1.9474	1.711		-0.54011	3.1684	1.1768	1.5904	-0.01889	0.70912	1.7727	0.26541	0.01749	2.412	1.7173	1.8203	3.0665
-0.31899	0.74136	1.5908	1.7259	0.27395	0.58433	2.1389	0.035826	0.67031	1.2445	2.2185	1.9505	1.7094		-0.53788	3.1644	1.1767	1.599	-0.020443	0.70603	1.7725	0.26058	0.013833	2.4053	1.7166	1.8134	3.0498
-0.32044	0.73928	1.5967	1.7287	0.27656	0.58358	2.1363	0.035582	0.66802	1.2454	2.211	1.9533	1.7078		-0.53582	3.1597	1.1766	1.6075	-0.021948	0.7028	1.7724	0.25552	0.010242	2.3985	1.716	1.8064	3.033
-0.32193	0.73732	1.6023	1.7314	0.27907	0.58281	2.1336	0.035525	0.66565	1.2464	2.2032	1.956	1.706		-0.53393	3.1544	1.1766	1.6158	-0.023403	0.69945	1.7723	0.25023	0.0067157	2.3916	1.7155	1.7993	3.016
-0.32349	0.73547	1.6077	1.7341	0.28149	0.58203	2.1308	0.035644	0.66322	1.2475	2.1952	1.9583	1.7041		-0.53224	3.1485	1.1768	1.624	-0.024811	0.69599	1.7723	0.24476	0.0032511	2.3846	1.715	1.7921	2.9989
-0.3251	0.73371	1.6129	1.7367	0.28381	0.58124	2.1281	0.035924	0.66071	1.2488	2.1868	1.9604	1.7021		-0.53074	3.1421	1.177	1.632	-0.02617	0.6924	1.7723	0.23913	-0.00015314	2.3776	1.7145	1.7849	2.9816
-0.32677	0.73204	1.6177	1.7393	0.28603	0.58043	2.1252	0.036352	0.65814	1.2502	2.1782	1.9622	1.7		-0.52946	3.135	1.1773	1.6398	-0.027483	0.6887	1.7723	0.23336	-0.003499	2.3705	1.7141	1.7776	2.9642
-0.32852	0.73044	1.6224	1.7419	0.28813	0.57961	2.1223	0.036911	0.65552	1.2518	2.1693	1.9638	1.6978		-0.52839	3.1273	1.1777	1.6475	-0.02875	0.6849	1.7724	0.22749	-0.006788	2.3634	1.7137	1.7703	2.9466
-0.33033	0.7289	1.6267	1.7444	0.29011	0.57877	2.1194	0.037587	0.65283	1.2536	2.1601	1.9651	1.6955		-0.52754	3.1191	1.1781	1.6551	-0.029974	0.68098	1.7725	0.22155	-0.010022	2.3562	1.7134	1.7629	2.9289
-0.33222	0.72741	1.6308	1.7469	0.29197	0.57792	2.1165	0.038363	0.6501	1.2555	2.1507	1.9661	1.693		-0.52692	3.1103	1.1787	1.6626	-0.031155	0.67695	1.7726	0.21555	-0.013202	2.3489	1.7131	1.7554	2.9111
-0.33418	0.72596	1.6346	1.7493	0.2937	0.57706	2.1134	0.039223	0.64732	1.2575	2.1409	1.9668	1.6904		-0.52654	3.1011	1.1793	1.6699	-0.032297	0.67282	1.7728	0.20954	-0.016329	2.3416	1.7128	1.7479	2.8932
-0.33623	0.72453	1.6381	1.7517	0.29529	0.57619	2.1104	0.040149	0.6445	1.2597	2.1309	1.9672	1.6877		-0.52639	3.0913	1.1801	1.6771	-0.0334	0.66858	1.773	0.20353	-0.019405	2.3343	1.7124	1.7403	2.8752
-0.33836	0.72312	1.6414	1.7541	0.29675	0.5753	2.1074	0.041124	0.64164	1.2621	2.1206	1.9674	1.6849		-0.52649	3.0811	1.1809	1.6842	-0.034468	0.66423	1.7732	0.19755	-0.02243	2.3269	1.7121	1.7327	2.8571
-0.34057	0.72171	1.6443	1.7565	0.29806	0.57441	2.1043	0.042132	0.63875	1.2646	2.11	1.9672	1.682		-0.52684	3.0703	1.1818	1.6912	-0.035503	0.65978	1.7734	0.19162	-0.025405	2.3195	1.7118	1.725	2.8389
-0.34287	0.7203	1.6469	1.7588	0.29923	0.5735	2.1012	0.043154	0.63584	1.2673	2.0991	1.9667	1.6789		-0.52744	3.0592	1.1827	1.6981	-0.036506	0.65522	1.7737	0.18577	-0.028331	2.3121	1.7114	1.7173	2.8206
-0.34526	0.71888	1.6492	1.7611	0.30025	0.57258	2.0981	0.044175	0.6329	1.2701	2.0879	1.966	1.6757		-0.52828	3.0477	1.1838	1.7049	-0.037482	0.65054	1.7739	0.18001	-0.031208	2.3046	1.711	1.7095	2.8023
-0.34774	0.71743	1.6512	1.7634	0.30111	0.57166	2.0949	0.045177	0.62996	1.273	2.0765	1.9649	1.6724		-0.52938	3.0357	1.1849	1.7117	-0.038432	0.64576	1.7742	0.17437	-0.034036	2.2971	1.7105	1.7017	2.7839
-0.35031	0.71595	1.6528	1.7656	0.30182	0.57073	2.0918	0.046144	0.627	1.2761	2.0649	1.9636	1.6689		-0.53073	3.0234	1.186	1.7184	-0.03936	0.64088	1.7745	0.16887	-0.036816	2.2895	1.71	1.6939	2.7654
-0.35297	0.71443	1.6542	1.7679	0.30237	0.56979	2.0887	0.04706	0.62403	1.2793	2.053	1.962	1.6653		-0.53233	3.0108	1.1872	1.725	-0.040268	0.63588	1.7747	0.16351	-0.039547	2.2819	1.7094	1.686	2.7469
-0.35573	0.71286	1.6552	1.7701	0.30275	0.56885	2.0855	0.047911	0.62106	1.2826	2.0408	1.9601	1.6616		-0.53418	2.9979	1.1885	1.7317	-0.041159	0.63077	1.775	0.15832	-0.04223	2.2743	1.7087	1.6781	2.7284
-0.35857	0.71125	1.6559	1.7723	0.30297	0.5679	2.0824	0.048681	0.61809	1.286	2.0284	1.9579	1.6578		-0.53627	2.9847	1.1898	1.7382	-0.042036	0.62555	1.7752	0.15331	-0.044863	2.2666	1.7079	1.6702	2.7098
-0.36151	0.70959	1.6563	1.7744	0.30302	0.56696	2.0793	0.049358	0.61513	1.2895	2.0157	1.9554	1.6538		-0.5386	2.9712	1.1912	1.7448	-0.042901	0.62022	1.7755	0.14849	-0.047448	2.2588	1.707	1.6622	2.6912
-0.36454	0.70787	1.6563	1.7766	0.3029	0.56602	2.0762	0.049928	0.61217	1.2931	2.0028	1.9526	1.6497		-0.54117	2.9576	1.1926	1.7513	-0.043758	0.61478	1.7756	0.14388	-0.049982	2.251	1.7061	1.6542	2.6725
-0.36765	0.70609	1.656	1.7787	0.30261	0.56508	2.0731	0.05038	0.60923	1.2968	1.9897	1.9496	1.6455		-0.54398	2.9437	1.194	1.7579	-0.044609	0.60922	1.7758	0.13947	-0.052467	2.2431	1.705	1.6462	2.6539
-0.37085	0.70425	1.6554	1.7808	0.30215	0.56415	2.07	0.050702	0.60629	1.3006	1.9764	1.9463	1.6412		-0.54701	2.9296	1.1955	1.7644	-0.045457	0.60356	1.7759	0.13529	-0.0549	2.2352	1.7038	1.6382	2.6353
-0.37413	0.70235	1.6544	1.7829	0.30152	0.56324	2.0669	0.050886	0.60337	1.3044	1.9629	1.9428	1.6367		-0.55026	2.9154	1.197	1.771	-0.046304	0.5978	1.776	0.13133	-0.057282	2.2271	1.7024	1.6301	2.6167
-0.37749	0.70039	1.6531	1.785	0.30072	0.56233	2.0639	0.050923	0.60046	1.3083	1.9492	1.939	1.6321		-0.55373	2.9011	1.1985	1.7775	-0.047154	0.59192	1.776	0.12759	-0.059611	2.219	1.7009	1.622	2.598
-0.38093	0.69838	1.6515	1.787	0.29975	0.56144	2.0608	0.050806	0.59757	1.3122	1.9352	1.9349	1.6273		-0.55741	2.8867	1.2	1.7842	-0.048007	0.58594	1.7759	0.12409	-0.061887	2.2107	1.6993	1.6139	2.5795
-0.38443	0.69631	1.6495	1.789	0.2986	0.56056	2.0578	0.050527	0.5947	1.3161	1.9211	1.9307	1.6225		-0.56129	2.8722	1.2015	1.7908	-0.048868	0.57986	1.7758	0.12082	-0.064109	2.2024	1.6975	1.6058	2.5609
-0.38801	0.69418	1.6472	1.791	0.29729	0.55971	2.0548	0.050084	0.59183	1.3201	1.9068	1.9261	1.6175		-0.56536	2.8576	1.203	1.7975	-0.049737	0.57368	1.7756	0.11778	-0.066276	2.1939	1.6956	1.5977	2.5424
-0.39165	0.69201	1.6446	1.793	0.29581	0.55889	2.0518	0.049471	0.58898	1.324	1.8923	1.9214	1.6123		-0.56962	2.843	1.2045	1.8042	-0.050617	0.5674	1.7753	0.11497	-0.068386	2.1853	1.6934	1.5896	2.5239
-0.39535	0.68979	1.6417	1.795	0.29416	0.55809	2.0489	0.048687	0.58615	1.328	1.8777	1.9165	1.607		-0.57404	2.8283	1.206	1.811	-0.051509	0.56102	1.7749	0.11239	-0.070438	2.1766	1.6912	1.5815	2.5054
-0.39911	0.68753	1.6385	1.7969	0.29235	0.55732	2.0459	0.047731	0.58333	1.3319	1.8628	1.9114	1.6016		-0.57864	2.8137	1.2075	1.8178	-0.052416	0.55455	1.7743	0.11004	-0.072432	2.1678	1.6887	1.5734	2.487
-0.40291	0.68523	1.6349	1.7988	0.29037	0.55659	2.043	0.046602	0.58051	1.3358	1.8478	1.906	1.596		-0.58338	2.799	1.2089	1.8247	-0.053339	0.548	1.7737	0.1079	-0.074366	2.1587	1.6861	1.5653	2.4687
-0.40676	0.6829	1.6311	1.8006	0.28823	0.55589	2.04	0.045303	0.57771	1.3397	1.8327	1.9005	1.5903		-0.58828	2.7843	1.2104	1.8317	-0.054279	0.54136	1.773	0.10597	-0.076239	2.1496	1.6832	1.5572	2.4504
-0.41065	0.68055	1.6269	1.8025	0.28592	0.55523	2.0371	0.043834	0.57491	1.3435	1.8174	1.8949	1.5844		-0.5933	2.7697	1.2118	1.8387	-0.055237	0.53464	1.7722	0.10426	-0.078049	2.1403	1.6802	1.5491	2.4322
-0.41457	0.67817	1.6224	1.8043	0.28346	0.55462	2.0342	0.0422	0.57212	1.3473	1.802	1.889	1.5784		-0.59845	2.7551	1.2131	1.8458	-0.056215	0.52785	1.7712	0.10274	-0.079795	2.1308	1.677	1.5411	2.4141
-0.41852	0.67578	1.6177	1.806	0.28085	0.55405	2.0313	0.040405	0.56934	1.351	1.7864	1.8831	1.5722		-0.60371	2.7405	1.2144	1.8529	-0.057212	0.52098	1.7701	0.10142	-0.081476	2.1212	1.6736	1.533	2.396
-0.42249	0.67338	1.6126	1.8077	0.27807	0.55352	2.0284	0.038454	0.56655	1.3547	1.7706	1.877	1.5658		-0.60906	2.7259	1.2157	1.8601	-0.05823	0.51405	1.7688	0.10027	-0.083091	2.1114	1.67	1.5251	2.378
-0.42649	0.67098	1.6073	1.8094	0.27515	0.55304	2.0255	0.036353	0.56377	1.3583	1.7548	1.8707	1.5593		-0.61451	2.7114	1.2168	1.8673	-0.059268	0.50706	1.7675	0.099305	-0.084638	2.1014	1.6662	1.5171	2.3601
-0.43049	0.66857	1.6017	1.8111	0.27207	0.55261	2.0226	0.034109	0.56098	1.3618	1.7388	1.8644	1.5526		-0.62003	2.6968	1.218	1.8746	-0.060327	0.50002	1.7659	0.098502	-0.086116	2.0913	1.6622	1.5092	2.3423
-0.4345	0.66617	1.5958	1.8127	0.26885	0.55223	2.0197	0.03173	0.55819	1.3652	1.7226	1.8579	1.5457		-0.62562	2.6823	1.219	1.882	-0.061407	0.49293	1.7643	0.097853	-0.087524	2.081	1.6579	1.5014	2.3246
-0.43851	0.66378	1.5897	1.8142	0.26548	0.5519	2.0168	0.029224	0.5554	1.3686	1.7064	1.8513	1.5386		-0.63126	2.6679	1.22	1.8894	-0.062506	0.4858	1.7624	0.09735	-0.08886	2.0706	1.6535	1.4936	2.3069
-0.44253	0.66139	1.5833	1.8157	0.26196	0.55162	2.0138	0.026598	0.5526	1.3719	1.69	1.8447	1.5314		-0.63695	2.6534	1.2208	1.8968	-0.063625	0.47863	1.7604	0.096982	-0.090125	2.06	1.6489	1.4859	2.2894
-0.44653	0.65902	1.5767	1.8172	0.2583	0.5514	2.0109	0.023862	0.5498	1.3751	1.6735	1.838	1.5239		-0.64266	2.6389	1.2216	1.9043	-0.064762	0.47143	1.7583	0.096739	-0.091316	2.0492	1.644	1.4782	2.2719
-0.45053	0.65667	1.5698	1.8186	0.25449	0.55122	2.0079	0.021024	0.54699	1.3782	1.6569	1.8312	1.5163		-0.6484	2.6244	1.2223	1.9117	-0.065915	0.46421	1.756	0.096611	-0.092433	2.0384	1.6389	1.4707	2.2545
-0.45451	0.65433	1.5627	1.8199	0.25055	0.5511	2.0049	0.018093	0.54417	1.3813	1.6401	1.8244	1.5084		-0.65414	2.6099	1.2228	1.9192	-0.067084	0.45698	1.7536	0.096589	-0.093476	2.0274	1.6336	1.4632	2.2373
-0.45847	0.65201	1.5553	1.8212	0.24646	0.55102	2.0019	0.015079	0.54135	1.3843	1.6233	1.8175	1.5003		-0.65988	2.5953	1.2233	1.9267	-0.068266	0.44973	1.7509	0.096663	-0.094444	2.0162	1.6281	1.4558	2.2201
-0.46242	0.64971	1.5478	1.8224	0.24224	0.551	1.9988	0.011991	0.53852	1.3871	1.6063	1.8106	1.4921		-0.66561	2.5807	1.2236	1.9342	-0.06946	0.44248	1.7482	0.096824	-0.095337	2.005	1.6224	1.4485	2.203
-0.46633	0.64743	1.54	1.8236	0.23788	0.55102	1.9957	0.0088361	0.53568	1.3899	1.5892	1.8037	1.4836		-0.67132	2.566	1.2239	1.9417	-0.070663	0.43524	1.7453	0.097063	-0.096156	1.9937	1.6164	1.4412	2.1861
-0.47022	0.64516	1.532	1.8247	0.23338	0.55108	1.9926	0.0056241	0.53284	1.3927	1.5721	1.7968	1.4749		-0.677	2.5512	1.2239	1.9491	-0.071873	0.42801	1.7422	0.097371	-0.096899	1.9823	1.6103	1.4341	2.1692
-0.47408	0.64291	1.5239	1.8257	0.22874	0.55119	1.9894	0.0023626	0.52999	1.3954	1.5548	1.7898	1.4661		-0.68264	2.5364	1.2239	1.9565	-0.073087	0.42079	1.7389	0.097741	-0.097569	1.9709	1.6039	1.4271	2.1524
-0.4779	0.64067	1.5156	1.8266	0.22396	0.55133	1.9862	-0.00094051	0.52714	1.3979	1.5374	1.7829	1.457		-0.68823	2.5214	1.2237	1.9639	-0.074302	0.41361	1.7355	0.098164	-0.098165	1.9594	1.5973	1.4202	2.1357
-0.48169	0.63844	1.5071	1.8275	0.21905	0.55151	1.9829	-0.0042781	0.52428	1.4005	1.52	1.776	1.4476		-0.69377	2.5063	1.2233	1.9712	-0.075515	0.40646	1.732	0.098634	-0.098689	1.9479	1.5905	1.4135	2.1192
-0.48544	0.63622	1.4984	1.8283	0.214	0.55172	1.9796	-0.0076434	0.52142	1.4029	1.5024	1.769	1.4381		-0.69925	2.491	1.2228	1.9784	-0.076722	0.39934	1.7283	0.099145	-0.099143	1.9365	1.5835	1.4068	2.1027
-0.48915	0.63401	1.4896	1.8291	0.20881	0.55195	1.9762	-0.01103	0.51855	1.4053	1.4847	1.7622	1.4284		-0.70466	2.4756	1.2222	1.9855	-0.07792	0.39228	1.7245	0.09969	-0.099528	1.925	1.5762	1.4003	2.0863
-0.49282	0.63179	1.4807	1.8297	0.20349	0.55221	1.9728	-0.014434	0.51569	1.4077	1.467	1.7553	1.4184		-0.71	2.46	1.2214	1.9925	-0.079106	0.38526	1.7205	0.10026	-0.099846	1.9135	1.5688	1.3939	2.0701
-0.49644	0.62957	1.4716	1.8303	0.19803	0.55249	1.9693	-0.017848	0.51282	1.41	1.4492	1.7485	1.4083		-0.71526	2.4442	1.2204	1.9994	-0.080276	0.37831	1.7163	0.10086	-0.1001	1.9022	1.5611	1.3877	2.0539
-0.50002	0.62733	1.4624	1.8308	0.19243	0.55279	1.9658	-0.021269	0.50994	1.4122	1.4313	1.7418	1.3979		-0.72045	2.4282	1.2193	2.0061	-0.081426	0.37143	1.7121	0.10148	-0.10029	1.8909	1.5532	1.3816	2.0378
-0.50354	0.62509	1.4532	1.8312	0.1867	0.55309	1.9622	-0.024694	0.50707	1.4144	1.4133	1.735	1.3873		-0.72555	2.412	1.218	2.0127	-0.082552	0.36461	1.7076	0.10212	-0.10043	1.8797	1.5451	1.3756	2.0218
-0.50702	0.62282	1.4438	1.8315	0.18083	0.5534	1.9585	-0.028119	0.50419	1.4166	1.3953	1.7284	1.3766		-0.73057	2.3955	1.2165	2.0192	-0.083651	0.35787	1.7031	0.10277	-0.10051	1.8686	1.5368	1.3698	2.0059
-0.51045	0.62053	1.4344	1.8317	0.17482	0.5537	1.9548	-0.031541	0.50131	1.4186	1.3771	1.7218	1.3656		-0.7355	2.3789	1.2148	2.0254	-0.084718	0.35122	1.6984	0.10344	-0.10053	1.8576	1.5283	1.3641	1.9902
-0.51383	0.61821	1.4249	1.8318	0.16868	0.554	1.951	-0.03496	0.49843	1.4207	1.359	1.7152	1.3544		-0.74035	2.3619	1.213	2.0315	-0.08575	0.34465	1.6936	0.10412	-0.10051	1.8469	1.5196	1.3586	1.9745
-0.51715	0.61585	1.4153	1.8319	0.1624	0.55429	1.9472	-0.038372	0.49555	1.4227	1.3407	1.7087	1.3431		-0.74511	2.3447	1.211	2.0374	-0.086744	0.33818	1.6886	0.10481	-0.10045	1.8363	1.5107	1.3532	1.9589
-0.52042	0.61346	1.4057	1.8318	0.15599	0.55455	1.9432	-0.041779	0.49265	1.4246	1.3224	1.7023	1.3315		-0.74979	2.3272	1.2088	2.043	-0.087694	0.3318	1.6835	0.10551	-0.10035	1.8258	1.5015	1.348	1.9433
-0.52364	0.61103	1.3961	1.8316	0.14945	0.5548	1.9393	-0.045178	0.48976	1.4265	1.3041	1.696	1.3198		-0.75438	2.3095	1.2064	2.0484	-0.088599	0.32552	1.6783	0.10622	-0.10021	1.8156	1.4922	1.3429	1.9279
-0.52679	0.60855	1.3864	1.8314	0.14277	0.55501	1.9352	-0.04857	0.48685	1.4284	1.2857	1.6897	1.3079		-0.75889	2.2914	1.2038	2.0535	-0.089454	0.31934	1.6729	0.10695	-0.10004	1.8057	1.4827	1.338	1.9126
-0.52989	0.60602	1.3768	1.831	0.13596	0.55519	1.9311	-0.051955	0.48394	1.4301	1.2673	1.6834	1.2958		-0.76333	2.2731	1.2011	2.0584	-0.090257	0.31326	1.6675	0.10769	-0.099854	1.7959	1.473	1.3332	1.8974
-0.53292	0.60343	1.3672	1.8305	0.12902	0.55532	1.9269	-0.055334	0.48102	1.4319	1.2488	1.6772	1.2836		-0.76769	2.2545	1.1981	2.063	-0.091005	0.30729	1.6619	0.10845	-0.099643	1.7864	1.4631	1.3285	1.8822
-0.5359	0.60079	1.3576	1.8299	0.12196	0.55541	1.9226	-0.058706	0.47808	1.4335	1.2303	1.6711	1.2712		-0.77197	2.2356	1.195	2.0674	-0.091695	0.30143	1.6561	0.10922	-0.099418	1.7772	1.453	1.324	1.8672
-0.53881	0.59809	1.3481	1.8292	0.11477	0.55545	1.9183	-0.062072	0.47512	1.4352	1.2118	1.665	1.2586		-0.77619	2.2163	1.1917	2.0714	-0.092325	0.29568	1.6503	0.11003	-0.099183	1.7683	1.4427	1.3197	1.8522
-0.54166	0.59534	1.3386	1.8283	0.10746	0.55543	1.9139	-0.065433	0.47215	1.4367	1.1933	1.6589	1.2459		-0.78035	2.1968	1.1882	2.0751	-0.092893	0.29003	1.6443	0.11086	-0.098943	1.7596	1.4322	1.3154	1.8373
-0.54444	0.59252	1.3292	1.8274	0.10002	0.55535	1.9094	-0.068789	0.46915	1.4382	1.1747	1.6529	1.233		-0.78445	2.1769	1.1845	2.0785	-0.093397	0.28449	1.6382	0.11172	-0.098703	1.7512	1.4215	1.3113	1.8225
-0.54716	0.58965	1.3198	1.8263	0.092472	0.5552	1.9049	-0.072141	0.46613	1.4396	1.1561	1.647	1.22		-0.78849	2.1568	1.1807	2.0816	-0.093836	0.27906	1.6319	0.11262	-0.098468	1.7431	1.4107	1.3073	1.8078
-0.5498	0.58671	1.3106	1.8251	0.084804	0.55498	1.9003	-0.075488	0.46308	1.4409	1.1376	1.641	1.2069		-0.79249	2.1363	1.1766	2.0843	-0.094209	0.27374	1.6255	0.11356	-0.098242	1.7353	1.3997	1.3035	1.7931
-0.55238	0.58371	1.3014	1.8238	0.077023	0.55467	1.8956	-0.078831	0.46	1.4421	1.119	1.6351	1.1936		-0.79644	2.1156	1.1724	2.0867	-0.094516	0.26853	1.619	0.11455	-0.098031	1.7279	1.3885	1.2997	1.7786
-0.55489	0.58066	1.2924	1.8224	0.069132	0.55429	1.8909	-0.082168	0.45689	1.4432	1.1004	1.6292	1.1802		-0.80036	2.0945	1.168	2.0887	-0.094757	0.26341	1.6124	0.11558	-0.097838	1.7207	1.3771	1.2961	1.7641
-0.55733	0.57755	1.2835	1.8208	0.061133	0.55382	1.886	-0.085499	0.45375	1.4443	1.0819	1.6232	1.1667		-0.80423	2.0731	1.1634	2.0904	-0.094932	0.2584	1.6056	0.11667	-0.097667	1.7138	1.3656	1.2926	1.7498
-0.55969	0.57439	1.2747	1.8191	0.053029	0.55327	1.8812	-0.088822	0.45056	1.4452	1.0633	1.6173	1.1531		-0.80808	2.0514	1.1587	2.0917	-0.095042	0.25348	1.5987	0.11783	-0.097522	1.7071	1.3539	1.2891	1.7355
-0.56199	0.57118	1.2661	1.8172	0.044824	0.55262	1.8762	-0.092136	0.44734	1.446	1.0448	1.6114	1.1393		-0.8119	2.0294	1.1538	2.0927	-0.095088	0.24867	1.5917	0.11904	-0.097406	1.7008	1.3421	1.2858	1.7212
-0.5642	0.56792	1.2576	1.8153	0.03652	0.55187	1.8712	-0.095437	0.44407	1.4467	1.0263	1.6054	1.1255		-0.81571	2.0071	1.1487	2.0932	-0.095073	0.24394	1.5845	0.12033	-0.097323	1.6948	1.3301	1.2825	1.7071
-0.56634	0.56461	1.2492	1.8132	0.028119	0.55103	1.8661	-0.098724	0.44075	1.4472	1.0078	1.5994	1.1116		-0.81949	1.9846	1.1434	2.0935	-0.094998	0.23931	1.5772	0.12169	-0.097275	1.689	1.3179	1.2793	1.693
-0.56841	0.56127	1.241	1.8109	0.019624	0.55008	1.8609	-0.10199	0.43739	1.4477	0.98929	1.5933	1.0975		-0.82325	1.9617	1.138	2.0933	-0.094867	0.23476	1.5697	0.12313	-0.097265	1.6835	1.3056	1.2761	1.6791
-0.57039	0.55789	1.2329	1.8085	0.011039	0.54903	1.8557	-0.10524	0.43398	1.448	0.97085	1.5872	1.0834		-0.827	1.9385	1.1324	2.0928	-0.094682	0.2303	1.5621	0.12465	-0.097294	1.6782	1.2931	1.273	1.6652
-0.5723	0.55449	1.2251	1.806	0.0023637	0.54788	1.8503	-0.10846	0.43052	1.4481	0.95244	1.5811	1.0693		-0.83074	1.9151	1.1267	2.0919	-0.094448	0.22592	1.5543	0.12626	-0.097364	1.6732	1.2805	1.27	1.6513
-0.57414	0.55106	1.2173	1.8033	-0.006398	0.54663	1.845	-0.11164	0.427	1.4481	0.93406	1.5749	1.055		-0.83447	1.8914	1.1209	2.0906	-0.094167	0.22162	1.5464	0.12796	-0.097476	1.6684	1.2678	1.267	1.6376
-0.57589	0.5476	1.2098	1.8005	-0.015245	0.54527	1.8395	-0.11479	0.42344	1.4479	0.91573	1.5686	1.0407		-0.8382	1.8674	1.1149	2.089	-0.093846	0.21739	1.5383	0.12974	-0.097631	1.6638	1.2549	1.2641	1.6239
-0.57756	0.54414	1.2023	1.7976	-0.024174	0.5438	1.834	-0.1179	0.41982	1.4476	0.89743	1.5622	1.0263		-0.84191	1.8432	1.1088	2.0871	-0.093489	0.21324	1.5301	0.13162	-0.09783	1.6594	1.2419	1.2611	1.6103
-0.57916	0.54066	1.1951	1.7944	-0.033186	0.54223	1.8284	-0.12095	0.41614	1.4471	0.87917	1.5557	1.0118		-0.84561	1.8187	1.1025	2.0848	-0.093101	0.20916	1.5217	0.13359	-0.098073	1.6551	1.2288	1.2582	1.5967
-0.58067	0.53718	1.188	1.7912	-0.042277	0.54055	1.8227	-0.12395	0.41242	1.4464	0.86095	1.5491	0.99727		-0.84931	1.7939	1.0961	2.0822	-0.092689	0.20514	1.5131	0.13566	-0.098358	1.6511	1.2155	1.2553	1.5832
-0.58211	0.53369	1.181	1.7878	-0.051448	0.53877	1.8169	-0.12688	0.40863	1.4455	0.84278	1.5424	0.9827		-0.85299	1.7689	1.0897	2.0792	-0.092257	0.2012	1.5044	0.13782	-0.098686	1.6471	1.2022	1.2524	1.5698
-0.58346	0.53021	1.1742	1.7842	-0.060697	0.53688	1.8111	-0.12974	0.4048	1.4445	0.82465	1.5356	0.96807		-0.85666	1.7437	1.0831	2.0759	-0.091812	0.19731	1.4955	0.14007	-0.099056	1.6433	1.1887	1.2495	1.5564
-0.58474	0.52674	1.1675	1.7805	-0.070023	0.53489	1.8052	-0.13252	0.40091	1.4432	0.80656	1.5287	0.95341		-0.86031	1.7182	1.0764	2.0723	-0.091361	0.19349	1.4865	0.14241	-0.099466	1.6396	1.1751	1.2466	1.5431
-0.58593	0.52328	1.1609	1.7766	-0.079425	0.53281	1.7992	-0.13522	0.39697	1.4418	0.78852	1.5217	0.9387		-0.86394	1.6926	1.0696	2.0685	-0.090911	0.18972	1.4773	0.14483	-0.099915	1.636	1.1613	1.2436	1.5298
-0.58705	0.51983	1.1544	1.7726	-0.088904	0.53062	1.7931	-0.13781	0.39298	1.4402	0.77052	1.5146	0.92396		-0.86756	1.6667	1.0627	2.0643	-0.090468	0.18602	1.4679	0.14734	-0.1004	1.6325	1.1475	1.2407	1.5166
-0.58809	0.5164	1.1481	1.7684	-0.098457	0.52834	1.7869	-0.14031	0.38895	1.4384	0.75256	1.5073	0.90919		-0.87114	1.6406	1.0558	2.0599	-0.09004	0.18237	1.4583	0.14994	-0.10092	1.629	1.1336	1.2377	1.5034
-0.58906	0.51299	1.1418	1.7641	-0.10809	0.52596	1.7807	-0.14269	0.38486	1.4364	0.73465	1.4999	0.89439		-0.8747	1.6143	1.0488	2.0552	-0.089633	0.17877	1.4486	0.1526	-0.10147	1.6256	1.1195	1.2347	1.4902
-0.58994	0.50961	1.1356	1.7596	-0.11779	0.5235	1.7744	-0.14495	0.38072	1.4341	0.71679	1.4924	0.87956		-0.87822	1.5878	1.0417	2.0503	-0.089256	0.17523	1.4387	0.15534	-0.10206	1.6222	1.1054	1.2317	1.4771
-0.59076	0.50625	1.1295	1.7549	-0.12757	0.52094	1.768	-0.14709	0.37654	1.4317	0.69896	1.4847	0.86471		-0.88169	1.5612	1.0345	2.0451	-0.088914	0.17175	1.4286	0.15813	-0.10267	1.6187	1.0912	1.2286	1.464
-0.59149	0.50291	1.1234	1.7501	-0.13742	0.5183	1.7615	-0.1491	0.37232	1.4291	0.68118	1.477	0.84984		-0.88513	1.5344	1.0273	2.0398	-0.088615	0.16832	1.4183	0.16099	-0.10331	1.6153	1.0769	1.2254	1.4509
-0.59216	0.4996	1.1174	1.7451	-0.14734	0.51558	1.7549	-0.15097	0.36806	1.4262	0.66344	1.4691	0.83496		-0.88851	1.5075	1.02	2.0342	-0.088366	0.16494	1.4079	0.16389	-0.10397	1.6118	1.0624	1.2223	1.4378
-0.59275	0.49632	1.1114	1.74	-0.15734	0.51278	1.7482	-0.1527	0.36375	1.4232	0.64573	1.4611	0.82007		-0.89183	1.4805	1.0127	2.0285	-0.088174	0.16161	1.3973	0.16683	-0.10465	1.6083	1.0479	1.219	1.4248
-0.59327	0.49307	1.1054	1.7347	-0.16741	0.5099	1.7415	-0.15427	0.35941	1.4199	0.62807	1.453	0.80517		-0.89509	1.4533	1.0053	2.0226	-0.088046	0.15834	1.3865	0.1698	-0.10535	1.6048	1.0334	1.2157	1.4117
-0.59373	0.48984	1.0994	1.7292	-0.17755	0.50695	1.7346	-0.15569	0.35503	1.4165	0.61044	1.4448	0.79026		-0.89828	1.4261	0.99788	2.0165	-0.087987	0.15511	1.3755	0.1728	-0.10606	1.6011	1.0187	1.2124	1.3987
-0.59412	0.48664	1.0934	1.7236	-0.18776	0.50392	1.7277	-0.15696	0.35061	1.4128	0.59284	1.4364	0.77534		-0.90139	1.3987	0.9904	2.0103	-0.088004	0.15193	1.3644	0.1758	-0.10679	1.5974	1.0039	1.2089	1.3856
-0.59444	0.48347	1.0874	1.7178	-0.19804	0.50083	1.7206	-0.15807	0.34616	1.4089	0.57528	1.428	0.76043		-0.90441	1.3713	0.98288	2.004	-0.088103	0.14881	1.3531	0.17881	-0.10753	1.5936	0.98908	1.2055	1.3726
-0.5947	0.48032	1.0814	1.7119	-0.20839	0.49767	1.7135	-0.15901	0.34167	1.4049	0.55775	1.4195	0.74552		-0.90735	1.3439	0.9753	1.9975	-0.088289	0.14573	1.3416	0.18181	-0.10828	1.5897	0.97416	1.2019	1.3595
-0.5949	0.47719	1.0753	1.7058	-0.2188	0.49445	1.7062	-0.15979	0.33716	1.4006	0.54025	1.4109	0.73061		-0.91018	1.3164	0.96768	1.991	-0.088568	0.14269	1.33	0.18479	-0.10903	1.5856	0.95915	1.1983	1.3464
-0.59504	0.47409	1.0691	1.6995	-0.22927	0.49116	1.6988	-0.16041	0.33261	1.3962	0.52277	1.4022	0.71571		-0.91291	1.289	0.96001	1.9843	-0.088943	0.1397	1.3182	0.18774	-0.10979	1.5815	0.94406	1.1946	1.3333
-0.59513	0.471	1.0629	1.6931	-0.2398	0.48782	1.6914	-0.16086	0.32804	1.3916	0.50532	1.3934	0.70082		-0.91553	1.2615	0.95229	1.9776	-0.089419	0.13676	1.3062	0.19066	-0.11055	1.5772	0.92889	1.1908	1.3201
-0.59516	0.46793	1.0566	1.6865	-0.25039	0.48442	1.6838	-0.16115	0.32344	1.3867	0.4879	1.3846	0.68594		-0.91803	1.2341	0.94451	1.9708	-0.09	0.13386	1.2941	0.19352	-0.11131	1.5727	0.91364	1.1869	1.307
-0.59514	0.46487	1.0502	1.6797	-0.26103	0.48097	1.6761	-0.16129	0.31881	1.3817	0.4705	1.3757	0.67107		-0.9204	1.2067	0.93668	1.9639	-0.09069	0.131	1.2818	0.19632	-0.11208	1.5682	0.8983	1.1829	1.2938
-0.59508	0.46183	1.0437	1.6728	-0.27172	0.47746	1.6683	-0.16126	0.31415	1.3765	0.45311	1.3668	0.65621		-0.92264	1.1793	0.92878	1.957	-0.091491	0.12818	1.2693	0.19905	-0.11284	1.5635	0.88288	1.1789	1.2805
-0.59496	0.4588	1.0371	1.6657	-0.28246	0.47391	1.6603	-0.16109	0.30947	1.3712	0.43575	1.3578	0.64137		-0.92474	1.1521	0.92082	1.9501	-0.092405	0.12539	1.2567	0.2017	-0.1136	1.5586	0.86737	1.1748	1.2673
-0.59481	0.45578	1.0304	1.6585	-0.29323	0.4703	1.6523	-0.16076	0.30477	1.3657	0.4184	1.3487	0.62655		-0.92669	1.125	0.91278	1.943	-0.093435	0.12265	1.2439	0.20425	-0.11436	1.5536	0.85177	1.1705	1.2539
-0.59461	0.45277	1.0235	1.6511	-0.30405	0.46665	1.6441	-0.1603	0.30004	1.36	0.40107	1.3397	0.61176		-0.92849	1.0979	0.90467	1.936	-0.094581	0.11993	1.231	0.20671	-0.11512	1.5484	0.83609	1.1662	1.2406
-0.59438	0.44976	1.0165	1.6435	-0.3149	0.46296	1.6358	-0.15969	0.29528	1.3541	0.38375	1.3305	0.59698		-0.93012	1.071	0.89647	1.9289	-0.095846	0.11724	1.2179	0.20906	-0.11587	1.5431	0.82032	1.1618	1.2272
-0.59411	0.44676	1.0094	1.6358	-0.32577	0.45921	1.6274	-0.15895	0.29051	1.3481	0.36645	1.3214	0.58223		-0.93159	1.0443	0.88818	1.9218	-0.097229	0.11458	1.2047	0.21129	-0.11663	1.5376	0.80446	1.1573	1.2138
-0.59381	0.44375	1.0021	1.6279	-0.33666	0.45543	1.6188	-0.15809	0.2857	1.342	0.34915	1.3123	0.5675		-0.93289	1.0178	0.87979	1.9146	-0.098731	0.11195	1.1913	0.21339	-0.11738	1.5319	0.78851	1.1527	1.2003
-0.59348	0.44075	0.99473	1.6199	-0.34757	0.4516	1.6102	-0.15711	0.28088	1.3357	0.33187	1.3031	0.55281		-0.934	0.99137	0.87131	1.9074	-0.10035	0.10933	1.1778	0.21536	-0.11814	1.5261	0.77247	1.1479	1.1868
-0.59312	0.43776	0.98716	1.6117	-0.35848	0.44773	1.6013	-0.15601	0.27603	1.3292	0.3146	1.2939	0.53814		-0.93493	0.9652	0.86271	1.9001	-0.10209	0.10674	1.1642	0.2172	-0.11889	1.5202	0.75633	1.1431	1.1732
-0.59274	0.43476	0.97944	1.6033	-0.3694	0.44383	1.5924	-0.15481	0.27116	1.3226	0.29735	1.2847	0.5235		-0.93567	0.93923	0.85399	1.8928	-0.10394	0.10416	1.1504	0.21888	-0.11965	1.5141	0.74009	1.1382	1.1596
-0.59233	0.43176	0.97156	1.5948	-0.38032	0.43988	1.5833	-0.15351	0.26626	1.3159	0.2801	1.2755	0.5089		-0.93621	0.9135	0.84515	1.8855	-0.10591	0.10159	1.1365	0.22042	-0.12041	1.5079	0.72376	1.1331	1.146
-0.59191	0.42875	0.96351	1.5861	-0.39122	0.4359	1.574	-0.15211	0.26134	1.3091	0.26286	1.2662	0.49434		-0.93655	0.88799	0.83617	1.8781	-0.10799	0.099029	1.1225	0.2218	-0.12117	1.5015	0.70733	1.1279	1.1323
-0.59146	0.42575	0.95531	1.5773	-0.40211	0.43189	1.5647	-0.15063	0.2564	1.3021	0.24564	1.257	0.47982		-0.93669	0.86274	0.82707	1.8707	-0.11019	0.096475	1.1084	0.22302	-0.12194	1.495	0.6908	1.1226	1.1186
-0.591	0.42274	0.94694	1.5683	-0.41297	0.42784	1.5552	-0.14907	0.25143	1.295	0.22843	1.2477	0.46534		-0.93662	0.83774	0.81781	1.8632	-0.11249	0.093925	1.0941	0.22408	-0.12273	1.4883	0.67417	1.1172	1.1049
-0.59052	0.41973	0.9384	1.5591	-0.4238	0.42376	1.5455	-0.14743	0.24644	1.2879	0.21123	1.2384	0.4509		-0.93633	0.813	0.80841	1.8557	-0.1149	0.091374	1.0797	0.22498	-0.12352	1.4816	0.65743	1.1117	1.0912
-0.59002	0.41672	0.9297	1.5498	-0.43459	0.41964	1.5357	-0.14573	0.24143	1.2805	0.19405	1.2291	0.43651		-0.93583	0.78853	0.79886	1.848	-0.11741	0.08882	1.0652	0.22571	-0.12432	1.4747	0.6406	1.106	1.0774
-0.58951	0.41371	0.92083	1.5404	-0.44534	0.4155	1.5258	-0.14395	0.2364	1.2731	0.17689	1.2197	0.42217		-0.93512	0.76434	0.78915	1.8403	-0.12003	0.086259	1.0505	0.22628	-0.12515	1.4676	0.62367	1.1003	1.0636
-0.58899	0.41069	0.9118	1.5308	-0.45603	0.41133	1.5157	-0.14212	0.23134	1.2656	0.15976	1.2104	0.40789		-0.93418	0.74042	0.77928	1.8325	-0.12274	0.08369	1.0358	0.22669	-0.12598	1.4605	0.60663	1.0944	1.0498
-0.58846	0.40767	0.9026	1.521	-0.46667	0.40714	1.5055	-0.14022	0.22626	1.258	0.14265	1.201	0.39366		-0.93303	0.71678	0.76924	1.8246	-0.12554	0.081111	1.0209	0.22694	-0.12684	1.4533	0.58949	1.0884	1.0359
-0.58792	0.40464	0.89323	1.5111	-0.47724	0.40292	1.4951	-0.13827	0.22116	1.2503	0.12557	1.1915	0.37949		-0.93166	0.69343	0.75904	1.8166	-0.12844	0.078517	1.006	0.22702	-0.12772	1.4459	0.57225	1.0822	1.0221
-0.58736	0.40161	0.8837	1.5011	-0.48774	0.39868	1.4846	-0.13626	0.21603	1.2426	0.10852	1.182	0.36539		-0.93007	0.67036	0.74866	1.8085	-0.13142	0.075908	0.99091	0.22696	-0.12863	1.4384	0.55491	1.076	1.0082
-0.58679	0.39858	0.87401	1.4909	-0.49816	0.39442	1.474	-0.13419	0.21089	1.2347	0.091519	1.1724	0.35136		-0.92826	0.64758	0.73812	1.8003	-0.13449	0.073282	0.97573	0.22674	-0.12956	1.4309	0.53748	1.0696	0.99432
-0.58621	0.39554	0.86416	1.4806	-0.5085	0.39014	1.4632	-0.13207	0.20572	1.2267	0.074562	1.1628	0.3374		-0.92623	0.62507	0.72741	1.7919	-0.13764	0.070637	0.96045	0.22637	-0.13052	1.4232	0.51994	1.0631	0.98042
-0.58562	0.3925	0.85415	1.4701	-0.51875	0.38585	1.4523	-0.1299	0.20054	1.2187	0.057657	1.1531	0.32352		-0.92399	0.60285	0.71653	1.7834	-0.14086	0.067972	0.94507	0.22587	-0.1315	1.4155	0.50231	1.0565	0.96652
-0.58501	0.38944	0.84398	1.4595	-0.5289	0.38154	1.4413	-0.12766	0.19534	1.2106	0.040811	1.1432	0.30972		-0.92154	0.5809	0.70547	1.7747	-0.14416	0.065285	0.9296	0.22523	-0.13252	1.4077	0.48459	1.0498	0.95261
-0.58439	0.38638	0.83366	1.4487	-0.53895	0.37722	1.4301	-0.12537	0.19012	1.2024	0.024032	1.1334	0.29601		-0.91889	0.55922	0.69426	1.7659	-0.14752	0.062577	0.91402	0.22447	-0.13358	1.3997	0.46678	1.043	0.9387
-0.58375	0.38331	0.82318	1.4378	-0.54889	0.37289	1.4188	-0.12302	0.18488	1.1942	0.0073255	1.1234	0.28238		-0.91604	0.53782	0.68288	1.757	-0.15095	0.059846	0.89836	0.22359	-0.13466	1.3917	0.44888	1.036	0.92477
-0.58309	0.38022	0.81256	1.4268	-0.55872	0.36854	1.4074	-0.1206	0.17963	1.1859	-0.0092989	1.1132	0.26886		-0.91299	0.51668	0.67134	1.7478	-0.15445	0.057092	0.8826	0.2226	-0.13578	1.3836	0.43089	1.029	0.91084
-0.58241	0.37712	0.80178	1.4157	-0.56844	0.36419	1.3959	-0.11811	0.17436	1.1775	-0.025834	1.103	0.25543		-0.90976	0.4958	0.65965	1.7385	-0.158	0.054316	0.86676	0.2215	-0.13693	1.3755	0.41282	1.0219	0.8969
-0.58171	0.374	0.79087	1.4044	-0.57804	0.35983	1.3842	-0.11555	0.16909	1.1691	-0.04227	1.0926	0.24211		-0.90634	0.47517	0.64781	1.7291	-0.1616	0.051517	0.85083	0.22032	-0.13812	1.3672	0.39466	1.0147	0.88296
-0.58099	0.37086	0.77981	1.393	-0.58751	0.35547	1.3725	-0.11291	0.1638	1.1606	-0.058599	1.0821	0.22889		-0.90276	0.4548	0.63583	1.7194	-0.16526	0.048696	0.83481	0.21905	-0.13935	1.3589	0.37643	1.0074	0.869
-0.58025	0.3677	0.76862	1.3815	-0.59685	0.3511	1.3606	-0.11019	0.1585	1.152	-0.074813	1.0715	0.2158		-0.89901	0.43467	0.62372	1.7096	-0.16896	0.045854	0.81871	0.21772	-0.1406	1.3504	0.35813	0.99997	0.85504
-0.57947	0.36451	0.75729	1.3699	-0.60607	0.34672	1.3487	-0.10738	0.1532	1.1434	-0.090901	1.0607	0.20282		-0.89511	0.41478	0.61148	1.6996	-0.1727	0.042991	0.80253	0.21632	-0.14189	1.3419	0.33976	0.9925	0.84106
-0.57867	0.36129	0.74584	1.3582	-0.61515	0.34233	1.3366	-0.10448	0.14789	1.1347	-0.10686	1.0497	0.18996		-0.89106	0.39512	0.59911	1.6893	-0.17649	0.04011	0.78627	0.21486	-0.14321	1.3333	0.32132	0.98497	0.82708
-0.57784	0.35803	0.73426	1.3464	-0.62409	0.33794	1.3245	-0.10149	0.14258	1.126	-0.12267	1.0385	0.17723		-0.88688	0.37569	0.58664	1.6789	-0.18031	0.03721	0.76994	0.21337	-0.14456	1.3246	0.30282	0.97737	0.81308
-0.57697	0.35474	0.72256	1.3344	-0.6329	0.33355	1.3123	-0.098398	0.13726	1.1172	-0.13833	1.0272	0.16463		-0.88258	0.35648	0.57407	1.6683	-0.18417	0.034294	0.75353	0.21184	-0.14594	1.3159	0.28426	0.96971	0.79907
-0.57607	0.3514	0.71075	1.3224	-0.64156	0.32914	1.3	-0.095199	0.13194	1.1084	-0.15383	1.0157	0.15216		-0.87816	0.33749	0.56141	1.6575	-0.18805	0.031364	0.73704	0.21029	-0.14734	1.307	0.26564	0.962	0.78504
-0.57512	0.34802	0.69883	1.3103	-0.65008	0.32473	1.2876	-0.091893	0.12663	1.0995	-0.16917	1.004	0.13984		-0.87365	0.31871	0.54867	1.6466	-0.19197	0.028419	0.72048	0.20873	-0.14876	1.298	0.24698	0.95424	0.771
-0.57414	0.34459	0.68681	1.2981	-0.65846	0.3203	1.2751	-0.088475	0.12132	1.0906	-0.18433	0.99212	0.12765		-0.86905	0.30013	0.53586	1.6354	-0.1959	0.025463	0.70386	0.20717	-0.15019	1.289	0.22827	0.94644	0.75695
-0.57312	0.3411	0.67468	1.2858	-0.66669	0.31586	1.2626	-0.084942	0.11602	1.0816	-0.1993	0.98004	0.11561		-0.86438	0.28175	0.52299	1.624	-0.19986	0.022496	0.68716	0.20561	-0.15164	1.2798	0.20952	0.9386	0.74287
-0.57205	0.33756	0.66247	1.2735	-0.67478	0.3114	1.2501	-0.081291	0.11072	1.0726	-0.21409	0.96777	0.10372		-0.85964	0.26357	0.51008	1.6125	-0.20384	0.01952	0.6704	0.20407	-0.1531	1.2705	0.19073	0.93072	0.72878
-0.57093	0.33395	0.65017	1.2611	-0.68272	0.30693	1.2375	-0.077522	0.10543	1.0635	-0.22869	0.9553	0.091972		-0.85484	0.24558	0.49713	1.6007	-0.20783	0.016537	0.65356	0.20255	-0.15456	1.2612	0.17191	0.92282	0.71467
-0.56977	0.33028	0.63779	1.2486	-0.69051	0.30243	1.2248	-0.073633	0.10015	1.0543	-0.24308	0.94263	0.080379		-0.85001	0.22777	0.48416	1.5888	-0.21183	0.013547	0.63667	0.20106	-0.15602	1.2517	0.15306	0.9149	0.70055
-0.56856	0.32654	0.62533	1.2361	-0.69815	0.29791	1.2121	-0.069624	0.094888	1.0452	-0.25727	0.92976	0.068938		-0.84516	0.21014	0.47117	1.5768	-0.21585	0.010551	0.61971	0.1996	-0.15748	1.2421	0.13419	0.90696	0.68641
-0.56729	0.32273	0.61281	1.2235	-0.70565	0.29336	1.1994	-0.065495	0.089637	1.0359	-0.27124	0.9167	0.057651		-0.84028	0.19269	0.45819	1.5645	-0.21987	0.0075509	0.60269	0.19819	-0.15892	1.2323	0.11531	0.899	0.67225
-0.56597	0.31885	0.60023	1.2109	-0.71299	0.28878	1.1866	-0.061247	0.084401	1.0267	-0.28501	0.90345	0.046519		-0.8354	0.17541	0.44523	1.5521	-0.22391	0.0045467	0.5856	0.19683	-0.16034	1.2225	0.096415	0.89103	0.65808
-0.5646	0.31489	0.5876	1.1982	-0.72019	0.28416	1.1738	-0.056883	0.079183	1.0173	-0.29855	0.89	0.035543		-0.83053	0.1583	0.43229	1.5396	-0.22794	0.001539	0.56845	0.19551	-0.16175	1.2125	0.077516	0.88306	0.64391
-0.56317	0.31084	0.57492	1.1855	-0.72724	0.2795	1.161	-0.052405	0.073982	1.008	-0.31189	0.87637	0.024722		-0.82568	0.14135	0.41938	1.5269	-0.23198	-0.0014724	0.55125	0.19426	-0.16312	1.2023	0.05862	0.87509	0.62972
-0.56169	0.30672	0.56221	1.1728	-0.73415	0.27479	1.1482	-0.047818	0.0688	0.99853	-0.325	0.86256	0.014056		-0.82085	0.12457	0.40653	1.514	-0.23602	-0.0044875	0.53398	0.19306	-0.16446	1.1921	0.039733	0.86711	0.61553
-0.56015	0.30252	0.54947	1.1601	-0.7409	0.27004	1.1353	-0.043125	0.063638	0.98905	-0.33789	0.84856	0.0035447		-0.81606	0.10794	0.39373	1.501	-0.24006	-0.0075069	0.51666	0.19192	-0.16576	1.1816	0.020862	0.85914	0.60133
-0.55855	0.29823	0.5367	1.1473	-0.74751	0.26524	1.1225	-0.038332	0.058497	0.97953	-0.35056	0.8344	-0.0068122		-0.81132	0.091461	0.38101	1.4879	-0.24409	-0.010531	0.49928	0.19084	-0.16701	1.1711	0.0020139	0.85116	0.58714
-0.5569	0.29386	0.52391	1.1346	-0.75398	0.26038	1.1096	-0.033445	0.053376	0.96996	-0.36301	0.82008	-0.017016		-0.80663	0.075135	0.36837	1.4747	-0.24812	-0.013562	0.48184	0.18983	-0.16821	1.1604	-0.016803	0.8432	0.57295
-0.55518	0.28941	0.51112	1.1218	-0.76029	0.25546	1.0967	-0.028472	0.048278	0.96034	-0.37525	0.80559	-0.027069		-0.802	0.058958	0.35582	1.4614	-0.25215	-0.016601	0.46435	0.18888	-0.16935	1.1495	-0.03558	0.83524	0.55878
-0.55341	0.28488	0.49833	1.1091	-0.76646	0.25048	1.0838	-0.02342	0.043201	0.95067	-0.38727	0.79096	-0.036971		-0.79744	0.042927	0.34337	1.448	-0.25618	-0.019649	0.4468	0.18798	-0.17043	1.1385	-0.054309	0.82729	0.54462
-0.55158	0.28027	0.48555	1.0963	-0.77249	0.24543	1.071	-0.018296	0.038146	0.94096	-0.39908	0.77619	-0.046725		-0.79296	0.027039	0.33104	1.4345	-0.26019	-0.022708	0.4292	0.18715	-0.17144	1.1273	-0.072982	0.81935	0.53049
-0.5497	0.27558	0.47278	1.0835	-0.77836	0.24032	1.0581	-0.013111	0.033112	0.9312	-0.41068	0.76129	-0.056332		-0.78855	0.011294	0.31882	1.421	-0.2642	-0.025782	0.41155	0.18638	-0.17238	1.116	-0.091588	0.81142	0.51639
-0.54775	0.27082	0.46003	1.0708	-0.78409	0.23513	1.0452	-0.0078741	0.0281	0.9214	-0.42208	0.74626	-0.065796		-0.78424	-0.00431	0.30674	1.4073	-0.26821	-0.028871	0.39385	0.18565	-0.17324	1.1045	-0.11012	0.8035	0.50232
-0.54575	0.26598	0.44731	1.0581	-0.78967	0.22988	1.0323	-0.0025949	0.023109	0.91156	-0.43327	0.73112	-0.075117		-0.78001	-0.019774	0.29479	1.3936	-0.2722	-0.03198	0.3761	0.18498	-0.17403	1.0929	-0.12856	0.79558	0.4883
-0.5437	0.26107	0.43463	1.0454	-0.79511	0.22455	1.0194	0.0027155	0.018138	0.90167	-0.44426	0.71589	-0.084298		-0.77588	-0.0351	0.28299	1.3799	-0.27619	-0.035111	0.3583	0.18435	-0.17473	1.0811	-0.14691	0.78768	0.47433
-0.54159	0.2561	0.42199	1.0327	-0.8004	0.21915	1.0065	0.0080463	0.013188	0.89175	-0.45506	0.70056	-0.093342		-0.77184	-0.050286	0.27134	1.3661	-0.28017	-0.038268	0.34045	0.18376	-0.17534	1.0692	-0.16516	0.77979	0.46042
-0.53943	0.25106	0.4094	1.02	-0.80553	0.21367	0.99365	0.013386	0.008256	0.88179	-0.46567	0.68515	-0.10225		-0.7679	-0.065333	0.25984	1.3523	-0.28414	-0.041453	0.32256	0.18321	-0.17586	1.0571	-0.18328	0.7719	0.44658
-0.53723	0.24596	0.39687	1.0074	-0.81052	0.20812	0.98076	0.018722	0.0033425	0.87179	-0.4761	0.66968	-0.11103		-0.76406	-0.080241	0.2485	1.3385	-0.28811	-0.044669	0.30463	0.18269	-0.17629	1.0449	-0.20128	0.76402	0.43281
-0.53497	0.2408	0.38441	0.99479	-0.81535	0.20249	0.96787	0.024044	-0.0015538	0.86177	-0.48635	0.65414	-0.11967		-0.76031	-0.095008	0.23732	1.3247	-0.29206	-0.04792	0.28666	0.18219	-0.17663	1.0325	-0.21914	0.75615	0.41913
-0.53267	0.2356	0.37202	0.98222	-0.82004	0.1968	0.95497	0.029338	-0.0064336	0.85171	-0.49642	0.63857	-0.12819		-0.75667	-0.10963	0.22631	1.3109	-0.29601	-0.05121	0.26865	0.18171	-0.17687	1.02	-0.23684	0.74829	0.40554
-0.53032	0.23035	0.35971	0.96968	-0.82456	0.19104	0.94207	0.034593	-0.011298	0.84162	-0.50632	0.62296	-0.13658		-0.75312	-0.12412	0.21547	1.297	-0.29994	-0.05454	0.25062	0.18125	-0.17702	1.0073	-0.25439	0.74043	0.39205
-0.52793	0.22506	0.34749	0.95717	-0.82893	0.18521	0.92916	0.039796	-0.016148	0.83151	-0.51606	0.60733	-0.14485		-0.74967	-0.13845	0.2048	1.2833	-0.30387	-0.057915	0.23255	0.18079	-0.17707	0.99456	-0.27176	0.73258	0.37867
-0.52551	0.21972	0.33536	0.94469	-0.83315	0.17931	0.91624	0.044935	-0.020985	0.82138	-0.52564	0.5917	-0.15299		-0.74631	-0.15264	0.19429	1.2695	-0.30779	-0.061337	0.21445	0.18033	-0.17703	0.98165	-0.28895	0.72473	0.36541
-0.52305	0.21436	0.32334	0.93225	-0.8372	0.17336	0.9033	0.049997	-0.025809	0.81123	-0.53506	0.57607	-0.16102		-0.74304	-0.16668	0.18396	1.2558	-0.3117	-0.064808	0.19634	0.17987	-0.17689	0.96862	-0.30594	0.71688	0.35228
-0.52056	0.20896	0.31143	0.91983	-0.84109	0.16735	0.89036	0.054971	-0.030621	0.80107	-0.54432	0.56046	-0.16892		-0.73986	-0.18056	0.17379	1.2421	-0.31559	-0.068331	0.17821	0.17939	-0.17665	0.95547	-0.32273	0.70903	0.33929
-0.51803	0.20354	0.29963	0.90745	-0.84481	0.16129	0.8774	0.059845	-0.035421	0.79089	-0.55344	0.54488	-0.17671		-0.73677	-0.19429	0.16378	1.2285	-0.31948	-0.071908	0.16006	0.1789	-0.17632	0.94222	-0.3393	0.70118	0.32645
-0.51549	0.1981	0.28796	0.8951	-0.84836	0.15519	0.86442	0.064606	-0.040211	0.7807	-0.56241	0.52934	-0.18437		-0.73375	-0.20785	0.15393	1.2149	-0.32335	-0.07554	0.14191	0.17839	-0.1759	0.92885	-0.35565	0.69333	0.31377
-0.51292	0.19264	0.27642	0.88278	-0.85175	0.14905	0.85142	0.069243	-0.044991	0.7705	-0.57124	0.51386	-0.19193		-0.73082	-0.22125	0.14424	1.2014	-0.32721	-0.079229	0.12375	0.17785	-0.1754	0.91539	-0.37176	0.68547	0.30125
-0.51033	0.18717	0.26502	0.87048	-0.85496	0.14287	0.8384	0.073746	-0.04976	0.7603	-0.57994	0.49844	-0.19936		-0.72795	-0.23448	0.13469	1.188	-0.33106	-0.082976	0.1056	0.17728	-0.1748	0.90184	-0.38763	0.67761	0.2889
-0.50773	0.18168	0.25377	0.85821	-0.85799	0.13667	0.82536	0.078104	-0.05452	0.7501	-0.58849	0.48311	-0.20668		-0.72514	-0.24754	0.12528	1.1746	-0.33489	-0.08678	0.087454	0.17667	-0.17412	0.8882	-0.40324	0.66975	0.27674
-0.50511	0.17618	0.24268	0.84597	-0.86084	0.13045	0.8123	0.082307	-0.059269	0.7399	-0.59691	0.46786	-0.21389		-0.7224	-0.26042	0.11601	1.1614	-0.3387	-0.090642	0.069324	0.17603	-0.17336	0.87448	-0.41859	0.66187	0.26478
-0.50249	0.17068	0.23174	0.83375	-0.86352	0.12421	0.79921	0.086345	-0.064007	0.72971	-0.6052	0.45272	-0.22097		-0.7197	-0.27312	0.10686	1.1482	-0.3425	-0.094561	0.051215	0.17534	-0.17252	0.86068	-0.43367	0.65399	0.25301
-0.49987	0.16517	0.22098	0.82154	-0.866	0.11797	0.78609	0.09021	-0.068734	0.71952	-0.61336	0.43769	-0.22794		-0.71706	-0.28563	0.097829	1.1351	-0.34627	-0.098537	0.033133	0.17461	-0.17161	0.84681	-0.44848	0.64609	0.24145
-0.49724	0.15965	0.21039	0.80936	-0.8683	0.11173	0.77295	0.093892	-0.07345	0.70934	-0.62139	0.42279	-0.23479		-0.71446	-0.29795	0.088902	1.1221	-0.35002	-0.10257	0.015085	0.17383	-0.17062	0.83288	-0.463	0.63817	0.23011
-0.49461	0.15414	0.19999	0.79719	-0.87041	0.1055	0.75978	0.097385	-0.078152	0.69918	-0.62929	0.40802	-0.24153		-0.71189	-0.31007	0.080072	1.1092	-0.35374	-0.10665	-0.0029229	0.17301	-0.16957	0.81889	-0.47724	0.63024	0.21899
-0.49199	0.14862	0.18978	0.78503	-0.87232	0.099292	0.74658	0.10068	-0.08284	0.68903	-0.63706	0.3934	-0.24814		-0.70935	-0.322	0.071326	1.0964	-0.35744	-0.11079	-0.020883	0.17213	-0.16845	0.80484	-0.49119	0.62229	0.20811
-0.48938	0.1431	0.17978	0.77289	-0.87404	0.093103	0.73336	0.10378	-0.087512	0.6789	-0.64471	0.37893	-0.25463		-0.70683	-0.33373	0.062653	1.0837	-0.3611	-0.11497	-0.038789	0.1712	-0.16728	0.79074	-0.50485	0.61431	0.19746
-0.48679	0.13758	0.16997	0.76075	-0.87556	0.086946	0.7201	0.10666	-0.092167	0.66879	-0.65223	0.36463	-0.261		-0.70432	-0.34525	0.054043	1.0711	-0.36473	-0.1192	-0.056633	0.17022	-0.16605	0.7766	-0.5182	0.60631	0.18706
-0.4842	0.13206	0.16038	0.74862	-0.87688	0.080827	0.70683	0.10934	-0.096802	0.65869	-0.65962	0.35049	-0.26725		-0.70182	-0.35656	0.045484	1.0586	-0.36831	-0.12347	-0.074408	0.1692	-0.16476	0.76241	-0.53126	0.59827	0.17691
-0.48164	0.12654	0.15102	0.7365	-0.878	0.074753	0.69353	0.11179	-0.10142	0.64862	-0.66688	0.33653	-0.27337		-0.69932	-0.36766	0.036963	1.0462	-0.37186	-0.12778	-0.092107	0.16812	-0.16344	0.74818	-0.54401	0.5902	0.16701
-0.47909	0.12102	0.14187	0.72438	-0.87891	0.068731	0.6802	0.11403	-0.10601	0.63858	-0.67401	0.32275	-0.27936		-0.69682	-0.37854	0.028469	1.0339	-0.37536	-0.13213	-0.10972	0.16699	-0.16207	0.73392	-0.55646	0.58209	0.15738
-0.47657	0.1155	0.13296	0.71226	-0.87962	0.062767	0.66686	0.11605	-0.11058	0.62856	-0.68102	0.30917	-0.28522		-0.6943	-0.38921	0.019992	1.0217	-0.37881	-0.1365	-0.12725	0.16581	-0.16066	0.71962	-0.5686	0.57394	0.14801
-0.47407	0.10998	0.12429	0.70014	-0.88013	0.056867	0.6535	0.11785	-0.11512	0.61856	-0.68789	0.29577	-0.29095		-0.69176	-0.39967	0.01152	1.0095	-0.38221	-0.1409	-0.14468	0.16459	-0.15921	0.7053	-0.58044	0.56575	0.13891
-0.47159	0.10447	0.11586	0.68801	-0.88042	0.051036	0.64012	0.11943	-0.11963	0.60859	-0.69463	0.28257	-0.29655		-0.68919	-0.4099	0.003042	0.99752	-0.38555	-0.14533	-0.162	0.16332	-0.15774	0.69095	-0.59198	0.5575	0.13009
-0.46915	0.09895	0.10767	0.67589	-0.88052	0.045279	0.62672	0.12079	-0.1241	0.59865	-0.70123	0.26958	-0.30201		-0.68658	-0.41992	-0.0054511	0.98558	-0.38883	-0.14977	-0.17921	0.16201	-0.15624	0.67657	-0.60322	0.54919	0.12154
-0.46673	0.093435	0.099738	0.66375	-0.8804	0.039601	0.61332	0.12193	-0.12855	0.58873	-0.70769	0.25678	-0.30734		-0.68394	-0.42972	-0.013969	0.97373	-0.39205	-0.15422	-0.1963	0.16066	-0.15472	0.66217	-0.61416	0.54082	0.11327
-0.46435	0.087922	0.092057	0.65162	-0.88008	0.034006	0.59991	0.12286	-0.13295	0.57884	-0.71401	0.24418	-0.31253		-0.68124	-0.4393	-0.022519	0.96196	-0.39519	-0.15868	-0.21326	0.15927	-0.15318	0.64776	-0.62479	0.53239	0.10528
-0.46199	0.082412	0.084633	0.63948	-0.87955	0.028498	0.58649	0.12358	-0.13732	0.56898	-0.72019	0.23179	-0.31759		-0.67849	-0.44867	-0.03111	0.95026	-0.39826	-0.16315	-0.23009	0.15785	-0.15163	0.63332	-0.63514	0.52388	0.097565
-0.45967	0.076905	0.077467	0.62734	-0.87882	0.023079	0.57307	0.12409	-0.14165	0.55914	-0.72622	0.2196	-0.3225		-0.67568	-0.45782	-0.039747	0.93864	-0.40125	-0.16761	-0.24678	0.1564	-0.15007	0.61887	-0.64519	0.5153	0.090134
-0.45738	0.071403	0.070561	0.61519	-0.87789	0.017753	0.55966	0.12441	-0.14594	0.54933	-0.7321	0.2076	-0.32728		-0.67279	-0.46676	-0.048437	0.92709	-0.40415	-0.17207	-0.26332	0.15492	-0.14851	0.60441	-0.65494	0.50663	0.082982
-0.45512	0.065909	0.063915	0.60304	-0.87675	0.012521	0.54625	0.12453	-0.15018	0.53954	-0.73782	0.1958	-0.33192		-0.66984	-0.47549	-0.057183	0.9156	-0.40697	-0.17652	-0.27971	0.15341	-0.14694	0.58994	-0.66442	0.49788	0.076111
-0.45289	0.060423	0.05753	0.59088	-0.87542	0.0073844	0.53285	0.12448	-0.15437	0.52977	-0.74339	0.1842	-0.33641		-0.6668	-0.48401	-0.065988	0.90417	-0.4097	-0.18096	-0.29594	0.15188	-0.14538	0.57546	-0.67361	0.48903	0.069517
-0.4507	0.054949	0.051404	0.57873	-0.8739	0.002345	0.51947	0.12425	-0.15852	0.52003	-0.74879	0.17278	-0.34076		-0.66367	-0.49232	-0.074855	0.89279	-0.41234	-0.18538	-0.312	0.15033	-0.14382	0.56098	-0.68252	0.48009	0.063199
-0.44854	0.049488	0.045536	0.56657	-0.87218	-0.0025971	0.50611	0.12385	-0.16262	0.5103	-0.75403	0.16155	-0.34498		-0.66045	-0.50044	-0.083782	0.88146	-0.41487	-0.18978	-0.32789	0.14876	-0.14227	0.54649	-0.69116	0.47105	0.057154
-0.44641	0.044045	0.039925	0.55442	-0.87028	-0.0074417	0.49278	0.1233	-0.16666	0.5006	-0.7591	0.15049	-0.34905		-0.65713	-0.50835	-0.092771	0.87018	-0.4173	-0.19416	-0.3436	0.14717	-0.14073	0.532	-0.69952	0.4619	0.05138
-0.44431	0.038621	0.034566	0.54227	-0.86819	-0.012189	0.47947	0.12262	-0.17066	0.49091	-0.76399	0.1396	-0.35299		-0.65371	-0.51607	-0.10182	0.85893	-0.41963	-0.19851	-0.35913	0.14557	-0.1392	0.51751	-0.70762	0.45264	0.045872
-0.44224	0.033222	0.029457	0.53014	-0.86592	-0.01684	0.4662	0.1218	-0.1746	0.48123	-0.7687	0.12888	-0.35678		-0.65018	-0.52361	-0.11092	0.84772	-0.42185	-0.20283	-0.37446	0.14395	-0.1377	0.50302	-0.71546	0.44327	0.040628
-0.4402	0.02785	0.024594	0.51801	-0.86348	-0.021396	0.45296	0.12086	-0.1785	0.47157	-0.77322	0.11831	-0.36044		-0.64653	-0.53095	-0.12007	0.83654	-0.42395	-0.20711	-0.38959	0.14233	-0.13622	0.48855	-0.72304	0.43378	0.035642
-0.43818	0.02251	0.01997	0.50589	-0.86087	-0.025858	0.43977	0.11982	-0.18233	0.46192	-0.77756	0.1079	-0.36396		-0.64277	-0.53812	-0.12927	0.82538	-0.42594	-0.21137	-0.40452	0.14069	-0.13476	0.47408	-0.73036	0.42418	0.03091
-0.4362	0.017206	0.015582	0.4938	-0.8581	-0.030229	0.42663	0.11869	-0.18612	0.45227	-0.7817	0.09762	-0.36735		-0.63889	-0.5451	-0.1385	0.81425	-0.4278	-0.21559	-0.41925	0.13905	-0.13333	0.45962	-0.73744	0.41446	0.026428
-0.43423	0.011942	0.011423	0.48172	-0.85517	-0.034509	0.41354	0.11748	-0.18985	0.44263	-0.78564	0.087479	-0.3706		-0.63488	-0.55191	-0.14776	0.80313	-0.42955	-0.21976	-0.43376	0.1374	-0.13193	0.44517	-0.74427	0.40461	0.022189
-0.43229	0.0067231	0.0074859	0.46967	-0.85208	-0.038702	0.40051	0.11621	-0.19353	0.43299	-0.78938	0.077463	-0.37371		-0.63074	-0.55854	-0.15704	0.79202	-0.43117	-0.2239	-0.44805	0.13574	-0.13056	0.43075	-0.75086	0.39465	0.018189
-0.43037	0.0015538	0.0037644	0.45764	-0.84885	-0.04281	0.38754	0.11489	-0.19716	0.42335	-0.79291	0.067564	-0.3767		-0.62647	-0.565	-0.16633	0.78093	-0.43267	-0.228	-0.46211	0.13408	-0.12923	0.41634	-0.75721	0.38456	0.014422
-0.42847	-0.0035615	0.00025094	0.44565	-0.84548	-0.046835	0.37464	0.11353	-0.20073	0.41371	-0.79622	0.057775	-0.37955		-0.62207	-0.5713	-0.17562	0.76984	-0.43403	-0.23206	-0.47595	0.13241	-0.12794	0.40195	-0.76333	0.37435	0.010882
-0.42658	-0.0086182	-0.0030623	0.4337	-0.84198	-0.050781	0.36181	0.11215	-0.20425	0.40406	-0.79933	0.048088	-0.38227		-0.61753	-0.57743	-0.18489	0.75875	-0.43527	-0.23607	-0.48955	0.13074	-0.12668	0.38759	-0.76923	0.36402	0.007564
-0.42471	-0.013612	-0.0061833	0.42179	-0.83835	-0.054649	0.34906	0.11076	-0.20772	0.3944	-0.80221	0.038495	-0.38486		-0.61284	-0.58339	-0.19414	0.74766	-0.43637	-0.24004	-0.50291	0.12906	-0.12547	0.37326	-0.7749	0.35358	0.0044623
-0.42285	-0.018538	-0.0091205	0.40992	-0.8346	-0.058443	0.33638	0.10937	-0.21114	0.38474	-0.80486	0.028989	-0.38733		-0.60802	-0.58918	-0.20336	0.73658	-0.43734	-0.24396	-0.51602	0.12737	-0.12429	0.35896	-0.78036	0.34302	0.001571
-0.421	-0.023393	-0.011882	0.3981	-0.83074	-0.062166	0.32379	0.108	-0.2145	0.37506	-0.80729	0.019563	-0.38967		-0.60306	-0.59481	-0.21252	0.72549	-0.43818	-0.24784	-0.52888	0.12569	-0.12317	0.34469	-0.7856	0.33236	-0.0011155
-0.41915	-0.028172	-0.014478	0.38633	-0.82678	-0.06582	0.31128	0.10666	-0.21782	0.36536	-0.80949	0.010211	-0.39188		-0.59795	-0.60027	-0.22161	0.7144	-0.43887	-0.25167	-0.54149	0.12399	-0.12209	0.33046	-0.79063	0.32159	-0.0036028
-0.41731	-0.032872	-0.016915	0.37463	-0.82271	-0.069407	0.29887	0.10535	-0.22108	0.35565	-0.81145	0.00092739	-0.39397		-0.59269	-0.60557	-0.23063	0.70331	-0.43943	-0.25546	-0.55385	0.12229	-0.12106	0.31626	-0.79545	0.31071	-0.0058962
-0.41547	-0.03749	-0.019204	0.36298	-0.81855	-0.07293	0.28655	0.1041	-0.2243	0.34593	-0.81318	-0.0082938	-0.39593		-0.58729	-0.61069	-0.23956	0.69221	-0.43985	-0.25919	-0.56593	0.12059	-0.12008	0.30211	-0.80008	0.29975	-0.008001
-0.41362	-0.042021	-0.021352	0.35141	-0.8143	-0.076392	0.27433	0.10289	-0.22746	0.33618	-0.81467	-0.017457	-0.39777		-0.58174	-0.61563	-0.24839	0.68111	-0.44013	-0.26287	-0.57775	0.11887	-0.11915	0.28801	-0.8045	0.2887	-0.0099225
-0.41177	-0.046464	-0.023369	0.3399	-0.80997	-0.079795	0.26221	0.10176	-0.23058	0.32641	-0.81591	-0.026566	-0.39949		-0.57605	-0.6204	-0.2571	0.67001	-0.44027	-0.26651	-0.5893	0.11716	-0.11827	0.27396	-0.80873	0.27757	-0.011666
-0.40991	-0.050816	-0.025263	0.32847	-0.80557	-0.083139	0.25019	0.10069	-0.23365	0.31662	-0.81692	-0.035624	-0.40109		-0.5702	-0.62498	-0.26568	0.6589	-0.44027	-0.27009	-0.60057	0.11543	-0.11744	0.25995	-0.81276	0.26636	-0.013235
-0.40804	-0.055075	-0.027043	0.31711	-0.8011	-0.086428	0.23827	0.099701	-0.23666	0.30681	-0.81768	-0.044635	-0.40257		-0.56421	-0.62937	-0.27411	0.6478	-0.44013	-0.27362	-0.61156	0.1137	-0.11667	0.24601	-0.81661	0.2551	-0.014637
-0.40615	-0.059239	-0.028717	0.30584	-0.79656	-0.089661	0.22647	0.098793	-0.23963	0.29698	-0.81819	-0.053599	-0.40392		-0.55808	-0.63357	-0.2824	0.63669	-0.43984	-0.27709	-0.62227	0.11197	-0.11595	0.23212	-0.82026	0.24378	-0.015874
-0.40424	-0.063306	-0.030294	0.29465	-0.79197	-0.092842	0.21477	0.09797	-0.24254	0.28712	-0.81846	-0.062519	-0.40515		-0.55179	-0.63757	-0.29052	0.62559	-0.43942	-0.28051	-0.63269	0.11023	-0.11529	0.21831	-0.82374	0.23242	-0.016951
-0.40231	-0.067275	-0.03178	0.28354	-0.78732	-0.095969	0.20318	0.097232	-0.2454	0.27724	-0.81849	-0.071395	-0.40627		-0.54536	-0.64136	-0.29846	0.6145	-0.43884	-0.28386	-0.64282	0.10849	-0.11469	0.20456	-0.82703	0.22102	-0.017874
-0.40035	-0.071146	-0.033185	0.27253	-0.78262	-0.099045	0.19171	0.096582	-0.24821	0.26734	-0.81827	-0.080227	-0.40726		-0.53879	-0.64493	-0.30622	0.60342	-0.43813	-0.28716	-0.65266	0.10675	-0.11414	0.19088	-0.83013	0.20961	-0.018646
-0.39836	-0.074918	-0.034514	0.26162	-0.77788	-0.10207	0.18034	0.096019	-0.25096	0.25742	-0.81781	-0.089014	-0.40814		-0.53207	-0.64828	-0.31379	0.59235	-0.43727	-0.29039	-0.6622	0.105	-0.11364	0.17729	-0.83306	0.19818	-0.019272
-0.39633	-0.078591	-0.035775	0.25079	-0.7731	-0.10504	0.16909	0.095542	-0.25366	0.24748	-0.8171	-0.097755	-0.40889		-0.5252	-0.6514	-0.32115	0.58131	-0.43627	-0.29356	-0.67145	0.10326	-0.1132	0.16378	-0.8358	0.18676	-0.019756
-0.39426	-0.082165	-0.036975	0.24007	-0.76828	-0.10796	0.15796	0.095148	-0.2563	0.23752	-0.81615	-0.10645	-0.40953		-0.5182	-0.65428	-0.32831	0.57028	-0.43512	-0.29666	-0.68039	0.10152	-0.11282	0.15036	-0.83836	0.17535	-0.020103
-0.39215	-0.085641	-0.03812	0.22945	-0.76342	-0.11083	0.14694	0.094833	-0.25888	0.22755	-0.81496	-0.11509	-0.41005		-0.51105	-0.65692	-0.33524	0.55928	-0.43383	-0.29968	-0.68903	0.099779	-0.11249	0.13704	-0.84074	0.16396	-0.020318
-0.39	-0.089019	-0.039215	0.21894	-0.75853	-0.11364	0.13604	0.094593	-0.26139	0.21756	-0.81354	-0.12368	-0.41045		-0.50376	-0.65929	-0.34195	0.54831	-0.4324	-0.30263	-0.69737	0.098046	-0.11221	0.12383	-0.84293	0.15261	-0.020405
-0.38779	-0.092299	-0.040267	0.20853	-0.7536	-0.11639	0.12525	0.094424	-0.26384	0.20756	-0.81187	-0.1322	-0.41073		-0.49633	-0.66141	-0.34844	0.53737	-0.43081	-0.3055	-0.7054	0.096322	-0.11199	0.11072	-0.84494	0.14131	-0.02037
-0.38553	-0.095483	-0.041279	0.19822	-0.74864	-0.1191	0.11457	0.094319	-0.26622	0.19756	-0.80998	-0.14067	-0.41089		-0.48877	-0.66325	-0.35468	0.52648	-0.42909	-0.30828	-0.71312	0.094609	-0.11182	0.097742	-0.84676	0.13008	-0.020217
-0.38321	-0.098572	-0.042257	0.18803	-0.74366	-0.12174	0.10402	0.094272	-0.26853	0.18755	-0.80785	-0.14907	-0.41093		-0.48107	-0.66481	-0.36069	0.51564	-0.42721	-0.31098	-0.72053	0.092909	-0.1117	0.084888	-0.84838	0.11892	-0.019953
-0.38083	-0.10157	-0.043205	0.17795	-0.73864	-0.12432	0.093575	0.094277	-0.27077	0.17754	-0.80549	-0.15739	-0.41086		-0.47324	-0.66608	-0.36645	0.50484	-0.42519	-0.31358	-0.72763	0.091225	-0.11162	0.072169	-0.84981	0.10785	-0.019582
-0.37838	-0.10447	-0.044126	0.16799	-0.73359	-0.12684	0.08325	0.094326	-0.27292	0.16753	-0.80291	-0.16564	-0.41067		-0.46527	-0.66706	-0.37197	0.4941	-0.42303	-0.31608	-0.73443	0.08956	-0.1116	0.059595	-0.85104	0.096872	-0.019112
-0.37586	-0.10728	-0.045023	0.15814	-0.72851	-0.12929	0.073042	0.094413	-0.275	0.15753	-0.8001	-0.1738	-0.41036		-0.45718	-0.66774	-0.37723	0.48343	-0.42072	-0.31849	-0.74091	0.087916	-0.11161	0.047174	-0.85206	0.086011	-0.018548
-0.37328	-0.11	-0.0459	0.14841	-0.72339	-0.13168	0.062951	0.09453	-0.27698	0.14754	-0.79708	-0.18187	-0.40994		-0.44895	-0.66811	-0.38224	0.47282	-0.41826	-0.32078	-0.74708	0.086297	-0.11167	0.034915	-0.85287	0.075274	-0.017898
-0.37062	-0.11263	-0.046759	0.13881	-0.71824	-0.134	0.052978	0.09467	-0.27888	0.13757	-0.79383	-0.18983	-0.40939		-0.44061	-0.66817	-0.387	0.46228	-0.41565	-0.32296	-0.75294	0.084705	-0.11177	0.022828	-0.85345	0.064672	-0.017168
-0.36788	-0.11518	-0.047601	0.12932	-0.71305	-0.13624	0.043123	0.094828	-0.28068	0.12763	-0.79037	-0.19769	-0.40873		-0.43214	-0.66791	-0.39149	0.45182	-0.41289	-0.32502	-0.75848	0.083144	-0.1119	0.010922	-0.85382	0.054217	-0.016366
-0.36506	-0.11764	-0.048427	0.11996	-0.70782	-0.13841	0.033387	0.094996	-0.28239	0.11771	-0.7867	-0.20544	-0.40795		-0.42355	-0.66732	-0.39572	0.44144	-0.40999	-0.32696	-0.76372	0.081614	-0.11206	-0.00079424	-0.85395	0.04392	-0.0155
-0.36216	-0.12001	-0.049239	0.11073	-0.70255	-0.14049	0.023773	0.09517	-0.28399	0.10782	-0.78283	-0.21306	-0.40706		-0.41485	-0.6664	-0.39969	0.43115	-0.40694	-0.32877	-0.76864	0.08012	-0.11226	-0.012311	-0.85384	0.033792	-0.014578
-0.35918	-0.1223	-0.050037	0.10164	-0.69723	-0.14249	0.014281	0.095343	-0.28548	0.097977	-0.77874	-0.22056	-0.40605		-0.40604	-0.66515	-0.40339	0.42096	-0.40374	-0.33044	-0.77326	0.078664	-0.11247	-0.023619	-0.85349	0.023841	-0.013608
-0.35611	-0.1245	-0.050819	0.092671	-0.69186	-0.1444	0.0049129	0.095512	-0.28686	0.088178	-0.77445	-0.22791	-0.40491		-0.39712	-0.66356	-0.40683	0.41086	-0.40039	-0.33197	-0.77756	0.077246	-0.11271	-0.034709	-0.85288	0.014079	-0.012598
-0.35295	-0.12662	-0.051587	0.083842	-0.68643	-0.14622	-0.0043283	0.095674	-0.28812	0.078432	-0.76996	-0.23512	-0.40366		-0.3881	-0.66163	-0.40999	0.40086	-0.3969	-0.33335	-0.78155	0.07587	-0.11297	-0.045572	-0.852	0.0045145	-0.011558
-0.34971	-0.12866	-0.052337	0.075153	-0.68094	-0.14794	-0.01344	0.095825	-0.28927	0.068745	-0.76527	-0.24217	-0.40229		-0.37898	-0.65936	-0.41287	0.39098	-0.39326	-0.33457	-0.78523	0.074537	-0.11324	-0.0562	-0.85086	-0.0048438	-0.010495
-0.34637	-0.13061	-0.053068	0.066607	-0.67539	-0.14957	-0.02242	0.095963	-0.29028	0.059127	-0.76039	-0.24905	-0.4008		-0.36977	-0.65674	-0.41548	0.3812	-0.38947	-0.33564	-0.78859	0.073247	-0.11351	-0.066584	-0.84943	-0.013988	-0.0094193
-0.34295	-0.13248	-0.053779	0.058207	-0.66977	-0.15108	-0.031264	0.096089	-0.29117	0.049583	-0.7553	-0.25576	-0.39918		-0.36047	-0.65377	-0.4178	0.37154	-0.38553	-0.33654	-0.79165	0.072003	-0.11379	-0.076715	-0.84771	-0.022909	-0.0083381
-0.33943	-0.13426	-0.054465	0.049957	-0.66407	-0.15249	-0.039969	0.096202	-0.29192	0.040123	-0.75002	-0.26228	-0.39744		-0.35109	-0.65046	-0.41984	0.362	-0.38145	-0.33727	-0.79438	0.070805	-0.11407	-0.086586	-0.8457	-0.031601	-0.00726
-0.33582	-0.13596	-0.055124	0.041861	-0.6583	-0.15379	-0.048529	0.096302	-0.29253	0.030755	-0.74455	-0.26861	-0.39557		-0.34163	-0.64679	-0.42159	0.35259	-0.37723	-0.33782	-0.79681	0.069652	-0.11434	-0.09619	-0.84338	-0.040055	-0.0061929
-0.33212	-0.13757	-0.055751	0.033922	-0.65243	-0.15496	-0.056942	0.096392	-0.29299	0.021488	-0.73889	-0.27474	-0.39358		-0.3321	-0.64277	-0.42304	0.3433	-0.37286	-0.33819	-0.79891	0.068546	-0.1146	-0.10552	-0.84074	-0.048267	-0.0051444
-0.32832	-0.1391	-0.056342	0.026145	-0.64648	-0.15601	-0.0652	0.096474	-0.29331	0.012332	-0.73303	-0.28065	-0.39145		-0.32251	-0.63839	-0.42419	0.33415	-0.36835	-0.33836	-0.8007	0.067486	-0.11484	-0.11457	-0.83779	-0.056229	-0.0041215
-0.32444	-0.14053	-0.056892	0.018533	-0.64042	-0.15694	-0.0733	0.096552	-0.29347	0.0032954	-0.72698	-0.28635	-0.3892		-0.31287	-0.63366	-0.42504	0.32514	-0.36371	-0.33835	-0.80216	0.06647	-0.11506	-0.12333	-0.8345	-0.063937	-0.0031306
-0.32046	-0.14187	-0.057395	0.011092	-0.63426	-0.15773	-0.081235	0.096629	-0.29347	-0.0056105	-0.72073	-0.29181	-0.3868		-0.30317	-0.62857	-0.42558	0.31627	-0.35892	-0.33813	-0.8033	0.065498	-0.11526	-0.13179	-0.83087	-0.071384	-0.0021773
-0.31639	-0.14312	-0.057845	0.0038258	-0.628	-0.15838	-0.088998	0.096711	-0.29331	-0.014375	-0.71429	-0.29704	-0.38427		-0.29343	-0.62313	-0.4258	0.30755	-0.354	-0.33771	-0.8041	0.06457	-0.11542	-0.13996	-0.8269	-0.078566	-0.0012666
-0.31223	-0.14427	-0.058236	-0.0032611	-0.62161	-0.15889	-0.096584	0.096802	-0.29299	-0.022988	-0.70766	-0.30201	-0.3816		-0.28366	-0.61733	-0.4257	0.29897	-0.34895	-0.33707	-0.80458	0.063682	-0.11555	-0.14782	-0.82258	-0.085479	-0.00040248
-0.30798	-0.14532	-0.058561	-0.010164	-0.6151	-0.15926	-0.10398	0.096908	-0.29249	-0.031436	-0.70083	-0.30672	-0.37879		-0.27386	-0.61117	-0.42526	0.29055	-0.34377	-0.33623	-0.80471	0.062834	-0.11563	-0.15537	-0.8179	-0.092118	0.00041202
-0.30364	-0.14627	-0.058812	-0.016878	-0.60846	-0.15947	-0.11119	0.097035	-0.29182	-0.039709	-0.69381	-0.31117	-0.37582		-0.26404	-0.60465	-0.42449	0.28229	-0.33846	-0.33516	-0.8045	0.062023	-0.11567	-0.16261	-0.81286	-0.09848	0.0011749
-0.29922	-0.14711	-0.058982	-0.023397	-0.60169	-0.15952	-0.1182	0.097188	-0.29097	-0.047793	-0.68659	-0.31534	-0.37271		-0.2542	-0.59777	-0.42338	0.27419	-0.33303	-0.33387	-0.80394	0.061247	-0.11565	-0.16953	-0.80744	-0.10456	0.0018853
-0.29471	-0.14784	-0.059062	-0.029718	-0.59477	-0.15941	-0.125	0.097374	-0.28994	-0.055676	-0.67917	-0.31922	-0.36944		-0.24436	-0.59053	-0.42191	0.26626	-0.32749	-0.33236	-0.80302	0.060503	-0.11558	-0.17613	-0.80166	-0.11035	0.0025434
-0.29011	-0.14845	-0.059045	-0.035835	-0.58771	-0.15914	-0.13159	0.097599	-0.28872	-0.063345	-0.67154	-0.32281	-0.36602		-0.23452	-0.58294	-0.42008	0.25851	-0.32182	-0.33062	-0.80174	0.05979	-0.11545	-0.18239	-0.79549	-0.11586	0.0031507
-0.28542	-0.14895	-0.058921	-0.041743	-0.58048	-0.1587	-0.13795	0.097868	-0.28731	-0.070785	-0.66371	-0.32609	-0.36244		-0.22469	-0.57498	-0.41789	0.25093	-0.31604	-0.32865	-0.80009	0.059105	-0.11525	-0.18833	-0.78894	-0.12108	0.0037098
-0.28066	-0.14933	-0.058682	-0.047437	-0.5731	-0.15807	-0.14408	0.098186	-0.28571	-0.077984	-0.65568	-0.32906	-0.3587		-0.21487	-0.56666	-0.41532	0.24353	-0.31016	-0.32644	-0.79805	0.058445	-0.11499	-0.19394	-0.78201	-0.126	0.0042246
-0.27581	-0.14958	-0.058318	-0.052912	-0.56554	-0.15727	-0.14997	0.09856	-0.28391	-0.084926	-0.64743	-0.3317	-0.35479		-0.20508	-0.55798	-0.41237	0.23632	-0.30417	-0.324	-0.79563	0.057807	-0.11465	-0.1992	-0.77468	-0.13062	0.0047002
-0.27088	-0.1497	-0.057821	-0.058163	-0.55781	-0.15629	-0.15561	0.098992	-0.28191	-0.091597	-0.63897	-0.33402	-0.35071		-0.19531	-0.54894	-0.40903	0.2293	-0.29808	-0.32133	-0.79281	0.05719	-0.11423	-0.20412	-0.76697	-0.13494	0.0051428
-0.26588	-0.14969	-0.057182	-0.063185	-0.5499	-0.15512	-0.16099	0.099488	-0.27971	-0.097983	-0.6303	-0.33599	-0.34647		-0.18557	-0.53954	-0.40528	0.22247	-0.2919	-0.31841	-0.78958	0.056591	-0.11373	-0.2087	-0.75886	-0.13896	0.0055598
-0.26079	-0.14954	-0.05639	-0.067973	-0.5418	-0.15375	-0.1661	0.10005	-0.27731	-0.10407	-0.62141	-0.33762	-0.34205		-0.17587	-0.52978	-0.40114	0.21585	-0.28563	-0.31526	-0.78594	0.056008	-0.11315	-0.21292	-0.75036	-0.14268	0.0059599
-0.25564	-0.14924	-0.055438	-0.072522	-0.5335	-0.15219	-0.17094	0.10068	-0.2747	-0.10984	-0.6123	-0.33889	-0.33746		-0.16621	-0.51966	-0.39657	0.20943	-0.27927	-0.31187	-0.78187	0.055439	-0.11248	-0.21679	-0.74146	-0.14608	0.0063527
-0.25041	-0.14881	-0.054315	-0.076829	-0.525	-0.15043	-0.17549	0.10138	-0.27188	-0.11528	-0.60296	-0.3398	-0.33269		-0.1566	-0.50918	-0.39159	0.20323	-0.27283	-0.30824	-0.77737	0.054883	-0.11172	-0.2203	-0.73217	-0.14918	0.0067487
-0.2451	-0.14823	-0.053014	-0.080887	-0.51629	-0.14847	-0.17974	0.10216	-0.26884	-0.12038	-0.5934	-0.34034	-0.32775		-0.14704	-0.49835	-0.38618	0.19724	-0.26632	-0.30438	-0.77241	0.054338	-0.11086	-0.22344	-0.72248	-0.15196	0.0071595
-0.23973	-0.1475	-0.051525	-0.084693	-0.50737	-0.14631	-0.18369	0.10301	-0.2656	-0.12512	-0.5836	-0.3405	-0.32262		-0.13754	-0.48716	-0.38033	0.19147	-0.25973	-0.30029	-0.76701	0.053804	-0.10991	-0.22621	-0.7124	-0.15442	0.0075975
-0.23429	-0.14661	-0.049839	-0.088242	-0.49822	-0.14393	-0.18733	0.10393	-0.26213	-0.12948	-0.57358	-0.34028	-0.31732		-0.12809	-0.47562	-0.37403	0.18593	-0.25308	-0.29596	-0.76114	0.053281	-0.10886	-0.2286	-0.70192	-0.15657	0.0080757
-0.22879	-0.14557	-0.04795	-0.091531	-0.48885	-0.14135	-0.19064	0.10492	-0.25845	-0.13345	-0.56331	-0.33966	-0.31185		-0.1187	-0.46374	-0.36729	0.18061	-0.24636	-0.29141	-0.7548	0.052768	-0.10771	-0.2306	-0.69104	-0.15839	0.0086079
-0.22322	-0.14438	-0.045849	-0.094555	-0.47925	-0.13856	-0.19362	0.10598	-0.25455	-0.13703	-0.55281	-0.33865	-0.30619		-0.10937	-0.45151	-0.36009	0.17553	-0.23958	-0.28663	-0.74797	0.052266	-0.10645	-0.23222	-0.67978	-0.15989	0.0092084
-0.21759	-0.14302	-0.04353	-0.097311	-0.46941	-0.13556	-0.19626	0.1071	-0.25043	-0.14019	-0.54206	-0.33724	-0.30036		-0.1001	-0.43894	-0.35244	0.17068	-0.23275	-0.28163	-0.74065	0.051776	-0.10509	-0.23344	-0.66812	-0.16106	0.0098916
-0.2119	-0.14151	-0.040985	-0.099795	-0.45932	-0.13234	-0.19855	0.10829	-0.24609	-0.14292	-0.53106	-0.33542	-0.29435		-0.090901	-0.42604	-0.34431	0.16608	-0.22587	-0.2764	-0.73284	0.0513	-0.10362	-0.23425	-0.65607	-0.1619	0.010673
-0.20616	-0.13983	-0.038209	-0.102	-0.44899	-0.12891	-0.20049	0.10954	-0.24153	-0.1452	-0.51982	-0.33318	-0.28816		-0.081763	-0.41282	-0.33571	0.16172	-0.21895	-0.27097	-0.72451	0.050839	-0.10204	-0.23465	-0.64364	-0.16241	0.011566
-0.20036	-0.138	-0.035197	-0.10393	-0.43841	-0.12526	-0.20205	0.11085	-0.23675	-0.14704	-0.50832	-0.33053	-0.2818		-0.072689	-0.39927	-0.32663	0.1576	-0.21198	-0.26533	-0.71568	0.050396	-0.10035	-0.23463	-0.63082	-0.16259	0.012588
-0.19451	-0.136	-0.031943	-0.10558	-0.42757	-0.1214	-0.20324	0.1122	-0.23174	-0.14841	-0.49657	-0.32746	-0.27527		-0.063679	-0.38541	-0.31708	0.15373	-0.20497	-0.25948	-0.70632	0.049974	-0.098544	-0.23418	-0.61761	-0.16242	0.013753
-0.1886	-0.13384	-0.028444	-0.10695	-0.41647	-0.11733	-0.20404	0.1136	-0.22652	-0.14931	-0.48456	-0.32397	-0.26856		-0.054733	-0.37124	-0.30703	0.15012	-0.19793	-0.25343	-0.69645	0.049576	-0.096623	-0.2333	-0.60402	-0.16192	0.015076
-0.18265	-0.13153	-0.024696	-0.10803	-0.40511	-0.11304	-0.20445	0.11505	-0.22107	-0.14971	-0.47229	-0.32005	-0.26169		-0.04585	-0.35678	-0.2965	0.14675	-0.19085	-0.24719	-0.68604	0.049205	-0.094585	-0.23196	-0.59006	-0.16108	0.016572
-0.17666	-0.12905	-0.020698	-0.10882	-0.39348	-0.10855	-0.20446	0.11652	-0.2154	-0.14963	-0.45976	-0.31571	-0.25465		-0.037029	-0.34203	-0.28548	0.14363	-0.18375	-0.24077	-0.6751	0.048865	-0.092427	-0.23016	-0.57571	-0.15989	0.018255
-0.17062	-0.12641	-0.016448	-0.10932	-0.38159	-0.10384	-0.20406	0.11802	-0.2095	-0.14904	-0.44696	-0.31094	-0.24744		-0.028269	-0.327	-0.27396	0.14076	-0.17661	-0.23416	-0.66362	0.048562	-0.09015	-0.2279	-0.561	-0.15836	0.020139
-0.16455	-0.12362	-0.011945	-0.10952	-0.36944	-0.098931	-0.20324	0.11955	-0.20339	-0.14794	-0.43389	-0.30575	-0.24008		-0.019568	-0.3117	-0.26194	0.13815	-0.16946	-0.22738	-0.65161	0.048298	-0.08775	-0.22516	-0.5459	-0.15648	0.022237
-0.15843	-0.12066	-0.007189	-0.10944	-0.35702	-0.093815	-0.202	0.1211	-0.19706	-0.14632	-0.42056	-0.30013	-0.23255		-0.010925	-0.29614	-0.24943	0.13578	-0.16228	-0.22043	-0.63906	0.048079	-0.085227	-0.22193	-0.53044	-0.15426	0.024562
-0.15228	-0.11755	-0.002182	-0.10906	-0.34433	-0.088497	-0.20033	0.12266	-0.19052	-0.14417	-0.40695	-0.29408	-0.22487		-0.0023393	-0.28033	-0.23642	0.13366	-0.15509	-0.21332	-0.62598	0.047909	-0.082578	-0.2182	-0.51461	-0.15168	0.027126
-0.1461	-0.11429	0.0030743	-0.10838	-0.33137	-0.082981	-0.19823	0.12422	-0.18375	-0.14149	-0.39308	-0.28762	-0.21703		0.0061908	-0.26428	-0.2229	0.13178	-0.14788	-0.20605	-0.61235	0.047793	-0.079804	-0.21396	-0.49841	-0.14875	0.02994
-0.13988	-0.11087	0.008577	-0.1074	-0.31816	-0.077271	-0.19568	0.12579	-0.17678	-0.13828	-0.37893	-0.28074	-0.20903		0.014666	-0.24801	-0.20889	0.13015	-0.14066	-0.19864	-0.59819	0.047736	-0.076902	-0.20921	-0.48184	-0.14547	0.033015
-0.13364	-0.1073	0.014322	-0.10613	-0.30469	-0.07137	-0.19268	0.12736	-0.16959	-0.13452	-0.36451	-0.27345	-0.20089		0.023088	-0.23152	-0.19439	0.12875	-0.13342	-0.19109	-0.5835	0.047741	-0.07387	-0.20392	-0.46491	-0.14184	0.036361
-0.12737	-0.10357	0.020305	-0.10457	-0.29096	-0.065282	-0.18922	0.12893	-0.16219	-0.13022	-0.34981	-0.26575	-0.19259		0.031457	-0.21481	-0.17939	0.12759	-0.12618	-0.1834	-0.56828	0.047813	-0.070709	-0.19809	-0.44761	-0.13785	0.039986
-0.12108	-0.099689	0.026519	-0.1027	-0.27698	-0.059011	-0.18531	0.13049	-0.15459	-0.12537	-0.33483	-0.25766	-0.18414		0.039773	-0.19791	-0.16389	0.12666	-0.11893	-0.17558	-0.55254	0.047956	-0.067416	-0.19172	-0.42996	-0.13351	0.043899
-0.11477	-0.095655	0.032959	-0.10054	-0.26276	-0.052563	-0.18093	0.13204	-0.14678	-0.11997	-0.31959	-0.24918	-0.17555		0.048038	-0.18082	-0.14791	0.12596	-0.11167	-0.16764	-0.53628	0.048173	-0.063991	-0.18478	-0.41194	-0.12882	0.048107
-0.10844	-0.091465	0.039617	-0.09809	-0.2483	-0.045941	-0.17608	0.13358	-0.13877	-0.11402	-0.30406	-0.24031	-0.1668		0.05625	-0.16355	-0.13145	0.12547	-0.10441	-0.15959	-0.51951	0.048467	-0.060432	-0.17727	-0.39356	-0.12377	0.052615
-0.10209	-0.08712	0.046485	-0.095339	-0.23361	-0.03915	-0.17076	0.13512	-0.13056	-0.10752	-0.28827	-0.23107	-0.15791		0.064409	-0.1461	-0.11452	0.1252	-0.097144	-0.15142	-0.50223	0.048841	-0.05674	-0.16919	-0.37483	-0.11838	0.057431
-0.095727	-0.082616	0.053554	-0.092296	-0.21869	-0.032194	-0.16496	0.13664	-0.12216	-0.10046	-0.27219	-0.22147	-0.14887		0.072515	-0.12848	-0.097111	0.12514	-0.089881	-0.14316	-0.48445	0.049297	-0.052913	-0.16052	-0.35574	-0.11262	0.062557
-0.089351	-0.077953	0.060814	-0.08896	-0.20357	-0.025079	-0.15868	0.13815	-0.11357	-0.09285	-0.25585	-0.21152	-0.13968		0.080566	-0.11069	-0.079248	0.12529	-0.08262	-0.1348	-0.46618	0.049835	-0.048951	-0.15125	-0.33629	-0.10652	0.067999
-0.082964	-0.073126	0.068257	-0.085334	-0.18824	-0.01781	-0.15192	0.13965	-0.10479	-0.084687	-0.23924	-0.20124	-0.13033		0.088561	-0.092747	-0.060935	0.12564	-0.075363	-0.12635	-0.44743	0.050457	-0.044853	-0.14138	-0.31649	-0.10006	0.073759
-0.076569	-0.068133	0.07587	-0.081419	-0.17272	-0.01039	-0.14468	0.14115	-0.095824	-0.075971	-0.22236	-0.19063	-0.12084		0.096497	-0.074645	-0.042186	0.12618	-0.068112	-0.11781	-0.42821	0.051163	-0.04062	-0.13091	-0.29633	-0.093256	0.079841
-0.070168	-0.06297	0.083643	-0.077218	-0.15702	-0.0028246	-0.13695	0.14264	-0.08668	-0.066705	-0.20521	-0.17972	-0.11119		0.10437	-0.056387	-0.023011	0.1269	-0.060868	-0.1092	-0.40852	0.051951	-0.036252	-0.11982	-0.27582	-0.0861	0.086245
-0.063762	-0.057632	0.091565	-0.072732	-0.14115	0.0048821	-0.12873	0.14413	-0.077361	-0.05689	-0.1878	-0.16852	-0.10138		0.11219	-0.037974	-0.0034254	0.12782	-0.053634	-0.10051	-0.38839	0.052821	-0.031749	-0.10811	-0.25496	-0.078598	0.092973
-0.057354	-0.052114	0.099624	-0.067966	-0.12512	0.012726	-0.12003	0.14563	-0.067871	-0.046528	-0.17014	-0.15704	-0.091408		0.11993	-0.019404	0.016555	0.1289	-0.046411	-0.091752	-0.3678	0.05377	-0.027111	-0.095779	-0.23376	-0.070749	0.10003
-0.050946	-0.04641	0.10781	-0.062921	-0.10895	0.020702	-0.11084	0.14713	-0.058215	-0.035622	-0.15221	-0.1453	-0.081274		0.12761	-0.00067507	0.036913	0.13017	-0.039202	-0.082931	-0.34679	0.054796	-0.022341	-0.082824	-0.21221	-0.062555	0.1074
-0.044539	-0.040514	0.11611	-0.0576	-0.092648	0.028808	-0.10116	0.14865	-0.048397	-0.024175	-0.13404	-0.13333	-0.070972		0.13521	0.018217	0.05763	0.13159	-0.032008	-0.07405	-0.32536	0.055894	-0.017438	-0.069242	-0.19031	-0.05402	0.11511
-0.038137	-0.034419	0.1245	-0.052008	-0.076225	0.037038	-0.090995	0.15018	-0.038422	-0.01219	-0.11562	-0.12113	-0.060497		0.14274	0.037276	0.078686	0.13319	-0.024833	-0.065115	-0.30352	0.057062	-0.012405	-0.055032	-0.16808	-0.045143	0.12314
-0.03174	-0.02812	0.13299	-0.046147	-0.059698	0.04539	-0.080348	0.15174	-0.028295	0.00032971	-0.096957	-0.10874	-0.049846		0.15018	0.056509	0.10006	0.13494	-0.017678	-0.056129	-0.28128	0.058295	-0.007243	-0.040196	-0.14551	-0.035929	0.13149
-0.025353	-0.021607	0.14156	-0.040022	-0.04308	0.05386	-0.069217	0.15333	-0.01802	0.013379	-0.07806	-0.096157	-0.039013		0.15754	0.075923	0.12173	0.13685	-0.010546	-0.047097	-0.25865	0.059587	-0.0019545	-0.024735	-0.12261	-0.026378	0.14017
-0.018975	-0.014874	0.15019	-0.033636	-0.026383	0.062446	-0.057607	0.15496	-0.0076032	0.026955	-0.058933	-0.083416	-0.027996		0.1648	0.095526	0.14367	0.13891	-0.0034384	-0.038022	-0.23565	0.060932	0.0034583	-0.0086523	-0.099391	-0.016493	0.14917
-0.012611	-0.0079136	0.15888	-0.026994	-0.0096224	0.071143	-0.045519	0.15663	0.002951	0.041052	-0.039584	-0.070533	-0.016788		0.17197	0.11533	0.16585	0.14111	0.0036411	-0.028907	-0.21229	0.062326	0.0089927	0.0080482	-0.075847	-0.0062778	0.1585
-0.0062622	-0.00071735	0.16761	-0.0201	0.0071894	0.07995	-0.032957	0.15834	0.013637	0.055666	-0.020018	-0.057529	-0.0053846		0.17904	0.13534	0.18825	0.14347	0.01069	-0.019757	-0.18857	0.063762	0.014646	0.025361	-0.05199	0.004266	0.16814
6.8822e-05	0.0067222	0.17639	-0.012958	0.024039	0.088864	-0.019925	0.1601	0.024451	0.070791	-0.00024288	-0.044424	0.0062182		0.18601	0.15556	0.21084	0.14597	0.017706	-0.010575	-0.16452	0.065234	0.020414	0.043279	-0.027826	0.015135	0.17811
0.0063795	0.014413	0.18518	-0.005574	0.040913	0.097882	-0.0064256	0.16192	0.035386	0.086423	0.019733	-0.031239	0.018025		0.19286	0.17602	0.23359	0.14861	0.024685	-0.0013625	-0.14014	0.066734	0.026294	0.061795	-0.0033638	0.026326	0.1884
0.012667	0.022361	0.194	0.0020474	0.0578	0.107	0.0075355	0.16381	0.046438	0.10256	0.039903	-0.017994	0.030041		0.1996	0.19671	0.25647	0.15139	0.031625	0.0078762	-0.11545	0.068258	0.032282	0.0809	0.021389	0.037835	0.19901
0.01893	0.030575	0.20283	0.009901	0.074687	0.11622	0.021954	0.16576	0.057602	0.11918	0.060258	-0.0047091	0.04227		0.20622	0.21766	0.27945	0.1543	0.038523	0.017139	-0.090452	0.069797	0.038375	0.10058	0.046424	0.04966	0.20995
0.025164	0.03906	0.21166	0.017982	0.091563	0.12554	0.036824	0.16777	0.068873	0.1363	0.080789	0.0085953	0.054715		0.21272	0.23886	0.3025	0.15736	0.045375	0.026423	-0.06517	0.071346	0.044567	0.12083	0.07173	0.061795	0.2212
0.031367	0.047823	0.22049	0.026284	0.10842	0.13495	0.052141	0.16986	0.080246	0.1539	0.10149	0.0219	0.067381		0.21908	0.26033	0.32559	0.16055	0.052178	0.035725	-0.039611	0.072898	0.050854	0.14164	0.097296	0.074237	0.23279
0.037536	0.056869	0.22932	0.034801	0.12524	0.14445	0.067899	0.17203	0.091716	0.17197	0.12234	0.035187	0.08027		0.22532	0.28209	0.34868	0.16388	0.058929	0.045044	-0.013789	0.074448	0.057232	0.16299	0.12311	0.086982	0.24469
[truncated: 1,203 more rows]

## Sheet: Figure 3E
Figure 3E
control		hChR2
on	off	on	off
5.01506	5.2846	3.32699	7.2024
[truncated: 6 more rows]

[truncated: 56 more sheets: Figure 3F, Figure 3H, Figure 3I, Figure 3J, Figure 3K, Figure 3L, Figure 4B, Figure 4C, Figure 4D, Figure 4F, Figure 4G, Figure 4H, Figure 5G, Figure 5H, Figure 5I, S3B, S3D, S3F, S4C, S5A …]
